# Supplementary material for: Alterations in Tear Proteomes of Adults with Pre-Diabetes and Type 2 Diabetes Mellitus but Without Diabetic Retinopathy
Source: Proteomes. 2025 Jul 1;13(3):29. doi: 10.3390/proteomes13030029 (PMC12286239; doi:10.3390/proteomes13030029)
Supplement: Supplementary file 1 [file proteomes-13-00029-s001.zip › Table S1.xlsx]

## Sheet: Table S1
Table S1. A complete list of protein identified in each sample.
Genes	ProteinDescriptions	UniProt ID	Healthy													preDM																T2DM
			1	2	3	4	5	6	7	8	9	10	11	12	13	1	2	3	4	5	6	7	8	9	10	11	12	13	14	15	16	1	2	3	4	5	6	7	8	9	10	11	12	13	14	15	16	17	18
IGKV3-7	Probable non-functional immunoglobulin kappa variable 3-7	A0A075B6H7	541.349	193.155	427.521	397.917	390.061	211.613	207.789	351.58	191.968	90.048	197.558	62.0792	99.8247	36.1644	121.118	411.902	368.834	243.951	531.939	146.674	221.048	217.448	64.1214	187.943	114.286	2088.15	158.118	86.4202	210.229	412.663	204.707	343.249	346.676	NA	59.0929	79.1999	249.692	295.067	377.67	111.163	238.476	1033.81	230.579	190.606	352.007	378.14	223.913
IGLV4-69	Immunoglobulin lambda variable 4-69	A0A075B6H9	109.881	45.8713	14.54	23.4094	21.8687	39.2824	36.0403	NA	37.0404	35.8187	11.6959	NA	42.351	NA	21.8898	22.8926	45.7419	101.45	464.274	13.863	34.4403	4.38304	33.2401	41.9528	18.3433	NA	NA	13.4812	NA	88.3423	31.3667	50.1874	33.3135	74.5947	NA	58.4528	40.2926	12.975	NA	NA	34.3661	9.39344	NA	37.3441	30.8393	18.006	9.5908
IGLV8-61	Immunoglobulin lambda variable 8-61	A0A075B6I0	130.166	56.2352	125.036	384.977	97.9748	NA	97.4581	47.6972	39.6306	76.4749	335.418	19.2405	113.633	26.0091	241.533	121.245	34.3597	37.5965	476.404	80.9282	163.525	150.094	52.7358	150.183	32.2909	153.54	NA	59.7392	415.941	77.5949	37.4876	67.0627	94.1965	163.942	74.9872	58.1176	169.842	4.16183	16.8329	18.9054	499.946	25.5355	127.434	66.1708	68.0825	154.102	29.9318
IGLV4-60	Immunoglobulin lambda variable 4-60	A0A075B6I1	NA	4.86025	NA	NA	NA	NA	NA	NA	NA	NA	60.1339	NA	29.6545	NA	6.6223	40.7504	NA	NA	NA	NA	NA	NA	5.4142	NA	NA	NA	NA	NA	NA	34.8611	NA	4.16639	NA	NA	NA	5.29131	NA	NA	NA	NA	3.7377	NA	NA	15.8162	27.2464	13.9008	NA
IGLV10-54	Immunoglobulin lambda variable 10-54	A0A075B6I4	119.564	71.1742	80.2339	4.82577	30.8435	65.1578	28.8018	NA	NA	NA	NA	11.2489	14.7751	42.3934	130.457	7.51659	NA	4.71755	109.113	NA	22.3244	NA	7.72835	20.2903	45.6164	100.857	32.8682	72.433	5.32698	NA	74.4843	NA	16.262	20.1416	NA	9.12559	56.0168	19.5233	27.8122	15.0295	47.3164	NA	44.1247	25.0124	122.883	57.1429	17.8474
IGLV7-46	Immunoglobulin lambda variable 7-46	A0A075B6I9	NA	479.76	89.348	116.726	46.2467	304.21	NA	171.46	29.7524	18.9632	106.704	244.366	113.786	20.4133	NA	71.5046	132.559	16.338	NA	NA	276.079	74.0891	NA	NA	32.7064	485.636	118.722	60.5036	41.9111	57.2785	155.069	309.912	43.4107	NA	98.8555	102.01	193.444	120.247	120.38	119.786	36.3291	154.026	89.2013	145.659	282.065	406.492	NA
IGLV2-18	Immunoglobulin lambda variable 2-18	A0A075B6J9	674.141	242.176	73.3162	143.162	306.97	122.072	72.5068	271.76	145.129	NA	89.928	NA	199.236	48.2915	275.09	83.3934	58.2052	138.184	NA	33.0609	776.497	NA	NA	88.2164	NA	564.709	179.826	64.1394	25.1558	60.1016	115.416	100.264	52.8458	59.9384	NA	NA	216.674	148.837	260.656	148.531	831.007	116.665	86.3637	227.688	514.175	89.9029	NA
IGLV3-10	Immunoglobulin lambda variable 3-10	A0A075B6K4	147.281	149.299	27.7487	54.7882	117.923	23.3716	27.3073	NA	42.6762	109.426	NA	44.7322	71.389	30.3984	105.509	45.6598	48.0568	446.246	NA	NA	331.477	NA	NA	47.3625	104.229	150.479	33.9927	62.4595	11.4785	86.4987	67.9359	164.481	246.88	29.3613	NA	70.5633	177.18	16.665	34.4373	11.3644	66.9091	NA	30	105.425	128.382	60.8947	NA
IGLV3-9	Immunoglobulin lambda variable 3-9	A0A075B6K5	270.16	403.471	308.589	166.281	262.217	385.469	222.776	367.992	89.0142	256	305.8	50.0659	551.638	113.835	349.848	536.284	156.252	451.117	315.689	145.272	356.684	229.674	181.881	116.858	195.748	610.847	115.365	145.777	81.5665	580.54	169.705	318.891	344.973	214.355	79.3645	241.443	628.579	163.009	643.464	71.5938	406.93	46.9309	125.946	400.866	620.542	153.566	149.236
IGKV2-28;IGKV2D-28	Immunoglobulin kappa variable 2-28;Immunoglobulin kappa variable 2D-28	A0A075B6P5;P01615	61.9021	29.7663	19.8266	NA	5.98981	NA	NA	NA	39.727	23.3552	55.5503	NA	42.4915	NA	46.4122	NA	NA	40.4595	7.51547	NA	NA	NA	NA	21.2292	68.6447	NA	15.2132	112.062	NA	NA	NA	NA	67.7962	162.487	NA	32.3875	76.1295	NA	NA	5.49081	28.0467	NA	NA	155.96	52.3734	38.8634	10.1668
IGHV3-64	Immunoglobulin heavy variable 3-64	A0A075B6Q5	207.778	315.278	423.94	275.659	148.733	137.497	143.801	894.406	395.517	113.813	404.993	29.5466	286.395	117.593	335.791	214.099	108.999	448.967	292.943	138.312	167.76	325.149	57.9244	161.824	57.8166	602.528	219.307	120.033	266.631	464.377	191.524	327.902	673.034	84.0903	101.937	157.421	184.447	115.967	863.708	125.547	380.449	190.209	191.546	296.697	633.577	481.019	196.215
IGHV4-4	Immunoglobulin heavy variable 4-4	A0A075B6R2	NA	35.8566	NA	43.2762	25.3597	23.0382	NA	491.5	NA	NA	NA	21.0741	10.6186	NA	49.2641	11.9297	NA	NA	NA	NA	86.1404	NA	NA	NA	NA	244.831	NA	NA	NA	15.7277	NA	12.6492	11.6065	NA	NA	NA	8.88696	NA	1281.55	7.68195	45.1713	NA	NA	35.0767	67.8029	15.9118	NA
IGKV2D-29	Immunoglobulin kappa variable 2D-29	A0A075B6S2	231.087	222.077	167.325	193.544	545.815	169.744	82.081	55.3309	219.35	78.3976	243.851	10.1053	172.102	40.4415	70.6127	259.766	109.283	558.508	128.594	51.793	237.111	92.5384	291.346	323.296	53.1664	81.9246	128.138	161.537	148.67	434.104	153.408	217.088	333.444	124.035	107.707	195.157	127.455	11.168	183.696	61.6245	188.786	70.3757	74.6928	503.332	151.749	151.741	145.761
IGKV1-27	Immunoglobulin kappa variable 1-27	A0A075B6S5	58.9881	161.141	193.32	41.0775	143.209	115.681	17.5896	70.5381	27.0903	133.495	108.128	33.8396	123.44	19.3611	158.441	117.336	111.1	228.694	146.062	113.447	173.984	91.1363	32.0815	155.03	80.1749	94.664	161.048	14.0848	8.77026	256.399	167.096	180.67	118.157	69.1116	41.463	140.586	80.5584	110.036	22.0872	128.475	194.431	59.6155	73.1658	109.486	132.72	175.518	33.1925
IGKV2D-30	Immunoglobulin kappa variable 2D-30	A0A075B6S6	396.626	306.014	72.167	303.724	431.983	194.003	234.94	540.898	54.4815	158.786	89.8303	82.0093	140.775	41.0684	115.915	215.112	94.7965	241.392	248.619	102.53	270.548	115.809	159.404	277.02	85.4414	665.813	89.7224	32.7487	65.2312	335.041	231.247	256.334	297.519	103.918	27.8149	132.555	327.472	66.5133	539.673	134.355	382.36	62.9535	96.9639	147.484	294.843	214.311	49.6563
IGKV1-37;IGKV1D-37	Probable non-functional immunoglobulinn kappa variable 1-37;Probable non-functional immunoglobulinn kappa variable 1D-37	A0A075B6S9;P0DSN7	251.807	760.397	357.043	128.018	100.818	341.864	181.547	1086.09	120.46	133.075	284.685	128.727	583.038	373.741	445.495	553.412	366.878	775.325	329.606	144.312	251.584	223.125	138.78	210.163	220.882	1094.06	214.039	127.014	159.778	994.488	291.972	1273.53	657.915	515.522	15.3798	379.277	544.373	198.583	1118.76	46.3528	207.732	229.583	265.632	486.903	633.499	140.392	221.451
IGHV4-30-2	Immunoglobulin heavy variable 4-30-2	A0A087WSY4	NA	147.889	96.2396	NA	NA	NA	NA	NA	NA	NA	NA	NA	34.6353	NA	54.2861	NA	NA	NA	6.82808	NA	NA	NA	NA	NA	21.8	NA	30.2093	NA	NA	NA	NA	24.0414	NA	25.6601	NA	104.178	23.091	NA	NA	NA	5.95679	NA	NA	24.9518	34.2944	40.5187	NA
IGKV3D-15	Immunoglobulin kappa variable 3D-15	A0A087WSY6	159.185	302.855	140.145	124.666	176.733	164.972	50.1684	353.608	24.5067	41.5564	131.096	37.5922	178.562	54.4127	141.435	193.618	43.7507	137.482	109.829	41.6712	112.321	80.1678	78.435	116.087	44.4953	386.404	78.8984	85.7665	68.0643	373.677	66.8261	260.598	79.1243	142.474	31.7718	142.651	227.144	69.168	202.851	23.1585	122.306	39.9418	45.513	233.461	288.439	139.57	78.429
IGKV1D-8	Immunoglobulin kappa variable 1D-8	A0A087WSZ0	NA	202.116	67.3266	NA	NA	NA	NA	NA	NA	NA	NA	NA	NA	NA	NA	NA	NA	NA	NA	NA	NA	NA	NA	NA	NA	NA	95.0069	NA	NA	NA	NA	NA	NA	NA	NA	NA	NA	NA	NA	NA	NA	NA	NA	NA	NA	28.1279	NA
IGKV2-40;IGKV2D-40	Immunoglobulin kappa variable 2-40;Immunoglobulin kappa variable 2D-40	A0A087WW87;P01614	544.432	477.841	77.1002	163.818	415.608	205.631	88.7104	731.117	340.252	103.631	151.992	140.549	303.78	46.8062	308.994	314.023	687.516	734.742	677.044	150.73	209.53	132.228	142	829.937	234.851	674.279	135.361	142.618	84.4568	1118.6	394.128	738.569	617.876	526.835	10.0546	368.027	375.547	87.7835	575.989	130.214	291.58	93.2877	139.923	330.744	362.177	280.229	114.974
IGHV1-45	Immunoglobulin heavy variable 1-45	A0A0A0MS14	60.0718	277.64	107.956	66.951	53.766	320.864	30.3105	437.027	NA	111.359	425.568	115.82	110.657	NA	222.055	245.517	NA	44.7588	63.1387	NA	378.783	110.747	NA	NA	NA	1251.75	49.3162	NA	26.0125	195.605	24.488	30.9744	NA	NA	NA	NA	464.026	115.37	612.88	187.574	157.478	30.3584	118.255	123.55	NA	23.55	NA
IGHV3-49	Immunoglobulin heavy variable 3-49	A0A0A0MS15	344.434	119.158	175.888	303.573	243.905	239.892	459.423	64.9581	38.6767	101.977	124.576	87.6579	69.652	29.9452	208.888	312.022	182.613	466.099	184.777	66.4795	310.861	57.0561	73.2601	219.452	134.402	803.214	45.0422	74.9782	188.756	639.218	64.4447	169.968	238.45	307.023	65.667	217.598	225.642	32.3636	337.971	69.5865	571.308	97.07	144.183	805.181	320.137	243.491	108.039
IGLV1-36	Immunoglobulin lambda variable 1-36	A0A0B4J1U3	NA	92.5068	101.747	134.166	33.8021	NA	25.2236	NA	NA	NA	31.3198	NA	75.1801	NA	90.8599	NA	NA	NA	132.188	NA	24.1673	NA	NA	22.433	NA	NA	14.9074	NA	NA	1078.87	30.9843	77.8431	NA	NA	NA	116.378	87.114	NA	NA	NA	80.1985	NA	21.5513	133.647	122.5	27.7926	NA
IGHV6-1	Immunoglobulin heavy variable 6-1	A0A0B4J1U7	90.3932	297.539	95.2184	22.5836	419.483	156.282	101.898	NA	37.3234	30.7493	646.698	30.2338	181.11	NA	600.285	NA	39.154	66.9779	25.1015	75.8387	384.661	90.272	66.7275	39.0272	62.4157	NA	101.519	NA	43.023	337.755	79.6844	113.015	108.208	43.6694	41.8069	116.671	247.313	68.7378	184.333	76.1903	219.438	55.9899	32.8413	129.833	287.945	353.895	54.9527
IGHV3-15	Immunoglobulin heavy variable 3-15	A0A0B4J1V0	179.079	296.243	113.456	151.651	180.893	158.179	71.3723	226.062	90.5054	88.5465	160.957	78.5838	272.88	84.6765	207.975	263.723	110.752	196.815	113.245	99.9302	132.659	89.2819	111.178	202.134	124.352	570.673	128.43	99.8494	141.291	300.658	97.6124	320.054	149.534	168.42	95.5812	222.337	227.567	129.295	418.6	73.8085	227.756	106.128	78.5324	187.036	220.726	189.338	48.3749
IGHV3-73	Immunoglobulin heavy variable 3-73	A0A0B4J1V6	145.546	349.722	134.612	156.655	154.735	121.025	52.2246	258.458	23.3519	89.0793	131.584	88.2205	161.074	45.9015	234.392	243.365	39.6587	56.38	184.128	114.159	140.301	69.9161	81.7622	243.793	123.337	294.663	51.725	171.656	98.3129	832.308	34.7976	696.049	63.6361	177.681	26.694	188.96	360.539	80.9313	424.432	37.4829	64.2452	125.519	99.1088	196.322	265.447	87.1145	47.9299
IGHV3-74	Immunoglobulin heavy variable 3-74	A0A0B4J1X5	91.562	216.079	29.3643	105.295	259.302	37.6531	24.7852	180.513	12.0281	44.8095	109.379	15.2602	139.188	149.894	151.696	72.7409	11.292	57.989	191.073	15.3739	61.3993	27.1128	56.3157	29.189	37.3245	NA	36.44	81.1481	20.3343	340.42	80.5883	202.126	40.4978	51.4786	38.3515	57.6885	203.95	26.6366	NA	25.9753	182.481	50.8679	58.7443	158.908	157.328	59.2246	46.1763
IGHV3-43	Immunoglobulin heavy variable 3-43	A0A0B4J1X8	364.633	447.792	259.819	250.578	262.111	176.583	106.862	1124.36	103.504	182.14	270.186	112.619	896.695	151.278	535.049	237.268	178.4	263.936	795.659	232.391	204.636	215.252	75.98	173.213	86.9136	2653.95	191.462	215.33	208.542	168.713	186.702	266.778	115.908	36.6013	60.1579	89.6311	496.694	211.499	1779.61	75.7317	230.878	105.6	208.691	319.28	600.712	299.295	240.312
IGLV9-49	Immunoglobulin lambda variable 9-49	A0A0B4J1Y8	52.4607	186.693	NA	NA	22.7535	8.90052	NA	NA	28.3302	NA	44.7859	5.81355	639.761	NA	733.655	68.5442	13.7951	48.2489	565.456	59.238	140.063	294.328	45.5492	29.68	49.6492	NA	NA	22.8613	22.7034	291.551	80.1642	226.876	49.2185	92.4316	15.4445	158.734	NA	116.925	56.4951	104.866	406.098	111.119	214.492	284.003	255.009	1070.11	193.245
IGHV3-72	Immunoglobulin heavy variable 3-72	A0A0B4J1Y9	130.633	267.851	119.805	197.752	221.791	230.054	29.2303	819.253	31.3137	70.4297	163.162	55.9817	210.583	55.3691	390.754	383.268	62.6928	110.442	62.9466	73.3668	105.616	38.3168	72.7172	150.287	39.4049	950.391	79.7203	79.5616	51.3965	616.914	99.059	222.731	114.062	123.735	NA	80.0395	271.451	65.1922	387.702	24.7551	88.18	83.902	68.0246	278.001	140.169	415.461	38.7134
IGKV1D-13;IGKV1-13	Immunoglobulin kappa variable 1D-13;Immunoglobulin kappa variable 1-13	A0A0B4J2D9;P0DP09	239.29	389.261	175.608	305.13	176.804	205.88	153.001	155.517	224.203	28.2767	373.859	NA	316.255	23.5683	258.415	469.635	267.126	446.978	35.9317	90.215	223.91	20.8499	116.34	257.422	27.3958	716.518	88.574	22.9338	169.172	152.152	165.915	320.961	278.768	268.393	224.188	175.963	38.1795	173.528	331.169	23.0511	170.916	171.693	84.475	293.321	48.1493	84.3553	44.0013
IGHV1-69D	Immunoglobulin heavy variable 1-69D	A0A0B4J2H0	105.295	333.984	324.253	218.225	201.711	81.8396	229.617	810.815	99.8757	120.089	242.636	23.4545	431.1	51.3489	593.109	313.97	85.5961	290.608	322.029	52.9884	260.106	91.6195	116.49	176.609	84.9042	693.793	239.226	195.245	95.844	519.678	127.049	267.53	149.282	312.781	87.4989	304.615	371.368	193.185	733.32	122.718	109.632	83.6355	137.451	305.937	247.065	197.187	180.081
IGKV6-21	Immunoglobulin kappa variable 6-21	A0A0C4DH24	124.278	186.668	135.587	75.6964	394.877	301.874	64.6216	266.973	47.7682	27.6113	191.443	85.0898	254.734	35.548	162.47	259.29	128.066	214.151	112.32	110.955	123.811	46.1123	52.172	51.7691	52.2023	643.196	57.3478	53.3571	53.2222	509.356	118.569	201.762	82.4412	156.802	36.9752	71.6907	175.072	101.728	421.454	39.5145	241.232	90.9037	122.462	410.4	338.243	44.4456	44.7122
IGKV3D-20	Immunoglobulin kappa variable 3D-20	A0A0C4DH25	165.005	168.727	1642.5	35.8699	279.676	162.022	66.4301	NA	407.617	NA	634.463	336.363	1616.43	12.2186	58.1995	239.97	19.9998	42.3507	38.1269	53.8891	110.817	122.087	NA	38.9032	19.2473	NA	2110	26.9978	1074.5	116.206	462.162	35.079	12.5331	NA	17.0694	19.4059	127.607	426.332	NA	1046.59	3173.75	924.956	1060.76	424.965	782.83	1307.62	7.89737
IGHV1-3	Immunoglobulin heavy variable 1-3	A0A0C4DH29	67.7193	123.574	75.6478	37.471	183.078	NA	NA	NA	NA	NA	NA	39.1319	47.5707	26.5509	71.719	NA	28.9949	138.646	174.302	191.55	168.422	71.5347	28.3972	81.0524	84.4264	71.6761	50.054	NA	NA	50.8745	NA	54.8539	69.0145	NA	NA	NA	288.549	59.8368	NA	39.2979	42.5376	NA	21.4211	31.2656	116.017	85.6041	NA
IGHV3-16	Probable non-functional immunoglobulin heavy variable 3-16	A0A0C4DH30	NA	153.759	509.235	NA	NA	NA	NA	1436.46	NA	NA	280.606	NA	360.541	NA	433.978	NA	NA	27.5197	748.848	NA	32.2119	NA	NA	NA	38.0025	1493.38	140.175	237.371	106.814	79.4515	NA	687.106	NA	56.7411	NA	NA	450.603	78.3602	614.45	121.014	134.217	139.446	134.472	643.179	634.392	369.282	NA
IGHV1-18	Immunoglobulin heavy variable 1-18	A0A0C4DH31	218.77	333.599	31.3138	201.337	108.329	NA	65.9177	162.498	41.568	87.7573	33.7767	34.1448	73.8079	74.2498	297.953	155.32	56.8338	105.25	42.1905	174.34	33.3614	36.7936	31.3349	48.9898	NA	381.951	10.8317	58.7541	9.89042	162.107	21.7647	84.8833	NA	93.2032	30.1416	86.6266	727.462	NA	437.841	252.292	212.286	128.568	14.2811	19.1081	30.3831	36.6541	49.1658
IGHV3-20	Immunoglobulin heavy variable 3-20	A0A0C4DH32	234.506	310.013	26.733	277.163	93.1595	388.235	157.4	NA	48.3844	33.8572	387.093	NA	562.817	181.487	467.757	1033.1	3.48811	84.3428	37.2042	136.686	234.184	NA	21.6044	259.741	7.43642	6601.26	45.4388	74.6285	35.3216	224.121	33.5151	332.528	92.6324	63.5842	7.20201	71.818	195.194	162.57	568.41	28.6776	453.467	264.029	97.8412	264.143	80.9152	14.9909	25.696
IGHV1-24	Immunoglobulin heavy variable 1-24	A0A0C4DH33	NA	127.167	NA	NA	NA	NA	NA	NA	NA	NA	NA	NA	35.2811	NA	11.2123	NA	NA	38.8763	NA	27.6202	59.3776	53.7572	11.9841	42.4527	NA	NA	NA	NA	NA	146.318	NA	NA	NA	36.6115	NA	32.7245	9.3131	NA	NA	31.5017	NA	NA	NA	34.9525	61.6791	104.368	NA
IGHV4-28	Immunoglobulin heavy variable 4-28	A0A0C4DH34	NA	181.451	308.291	47.2688	16.8556	122.186	NA	829.908	109.219	25.6601	212.487	77.2945	195.223	53.6253	246.204	185.647	30.7198	37.833	50.7579	15.3356	263.584	181.385	73.876	NA	NA	741.939	48.408	371.417	90.5675	1908.72	57.0311	1506.5	NA	NA	NA	211.462	664.79	125.328	540.356	94.0986	119.692	395.771	198.804	491.591	420.498	122.795	110.135
IGHV3-35	Probable non-functional immunoglobulin heavy variable 3-35	A0A0C4DH35	226.214	2812.58	2206.15	NA	215.803	332.098	NA	3264.15	188.927	321.706	1604.75	823.469	3158.2	NA	101.325	1016.07	112.737	9.33193	1336.18	NA	872.875	252.905	NA	NA	138.61	5543.53	1059.21	324.571	558.697	2928.23	188.752	808.596	NA	80.941	NA	119.322	134.33	849.428	4943.09	703.516	2324.58	920.69	688.174	2504.86	4276.63	1511.44	753.012
IGHV3-38	Probable non-functional immunoglobulin heavy variable 3-38	A0A0C4DH36	258.689	972.878	274.094	197.282	213.387	191.615	117.525	523.326	140.958	49.8551	791.938	109.188	465.159	136.465	511.473	384.444	49.7227	275.038	350.521	470.286	295.173	513.07	46.8736	103.758	67.3529	517.862	158.837	272.119	174.385	382.114	428.735	459.568	77.2939	126.113	46.9007	287.249	491.131	181.408	228.392	85.0418	296.661	129.75	202.719	652.651	499.668	251.194	202.114
IGHV5-51	Immunoglobulin heavy variable 5-51	A0A0C4DH38	329.099	770.618	424.615	338.44	420.66	233.281	136.886	373.912	127.882	204.416	516.204	53.4318	789.033	145.917	530.308	171.149	141.033	382.499	504.136	274.433	439.406	150.023	170.576	291.694	315.365	375.711	74.7027	259.897	50.7501	1297.7	222.769	529.573	482.13	246.685	75.6307	850.031	1227.39	121.211	310.462	115.821	302.35	168.961	132.117	682.521	410.654	266.56	233.98
IGHV1-58	Immunoglobulin heavy variable 1-58	A0A0C4DH39	NA	63.0674	40.6799	NA	NA	NA	NA	NA	NA	NA	NA	NA	NA	NA	NA	102.733	NA	95.7629	NA	NA	61.3439	NA	NA	172.267	5.84094	NA	5.35193	NA	NA	29.7233	NA	215.39	NA	NA	NA	27.6719	61.0706	NA	NA	NA	22.4855	NA	NA	NA	44.905	26.5618	NA
IGHV4-61	Immunoglobulin heavy variable 4-61	A0A0C4DH41	76.035	117.82	144.604	38.1125	46.6251	160.808	40.4109	NA	24.978	62.254	102.659	NA	77.3931	20.318	53.436	192.648	27.151	181.183	46.5463	30.4479	166.941	113.348	13.2718	117.12	56.5155	NA	58.7148	41.2931	52.3148	206.293	41.3224	190.226	104.515	75.2555	NA	147.714	120.106	NA	457.862	44.7825	41.3825	18.4191	64.3012	184.579	90.7766	102.769	42.1339
IGHV3-66	Immunoglobulin heavy variable 3-66	A0A0C4DH42	493.633	519.362	1392.74	236.166	579.106	1414.29	184.011	832.222	632.633	202.963	1780.6	124.467	1120.76	62.7323	545.517	1686.63	696.602	927.084	5466.93	89.102	598.629	462.566	358.034	528.999	265.87	1145.16	505.991	316.448	384.359	558.315	324.663	930.449	1122.3	462.705	296.106	806.07	325.8	574.327	483.913	343.732	415.74	550.65	398.88	871.304	797.622	409.181	293.65
IGKV3D-7	Immunoglobulin kappa variable 3D-7	A0A0C4DH55	276.34	347.137	179.871	104.309	185.332	131.207	162.765	590.806	103.68	42.2852	217.2	NA	253.399	39.6998	244.854	187.242	NA	NA	168.044	NA	578.67	NA	87.0417	NA	81.6026	1158.47	84.4352	204.509	213.693	1154.87	NA	984.783	74.8699	NA	NA	231.72	653.217	198.516	1782.42	114.883	264.241	112.09	98.7326	213.341	602.648	137.861	436.683
IGKV2-24	Immunoglobulin kappa variable 2-24	A0A0C4DH68	257.836	396.836	85.4971	167.84	417.414	211.289	197.51	549.428	34.6518	134.94	79.6341	132.823	217.863	54.1278	342.655	597.288	67.9475	393.181	400.222	86.9637	227.609	141.098	99.4561	219.503	259.923	265.725	146.535	55.4466	50.0462	551.55	201.218	318.258	431.519	247.254	23.0688	617.786	192.105	39.6398	432.953	77.1936	589.077	34.153	163.895	365.087	328.214	168.092	61.2616
IGKV1-9	Immunoglobulin kappa variable 1-9	A0A0C4DH69	199.832	173.518	110.27	174.954	188.014	109.49	109.239	329.486	46.4346	88.4163	154.783	57.5536	166.286	62.1819	75.7529	176.927	127.88	196.581	170.467	129.748	129.801	178.819	140.001	134.013	113.796	571.258	92.0355	51.495	160.246	186.538	191.206	125.23	156.252	135.045	38.8744	182.284	131.565	75.0031	241.804	100.019	147.092	102.968	114.366	148.201	185.057	129.985	67.8096
IGKV1-6	Immunoglobulin kappa variable 1-6	A0A0C4DH72	452.208	548.413	149.633	347.187	313.038	198.107	105.73	550.56	60.2203	80.8799	69.4882	63.2372	303.884	77.1294	468.027	253.759	50.697	271.392	290.073	206.557	136.189	94.632	28.372	79.118	92.2733	901.919	66.235	134.145	39.2519	841.368	75.9831	566.28	145.573	301.627	47.9528	137.897	848.271	148.555	679.878	66.91	116.201	75.3485	62.7827	239.148	451.198	144.464	26.7673
IGKV1-12;IGKV1D-12	Immunoglobulin kappa variable 1-12;Immunoglobulin kappa variable 1D-12	A0A0C4DH73;P01611	89.352	208.454	105.127	68.3815	91.9438	107.077	71.7107	185.807	33.1715	28.6449	97.1155	43.0755	213.303	58.4628	126.931	106.963	131.864	117.697	95.8425	75.0836	79.3707	43.6321	30.4881	74.1523	61.3579	442.349	48.9861	128.378	56.8505	517.227	59.9847	249.217	113.751	198.043	18.4955	154.229	135.083	78.0415	176.45	49.8668	98.505	100.75	76.2898	318.748	281.524	259.569	48.3187
IGHV1-69-2	Immunoglobulin heavy variable 1-69-2	A0A0G2JMI3	70.4061	58.4091	NA	NA	NA	NA	NA	NA	NA	NA	NA	NA	NA	NA	17.6073	NA	NA	NA	NA	NA	NA	NA	NA	NA	NA	NA	NA	NA	NA	NA	NA	NA	NA	NA	NA	NA	NA	NA	NA	NA	NA	NA	NA	NA	NA	NA	NA
IGHV7-4-1	Immunoglobulin heavy variable 7-4-1	A0A0J9YVY3	180.263	189.226	120.316	50.7721	NA	NA	32.9483	1847.97	38.4205	60.8602	NA	98.1967	161.868	24.987	200.586	64.2101	NA	72.9465	NA	36.379	71.9448	NA	NA	NA	23.6285	198.29	57.4894	88.9052	39.3989	130.359	NA	119.741	NA	3.4424	NA	NA	221.836	47.2368	401.769	NA	108.3	94.3903	68.0124	266.03	127.462	40.3345	NA
IGHV3-64D	Immunoglobulin heavy variable 3-64D	A0A0J9YX35	142.194	450.071	310.323	178.025	166.515	64.227	63.9688	447.748	112.41	49.2496	331.105	50.2614	372.4	167.157	280.928	144.487	81.0163	124.719	257.662	NA	209.138	166.357	69.8191	34.7834	60.117	601.219	147.682	438.152	82.8441	474.518	138.635	680.152	39.8427	157.469	NA	81.3	245.889	90.2334	103.617	83.3085	265.238	115.752	122.163	249.33	605.268	171.556	163.359
IGHV5-10-1	Immunoglobulin heavy variable 5-10-1	A0A0J9YXX1	648.876	467.044	576.39	457.264	357.935	307.372	206.552	1454.33	107.285	248.047	284.539	147.469	611.786	170.375	648.993	222.734	145.985	335.373	568.419	376.089	643.631	283.335	192.436	228.4	192.859	2655.71	287.43	271.33	138.862	886.721	555.816	448.493	149.249	116.898	289.602	409.011	481.571	167.733	2413.91	200.666	719.419	102.866	92.2039	673.709	375.032	332.426	415.635
IGLC7	Immunoglobulin lambda constant 7	A0M8Q6	341.898	30.9175	10.4707	373.805	1129.33	928.817	180.087	8628.75	32.1832	11.3103	38.4018	NA	34.7482	148.715	173.206	72.8779	170.086	383.802	NA	NA	NA	NA	927.985	NA	NA	35.5617	NA	NA	NA	127.308	23.7199	14.5796	11.8093	27.6288	442.397	NA	119.139	NA	NA	NA	23.68	28.4215	NA	NA	NA	NA	NA
IGKV2-29	Immunoglobulin kappa variable 2-29	A2NJV5	NA	NA	87.8204	124.852	81.9582	NA	82.9888	NA	NA	NA	NA	NA	NA	NA	NA	NA	139.012	137.468	68.5086	NA	23.7363	173.199	10.4791	68.5764	98.7566	NA	129.038	NA	62.1335	NA	19.7125	50.4253	94.5027	NA	NA	NA	67.8941	NA	NA	19.9966	86.9603	115.208	316.192	53.7647	NA	136.414	107.382
NCF1B;NCF1C;NCF1	Putative neutrophil cytosol factor 1B;Putative neutrophil cytosol factor 1C;Neutrophil cytosol factor 1	A6NI72;A8MVU1;P14598	NA	NA	NA	NA	NA	NA	NA	NA	NA	NA	NA	NA	NA	NA	33.1926	NA	NA	NA	NA	NA	NA	NA	NA	6.13143	NA	NA	NA	NA	NA	77.3235	NA	NA	NA	NA	NA	NA	NA	NA	NA	NA	NA	NA	NA	NA	NA	NA	NA
;RAP1B;RAP1B	Ras-related protein Rap-1b-like protein;Ras-related protein Rap-1b;Isoform 3 of Ras-related protein Rap-1b	A6NIZ1;P61224;P61224-3	NA	23.6923	21.0006	NA	57.1316	NA	35.0371	393.67	NA	39.252	109.367	31.6086	25.5632	28.6794	47.365	NA	18.4607	50.3836	4.42728	15.9262	NA	NA	53.3711	69.995	106.847	81.7973	30.383	NA	32.5675	6.01805	NA	NA	71.6151	NA	41.6804	NA	27.6975	85.0618	339.741	NA	NA	48.1958	42.0717	18.4599	65.6957	26.8448	39.7991
A2ML1	Alpha-2-macroglobulin-like protein 1	A8K2U0	NA	34.4333	NA	7.28709	13.8278	NA	NA	44.7461	NA	NA	27.6242	NA	NA	139.509	36.6258	48.0675	20.9773	NA	28.6055	NA	NA	NA	NA	26.5923	17.9641	NA	19.4416	40.5086	12.8236	132.839	20.8786	26.6783	NA	NA	NA	NA	NA	34.9722	46.6621	NA	23.8122	27.459	120.681	NA	66.3435	10.1102	NA
UPK3BL1;UPK3BL2	Uroplakin-3b-like protein 1;Uroplakin-3b-like protein 2	B0FP48;E5RIL1	NA	68.9604	NA	25.5262	22.393	21.1725	32.9144	52.943	NA	NA	65.447	3.93874	NA	17.4099	40.7841	49.3496	21.7651	17.0954	26.2305	NA	NA	9.72954	16.2234	46.2356	8.1188	71.0307	40.6421	29.7014	20.6957	61.0393	NA	18.1499	NA	NA	NA	NA	40.0231	47.2778	62.7204	NA	41.0493	23.9905	23.6666	29.6755	70.6645	22.7686	19.4255
NACA	Nascent polypeptide-associated complex subunit alpha, muscle-specific form;Isoform skNAC-2 of Nascent polypeptide-associated complex subunit alpha, muscle-specific form;Nascent polypeptide-associated complex subunit alpha	E9PAV3;E9PAV3-2;Q13765	NA	NA	NA	NA	11.9033	NA	NA	26.9576	NA	NA	NA	NA	NA	NA	NA	NA	NA	NA	NA	NA	NA	NA	NA	24.5003	16.661	NA	NA	NA	NA	57.2222	NA	NA	NA	NA	NA	NA	NA	NA	NA	NA	NA	NA	42.0577	NA	NA	NA	NA
DNASE2	Deoxyribonuclease-2-alpha;Isoform 2 of Deoxyribonuclease-2-alpha	O00115;O00115-2	43.1654	112.05	47.102	44.8591	50.7266	51.9079	62.7875	58.6325	69.2673	99.5033	126.562	33.2447	129.252	100.461	73.2858	75.0419	39.8221	53.4306	90.3407	149.704	48.005	61.6834	92.7358	80.1517	76.3532	36.6231	73.6746	58.8605	80.1073	151.758	82.4999	153.711	111.426	99.2423	48.591	194.357	83.5223	86.1392	NA	26.6908	71.0417	80.7496	62.6385	127.966	188.902	45.568	57.7863
PDLIM1	PDZ and LIM domain protein 1	O00151	NA	NA	NA	15.4495	7.47603	NA	22.0036	16.5245	NA	NA	NA	NA	NA	NA	NA	NA	71.0805	NA	NA	NA	NA	NA	40.5965	13.0918	6.89285	NA	15.3868	NA	13.8592	16.4741	21.1905	3.93861	NA	NA	NA	NA	NA	30.6442	NA	14.7639	NA	NA	16.9213	NA	26.328	60.9902	NA
MYO1C	Unconventional myosin-Ic;Isoform 2 of Unconventional myosin-Ic;Isoform 3 of Unconventional myosin-Ic	O00159;O00159-2;O00159-3	NA	36.9116	NA	14.5312	NA	NA	NA	NA	NA	40.8893	57.5289	NA	NA	33.9832	NA	NA	NA	NA	21.5404	11.1098	NA	34.2337	15.504	28.6328	60.3673	NA	17.731	46.4988	NA	41.527	NA	23.7036	27.5625	NA	57.5629	15.9708	NA	40.5833	NA	NA	23.5843	NA	21.7589	NA	15.719	14.2412	55.091
MYO1F;MYO1E	Unconventional myosin-If;Unconventional myosin-Ie	O00160;Q12965	NA	NA	NA	NA	NA	NA	NA	NA	NA	NA	NA	NA	NA	13.6922	14.7164	NA	NA	NA	NA	NA	NA	NA	NA	NA	NA	NA	NA	NA	NA	27.5382	NA	NA	NA	NA	NA	NA	NA	NA	NA	NA	NA	NA	5.62584	NA	NA	NA	NA
SNAP23	Synaptosomal-associated protein 23	O00161	NA	NA	NA	NA	NA	NA	NA	NA	NA	NA	3.51282	NA	NA	NA	NA	NA	NA	NA	NA	NA	NA	NA	9.03977	NA	NA	NA	NA	NA	NA	28.7847	NA	8.07305	NA	NA	NA	NA	NA	15.5134	NA	NA	NA	NA	NA	NA	NA	NA	NA
SULT2B1	Sulfotransferase 2B1;Isoform 2 of Sulfotransferase 2B1	O00204;O00204-2	NA	NA	NA	NA	NA	NA	NA	NA	NA	NA	NA	NA	NA	40.0739	NA	NA	NA	NA	NA	NA	NA	NA	82.973	35.5912	22.4627	NA	NA	NA	NA	36.2823	NA	NA	NA	NA	NA	NA	NA	16.1118	NA	NA	NA	22.3684	20.193	NA	22.4544	NA	NA
PSMD11	26S proteasome non-ATPase regulatory subunit 11;Isoform 2 of 26S proteasome non-ATPase regulatory subunit 11	O00231;O00231-2	NA	NA	NA	NA	NA	NA	NA	NA	NA	NA	NA	NA	NA	11.4603	NA	8.77664	NA	NA	NA	NA	NA	NA	34.9261	7.04255	16.6956	NA	NA	NA	NA	43.5276	NA	NA	NA	NA	NA	NA	NA	NA	NA	NA	NA	NA	21.8578	10.9513	33.3835	16.9209	NA
ATOX1	Copper transport protein ATOX1	O00244	NA	39.2359	NA	NA	NA	NA	NA	NA	NA	NA	NA	NA	NA	NA	NA	NA	NA	NA	NA	NA	NA	NA	131.181	24.7651	25.7461	NA	NA	NA	NA	62.7008	NA	NA	NA	NA	NA	NA	NA	NA	NA	NA	NA	NA	NA	NA	13.5622	NA	NA
CLIC1	Chloride intracellular channel protein 1	O00299	25.5866	112.111	19.0394	27.3812	41.8959	29.6611	78.6694	568.358	20.492	36.6259	182.205	31.8937	30.18	66.97	68.0702	68.2611	67.9206	38.4897	56.1143	60.3228	37.9624	23.8802	677.715	183.723	191.566	NA	30.9874	57.892	42.8579	208.206	18.8214	95.1358	35.9827	40.2071	134.732	70.169	59.5835	76.9596	229.881	17.0326	16.9417	60.5165	56.6123	48.4261	132.035	50.822	59.736
QSOX1	Sulfhydryl oxidase 1	O00391	71.1047	94.8444	69.1718	81.6715	82.0079	99.837	98.2032	273.305	88.8004	133.011	130.563	47.9071	72.5831	93.751	102.361	98.0421	51.8287	83.3498	59.9686	111.273	77.4976	71.7212	176.567	95.536	106.025	212.788	36.7965	63.8017	49.3206	149.521	79.7703	120.055	140.021	97.7579	147.354	174.179	60.3449	82.8843	115.882	49.5068	89.0223	80.2838	45.2076	102.428	77.5481	37.8161	60.1187
MANBA	Beta-mannosidase	O00462	25.2337	48.1541	47.2575	32.5416	26.1801	35.8672	28.5088	46.2509	37.2987	81.5933	65.2028	26.5516	69.9975	42.7886	39.4657	50.7037	27.5193	26.5977	47.5571	57.117	27.8089	36.0269	26.5683	29.9065	32.4445	76.8086	22.4401	34.5891	35.8267	47.1188	54.0175	54.3516	38.0167	38.5492	54.5438	33.782	37.6674	46.9009	63.6464	20.3314	28.1003	43.776	31.1327	73.813	37.1019	21.6735	33.1826
AGRN	Isoform 6 of Agrin	O00468-6	NA	47.1769	NA	20.1916	14.2692	49.6414	15.3563	30.5514	NA	18.2742	28.9352	3.64951	13.0487	24.5481	21.4248	28.1571	16.0921	19.9862	17.5505	23.0043	21.8829	18.1851	63.0696	27.393	19.9475	39.9433	18.157	34.9795	23.4343	59.9316	NA	60.6395	23.5912	36.1835	33.2952	21.8551	25.3656	29.1376	NA	9.81626	22.2445	27.324	21.2033	27.9242	27.8141	31.4868	21.7529
VWA5A	von Willebrand factor A domain-containing protein 5A	O00534	NA	NA	NA	NA	NA	NA	8.75621	NA	NA	NA	NA	NA	NA	NA	NA	NA	NA	NA	NA	NA	NA	NA	34.9812	NA	NA	NA	NA	NA	NA	37.9815	NA	NA	NA	NA	NA	NA	NA	NA	NA	NA	NA	NA	7.23079	NA	NA	NA	NA
SDCBP	Syntenin-1;Isoform 3 of Syntenin-1	O00560;O00560-3	138.768	243.884	151.072	79.0896	142.574	137.064	58.2601	183.547	34.1849	318.052	124.91	31.1829	138.145	189.865	68.6759	151.419	66.2008	65.9312	123.569	346.005	120.295	149.562	166.814	163.739	187.076	661.854	99.5047	37.1636	115.71	274.851	62.8879	320.732	176.443	213.804	64.6963	255.632	284.928	224.56	214.071	88.2785	173.435	133.192	102.219	137.877	358.18	100.34	169.207
SDCBP	Isoform 2 of Syntenin-1	O00560-2	52.2868	65.5318	19.9548	25.9883	44.8645	31.4318	27.0793	NA	31.583	47.9725	67.943	30.8798	42.6423	35.2432	36.8077	84.9628	32.3803	41.3815	31.5961	61.7222	33.2331	27.7891	62.7433	32.2963	55.2238	111.377	42.4934	52.2738	18.3104	105.875	24.8739	95.2956	65.2076	61.9305	31.691	43.336	29.8902	52.6597	NA	22.0377	49.8795	35.2233	32.2365	49.9339	59.9257	19.5596	15.6262
DDX3X	ATP-dependent RNA helicase DDX3X;Isoform 2 of ATP-dependent RNA helicase DDX3X	O00571;O00571-2	NA	35.2003	NA	NA	NA	NA	NA	NA	NA	NA	24.7358	NA	NA	51.9426	19.0586	NA	NA	NA	13.66	NA	NA	NA	80.4222	NA	NA	NA	NA	NA	NA	73.2129	NA	26.8376	NA	NA	NA	NA	NA	NA	NA	NA	NA	NA	22.4891	23.3763	25.6508	17.4513	NA
RNASET2	Ribonuclease T2	O00584	134.565	90.9061	72.6815	95.4418	73.1996	167.847	89.3571	265.278	125.228	208.118	97.7685	52.545	116.707	159.773	137.933	52.0707	85.0552	126.784	101.642	246.398	93.0401	113.826	235.542	250.735	150.25	22.288	38.1412	88.1627	45.2636	162.393	76.5506	188.536	299.571	197.406	168.631	235.449	119.569	110.413	3.30548	51.3084	35.4543	73.8045	50.7558	85.9384	90.1255	27.5662	70.9361
PODXL	Podocalyxin;Isoform 2 of Podocalyxin	O00592;O00592-2	342.248	239.23	35.3421	196.857	214.69	95.0481	99.7485	125.507	75.1838	28.1733	269.112	56.5969	264.493	44.5509	169.278	329.573	25.8533	245.716	64.7636	42.2404	57.097	37.3224	49.3374	168.81	43.1872	209.568	33.2084	59.7516	37.6636	141.89	196.835	254.257	609.502	NA	78.6758	116.479	105.289	113.764	106.316	104.136	229.449	104.23	48.6918	128.127	179.669	106.975	58.1525
MAN2B1	Lysosomal alpha-mannosidase;Isoform 2 of Lysosomal alpha-mannosidase	O00754;O00754-2	20.0848	40.0349	14.9702	10.5594	33.109	15.7874	50.6657	NA	39.8704	48.8948	24.2096	NA	19.5496	74.1409	50.1604	65.6357	31.2232	14.837	37.1806	85.1779	6.76658	20.1049	24.715	15.95	10.7025	NA	17.2097	28.0937	32.9791	58.6951	27.537	35.1964	36.9282	12.4556	33.2132	29.0234	36.1166	46.7063	51.6742	NA	30.6947	14.4972	20.7332	50.0254	25.8198	22.6077	25.534
COPE	Coatomer subunit epsilon	O14579	NA	NA	NA	NA	125.738	NA	210.172	NA	NA	NA	NA	NA	NA	NA	NA	NA	NA	NA	NA	NA	NA	NA	53.8495	NA	NA	NA	NA	NA	NA	NA	NA	NA	NA	NA	NA	NA	NA	NA	NA	NA	NA	NA	NA	NA	144.582	NA	NA
ENPP3	Ectonucleotide pyrophosphatase/phosphodiesterase family member 3	O14638	41.2304	76.2162	NA	NA	10.8587	26.2791	NA	NA	NA	12.7566	94.7131	NA	35.3959	28.911	54.9195	27.83	53.0149	33.6445	33.0516	15.7741	20.3848	NA	46.1347	48.4337	165.932	NA	20.3338	62.8324	16.257	11.0736	25.7955	NA	38.2643	51.8027	34.2347	61.2067	50.8352	35.251	NA	NA	45.5822	NA	13.5069	18.5128	27.5479	20.5017	NA
TOR1A	Torsin-1A	O14656	NA	68.9516	41.2024	NA	25.3442	NA	20.3544	NA	NA	67.6974	60.1172	NA	26.7183	36.8986	32.8927	NA	NA	NA	29.3768	25.4231	33.7058	40.7173	28.0812	22.1619	47.921	NA	22.3458	NA	34.3007	71.3461	NA	39.9314	28.2231	NA	57.7077	42.1988	45.5921	NA	NA	28.0314	13.3633	25.921	19.6935	14.6532	32.4921	35.9998	35.2348
TOR1B	Torsin-1B	O14657	NA	32.1165	36.9475	15.8413	35.7289	NA	NA	NA	42.2399	45.4993	41.2598	29.7786	32.5417	44.8821	28.4048	44.8419	36.2138	17.4791	11.5511	100.65	36.047	21.8356	80.1752	48.0988	47.1875	NA	22.1088	38.445	27.6636	43.9091	38.534	NA	50.914	51.7574	43.8631	71.0436	31.7447	51.0981	NA	18.0492	22.2106	32.3406	14.3223	45.6497	23.6934	11.4693	38.4581
ADAM10	Disintegrin and metalloproteinase domain-containing protein 10	O14672	22.9409	NA	NA	21.5467	NA	39.832	15.274	NA	52.1385	31.6537	34.9234	54.8924	19.484	33.5096	25.9575	NA	43.9175	38.949	18.1352	18.2244	25.7971	33.5186	58.7785	61.2344	38.4113	NA	33.0699	NA	44.8779	NA	33.7675	NA	42.0695	61.0421	NA	31.6972	26.4386	36.9272	NA	52.5518	19.9104	12.4014	41.9813	NA	NA	45.4279	19.99
SLC9A3R1	Na(+)/H(+) exchange regulatory cofactor NHE-RF1	O14745	23.6556	50.0813	41.4544	47.002	69.6177	43.5452	70.8025	370.704	15.5034	24.1151	287.329	59.4454	15.8085	28.0976	55.9162	68.7521	28.3112	36.09	30.0752	133.407	15.4522	15.8018	142.663	105.415	179.596	263.553	22.9159	27.4434	40.6485	213	61.8831	116.44	125.107	30.3778	135.617	28.0215	63.9938	127.823	114.389	14.0954	41.9492	100.362	36.0521	44.7201	96.9473	31.1869	77.8741
TPP1	Tripeptidyl-peptidase 1	O14773	75.8974	82.8195	48.0929	46.3588	57.0782	58.1701	46.8816	68.6319	80.1904	71.5969	109.219	24.4244	80.9481	119.022	117.349	84.8855	53.4799	62.8327	40.1865	116.481	39.4856	34.7033	99.5368	47.7262	61.2826	33.4265	26.7555	86.9287	47.1987	107.174	66.5804	106.877	67.469	115.182	157.577	87.7919	69.3158	72.629	28.5625	21.9182	35.0108	67.4718	37.6517	96.2569	87.5294	20.0863	52.1557
APOL1	Apolipoprotein L1;Isoform 2 of Apolipoprotein L1;Isoform 3 of Apolipoprotein L1	O14791;O14791-2;O14791-3	NA	NA	NA	NA	NA	NA	11.5613	92.8568	NA	NA	NA	NA	NA	NA	NA	NA	NA	NA	NA	NA	NA	NA	NA	NA	NA	NA	NA	14.5536	NA	41.8507	NA	NA	NA	11.7669	NA	NA	NA	NA	NA	NA	NA	NA	NA	NA	NA	NA	NA
PSMA7	Proteasome subunit alpha type-7	O14818	NA	27.71	NA	NA	12.2168	NA	13.5316	95.849	NA	19.6443	NA	8.36765	NA	29.3666	19.5193	NA	18.9625	NA	16.0509	NA	NA	NA	20.4795	66.6988	43.8736	NA	15.2438	50.5938	10.4584	97.8161	14.7198	19.8847	NA	NA	NA	NA	NA	22.2813	30.8616	NA	9.6491	12.7264	53.1539	NA	72.1933	24.986	NA
GIPC1	PDZ domain-containing protein GIPC1	O14908	NA	34.388	NA	NA	NA	NA	NA	NA	NA	NA	NA	NA	NA	NA	NA	NA	NA	NA	NA	NA	NA	NA	13.2249	21.7215	26.6634	NA	NA	NA	NA	90.8795	NA	31.7912	NA	NA	NA	NA	NA	NA	NA	NA	11.5223	NA	NA	NA	73.1058	41.1673	NA
MYL12B;MYL12A	Myosin regulatory light chain 12B;Myosin regulatory light chain 12A	O14950;P19105	NA	26.4458	NA	NA	NA	NA	NA	264.133	NA	NA	NA	29.0405	NA	NA	12.825	NA	NA	NA	37.7519	NA	23.46	NA	78.252	25.3223	42.3115	NA	39.7712	NA	NA	49.5922	26.9846	NA	NA	NA	NA	17.1945	NA	56.2381	146.148	NA	NA	NA	25.9348	NA	49.2278	26.8988	NA
SPTBN2	Spectrin beta chain, non-erythrocytic 2	O15020	NA	NA	NA	NA	NA	NA	NA	NA	37.6945	NA	NA	NA	NA	12.1869	NA	NA	NA	NA	NA	NA	NA	NA	28.9082	NA	NA	NA	NA	NA	NA	74.1242	NA	26.2403	NA	NA	NA	NA	NA	NA	NA	NA	15.901	NA	49.4231	NA	22.201	12.0201	NA
PLXNB2	Plexin-B2	O15031	NA	591.864	NA	NA	NA	NA	NA	NA	NA	NA	NA	2735.72	NA	NA	NA	NA	NA	NA	NA	NA	NA	NA	NA	NA	NA	NA	9687.04	NA	NA	13.9956	NA	NA	NA	NA	NA	NA	NA	NA	NA	NA	NA	NA	NA	NA	37.4805	NA	NA
SEMA3E	Semaphorin-3E;Isoform 2 of Semaphorin-3E	O15041;O15041-2	NA	11.0229	21.3005	19.3176	6.93897	25.7476	22.4646	NA	NA	13.6317	9.2575	NA	24.8633	7.86415	15.6057	18.0074	NA	NA	12.461	26.6821	16.1558	NA	17.8143	15.3018	11.5151	NA	NA	12.3761	NA	13.7675	NA	24.4245	15.0482	9.6059	28.4817	19.4703	11.8782	9.07559	NA	NA	NA	19.6757	21.0892	4.66455	NA	NA	4.35692
ARPC1B	Actin-related protein 2/3 complex subunit 1B	O15143	NA	19.2801	NA	NA	1.95911	NA	12.8883	NA	NA	NA	15.8493	NA	NA	NA	7.90671	23.4936	20.5061	NA	17.5391	NA	NA	NA	26.0427	8.76733	NA	NA	NA	NA	7.61144	38.327	NA	NA	NA	NA	NA	NA	NA	NA	NA	NA	NA	NA	NA	NA	27.2941	8.95543	NA
ARPC2	Actin-related protein 2/3 complex subunit 2	O15144	NA	54.8727	13.2571	20.7036	13.2203	NA	27.96	278.475	NA	15.2819	76.4691	20.1017	31.1213	52.6304	68.1164	33.5279	9.34254	14.6566	39.3703	35.5602	14.7799	NA	99.8392	55.2793	49.3263	NA	28.2336	15.36	21.2453	37.2804	20.6417	44.7576	15.9866	NA	14.8534	11.8601	31.3145	40.6277	152.525	12.716	NA	23.2422	83.6492	NA	51.5994	37.5818	43.3274
ZNF185	Zinc finger protein 185;Isoform 2 of Zinc finger protein 185;Isoform 3 of Zinc finger protein 185;Isoform 4 of Zinc finger protein 185;Isoform 5 of Zinc finger protein 185;Isoform 6 of Zinc finger protein 185;Isoform 7 of Zinc finger protein 185;Isoform 8 of Zinc finger protein 185;Isoform 9 of Zinc finger protein 185	O15231;O15231-2;O15231-3;O15231-4;O15231-5;O15231-6;O15231-7;O15231-8;O15231-9	NA	13.0057	NA	NA	NA	NA	NA	NA	NA	NA	NA	NA	NA	18.6956	NA	12.1555	NA	NA	NA	NA	NA	NA	9.99813	NA	NA	NA	NA	NA	NA	NA	NA	NA	NA	NA	NA	NA	NA	NA	NA	NA	NA	NA	7.46537	NA	14.4466	NA	NA
PMM2	Phosphomannomutase 2;Isoform 2 of Phosphomannomutase 2	O15305;O15305-2	NA	NA	NA	NA	NA	NA	NA	NA	NA	NA	NA	NA	NA	NA	NA	NA	NA	NA	NA	NA	NA	NA	88.0319	25.1915	62.4903	NA	NA	NA	NA	NA	NA	NA	NA	NA	NA	NA	NA	NA	NA	NA	NA	NA	NA	NA	NA	18.7535	NA
CHAD	Chondroadherin	O15335	NA	29.8354	21.6755	NA	NA	NA	NA	NA	NA	17.2784	34.0301	NA	40.8098	15.9295	44.319	NA	NA	NA	13.9137	44.9769	7.19422	NA	39.2634	6.08861	15.9205	NA	NA	NA	NA	50.4702	NA	29.4675	9.69993	19.8057	NA	NA	NA	NA	NA	NA	NA	39.582	NA	27.6356	NA	NA	NA
CAPN5	Calpain-5	O15484	NA	NA	NA	NA	NA	NA	NA	NA	NA	NA	NA	NA	NA	NA	NA	NA	NA	NA	28.1109	NA	NA	NA	49.9771	NA	NA	NA	NA	NA	NA	103.196	NA	17.2563	NA	NA	NA	NA	27.7694	NA	NA	NA	11.487	NA	NA	NA	31.4571	24.0202	NA
ARPC5	Actin-related protein 2/3 complex subunit 5	O15511	NA	NA	NA	NA	NA	NA	NA	NA	NA	NA	NA	NA	NA	NA	NA	NA	NA	NA	NA	NA	NA	NA	NA	NA	NA	NA	NA	NA	NA	NA	NA	NA	NA	NA	NA	NA	NA	NA	5.38253	NA	NA	NA	NA	NA	NA	NA	NA
CLDN3	Claudin-3	O15551	NA	NA	NA	NA	NA	NA	NA	NA	NA	NA	NA	NA	NA	NA	NA	NA	NA	NA	NA	NA	NA	NA	NA	NA	NA	NA	NA	NA	NA	144.857	NA	NA	NA	NA	NA	NA	NA	32.7274	NA	NA	NA	49.3049	NA	NA	43.0542	NA	NA
PHGDH	D-3-phosphoglycerate dehydrogenase	O43175	NA	19.5547	NA	13.0506	36.9695	NA	33.4859	36.7575	NA	24.1469	23.5561	10.9382	NA	72.1057	13.4194	6.99344	21.9104	NA	10.953	55.2481	6.66234	NA	38.2079	44.7028	52.0368	29.8992	6.9346	32.6237	NA	34.3923	NA	22.1573	NA	NA	44.4193	18.4364	NA	26.8069	NA	NA	NA	24.3912	28.2613	23.1573	22.1984	18.881	18.2348
KLK10	Kallikrein-10	O43240	NA	35.1913	NA	NA	7.25375	NA	NA	NA	NA	NA	8.46698	56.5777	NA	7.47161	42.037	44.6611	10.5632	NA	10.2752	NA	9.27755	NA	30.1089	NA	NA	NA	30.8091	9.76218	NA	38.7496	NA	13.4449	NA	NA	NA	NA	NA	10.9505	NA	NA	27.596	13.6859	38.1946	21.0043	19.6703	NA	NA
PSMD3	26S proteasome non-ATPase regulatory subunit 3	O43242	NA	NA	NA	NA	NA	NA	NA	NA	NA	NA	NA	NA	NA	24.5465	NA	NA	NA	NA	NA	NA	NA	NA	42.818	NA	10.6073	NA	NA	NA	NA	97.2631	NA	NA	NA	NA	NA	NA	NA	NA	NA	NA	NA	NA	NA	NA	NA	NA	NA
SPINT1	Kunitz-type protease inhibitor 1;Isoform 2 of Kunitz-type protease inhibitor 1	O43278;O43278-2	NA	36.7636	19.1236	8.67683	34.336	16.3447	24.1125	56.7264	NA	30.5274	29.6836	21.6579	19.8834	20.018	22.6748	48.8265	23.9585	15.3423	55.3614	25.7403	22.6183	8.99003	58.0352	30.5834	22.33	NA	16.863	30.9528	17.835	71.6043	20.5899	34.3375	55.7258	19.5216	NA	48.4455	23.1392	24.8042	4.84194	18.8019	22.522	13.8444	18.2319	44.3418	25.3451	21.335	16.5785
SPINT2	Kunitz-type protease inhibitor 2	O43291	NA	NA	17.2523	24.843	35.6445	NA	NA	NA	NA	NA	NA	NA	NA	NA	2.81056	NA	NA	NA	NA	NA	NA	NA	NA	17.6656	NA	NA	NA	NA	20.9881	NA	NA	NA	9.76139	NA	NA	NA	NA	NA	NA	NA	NA	NA	NA	NA	39.7298	NA	11.7075
COCH	Cochlin	O43405	133.519	193.719	36.9838	33.7808	35.1676	48.6076	33.1596	73.7968	34.2688	107.556	108.985	35.3523	65.6975	151.167	108.534	65.2869	30.9598	70.4431	74.155	86.5623	32.3668	80.8285	48.5356	81.0107	92.1109	NA	15.2214	87.9655	48.3788	68.8906	63.6707	77.4566	225.045	96.9215	32.6427	69.0606	104.445	46.2844	49.4826	55.4077	7.8681	22.9503	26.1692	79.4481	101.247	46.7576	86.4839
PROM1	Prominin-1;Isoform 2 of Prominin-1	O43490;O43490-2	43.1223	82.4709	59.6496	44.3987	80.5687	42.7176	31.3505	16.398	24.9913	71.6845	109.382	20.205	65.9228	17.1277	32.6614	70.6556	34.814	54.2615	40.4622	49.4529	34.3509	31.2459	43.1584	55.0038	86.4727	162.563	27.2372	43.533	33.3684	76.0974	31.6645	67.0444	95.6175	41.0647	71.4559	77.2596	56.9596	56.0955	57.428	24.1052	42.0804	53.1562	33.3998	84.3096	61.2997	47.5825	40.9995
TGOLN2	Trans-Golgi network integral membrane protein 2;Isoform TGN48 of Trans-Golgi network integral membrane protein 2;Isoform 4 of Trans-Golgi network integral membrane protein 2;Isoform 5 of Trans-Golgi network integral membrane protein 2;Isoform 7 of Trans-Golgi network integral membrane protein 2	O43493;O43493-3;O43493-4;O43493-5;O43493-7	37.1419	15.5935	NA	NA	8.85853	20.3735	NA	25.7949	23.2163	NA	10.5866	NA	3.49285	17.1019	10.5236	16.0763	33.1445	7.43938	NA	11.1214	NA	NA	33.6186	14.9955	10.8701	NA	NA	5.92997	NA	39.8159	18.4543	39.7885	19.3783	9.09634	52.6429	21.6063	13.5383	10.5503	NA	NA	NA	NA	NA	17.2324	NA	NA	NA
B4GAT1	Beta-1,4-glucuronyltransferase 1	O43505	82.7659	92.1452	54.7622	47.2914	34.6793	92.1061	45.3959	NA	56.0018	92.2815	71.0472	9.75658	74.6854	97.318	61.6413	80.9637	43.0864	57.6387	52.5686	119.812	47.0779	48.6085	48.6962	115.885	85.9255	NA	21.3049	85.9772	41.3477	52.7059	37.6538	72.7563	171.154	83.9017	104.01	89.1568	95.1915	39.5291	43.8156	33.5163	26.2059	60.8442	19.2246	109.056	76.8282	34.7847	48.949
TNFSF12;TNFSF13;TNFSF13;TNFSF13	Isoform TWE-PRIL of Tumor necrosis factor ligand superfamily member 12;Tumor necrosis factor ligand superfamily member 13;Isoform 4 of Tumor necrosis factor ligand superfamily member 13;Isoform 5 of Tumor necrosis factor ligand superfamily member 13	O43508-2;O75888;O75888-4;O75888-5	55.9619	95.4794	87.6398	92.0528	48.7189	154.207	65.0095	98.5245	178.542	163.195	48.0108	38.9357	99.037	182.267	66.5815	132.392	13.8462	128.712	68.8978	165.062	54.3329	66.8981	260.985	85.1804	133.628	29.5821	39.9956	134.924	93.1169	36.0109	74.7496	81.1198	483.427	153.893	157.971	137.995	130.753	23.5298	NA	67.418	61.9707	51.1523	67.961	77.5787	52.036	51.9037	126.142
PSCA	Prostate stem cell antigen	O43653	NA	27.8858	7.36875	30.2524	NA	14.3556	30.3875	NA	NA	9.47809	147.696	9.51071	11.8687	NA	93.12	NA	NA	27.9141	66.69	NA	NA	NA	109.7	NA	4.20746	53.9448	43.1932	10.2647	NA	164.012	NA	88.0555	30.9927	NA	NA	NA	108.333	35.372	NA	NA	NA	13.5719	NA	66.7602	49.3162	37.1294	NA
ACTN4	Alpha-actinin-4	O43707	NA	104.737	11.3876	17.8939	22.9322	31.9544	51.8852	303.814	NA	16.0277	65.3438	19.5274	21.094	59.3817	47.7337	61.1905	60.9931	29.5326	56.3299	24.9962	20.9088	17.0435	247.95	90.7051	90.5438	52.4622	31.2087	46.3967	36.2669	202.828	29.8679	56.4471	26.812	31.4097	16.4867	50.6282	27.8849	75.7327	256.201	18.7101	29.2906	29.5871	100.276	27.9407	190.685	57.5433	30.1491
NARS1	Asparagine--tRNA ligase, cytoplasmic	O43776	NA	NA	NA	NA	7.88225	NA	3.70654	NA	NA	NA	NA	NA	NA	NA	NA	NA	NA	NA	NA	29.3834	NA	NA	32.0687	10.3649	11.2412	NA	24.8779	NA	NA	23.6913	NA	6.83188	77.9538	NA	NA	NA	NA	NA	NA	NA	NA	NA	21.767	NA	17.9199	14.2425	NA
CALU	Calumenin;Isoform 3 of Calumenin	O43852;O43852-3	120.124	82.0158	41.2876	85.3039	111.38	99.4825	64.7211	136.246	107.483	96.6826	80.6219	48.3788	59.8079	94.1599	89.7523	102.462	63.9321	105.074	56.573	124.036	40.1299	33.4003	121.828	114.175	95.0767	80.9844	29.6204	99.2461	47.5467	102.97	72.974	75.4819	174.518	82.176	179.418	106.905	72.1769	48.5931	81.6909	21.6571	33.1334	79.9409	41.495	87.654	59.2313	25.7831	73.0372
CALU	Isoform 2 of Calumenin;Isoform 4 of Calumenin	O43852-2;O43852-4	10.238	NA	NA	12.5484	19.9125	NA	18.3452	NA	NA	NA	NA	43.0381	44.0471	28.0542	18.7465	NA	NA	29.7464	NA	NA	NA	NA	33.6554	16.0948	6.35605	NA	NA	NA	28.9856	NA	19.2511	NA	53.7104	NA	35.8966	NA	NA	NA	NA	NA	NA	NA	NA	28.4892	13.4005	NA	19.4238
CHST1	Carbohydrate sulfotransferase 1	O43916	NA	6.78302	NA	NA	NA	NA	NA	NA	NA	NA	NA	NA	8.66128	NA	NA	18.8348	28.5438	NA	NA	15.8116	NA	NA	66.6684	NA	NA	NA	NA	NA	NA	NA	NA	6.03125	7.57174	106.323	6.76418	NA	NA	NA	NA	NA	NA	NA	NA	NA	3.14936	NA	NA
GMFG	Glia maturation factor gamma	O60234	NA	NA	NA	NA	NA	NA	NA	470.769	NA	NA	NA	NA	NA	NA	NA	NA	NA	NA	16.9147	NA	NA	NA	11.5128	NA	NA	NA	NA	NA	14.4174	18.5643	NA	NA	NA	15.274	NA	NA	NA	14.194	39.3212	NA	NA	NA	6.46523	NA	24.9309	3.41675	NA
KLK8	Kallikrein-8;Isoform 2 of Kallikrein-8	O60259;O60259-2	NA	60.4561	NA	NA	59.1951	NA	NA	NA	NA	29.9608	NA	20.774	NA	22.8011	68.5643	NA	NA	NA	69.2648	NA	35.997	NA	NA	NA	NA	NA	21.9309	38.5457	29.9427	15.639	NA	55.0572	NA	NA	NA	NA	NA	44.3861	NA	NA	33.007	111.928	145.824	NA	160.003	NA	NA
PPL	Periplakin	O60437	NA	71.9782	35.3588	24.0387	18.4645	NA	25.1402	67.2889	NA	10.6825	16.8451	NA	NA	52.5059	16.9563	22.9658	15.0036	10.7387	31.8203	40.197	24.0785	NA	61.6282	29.9253	19.4438	NA	16.8126	26.6892	13.2725	45.9413	7.69749	58.4828	14.5516	10.8103	NA	NA	17.2915	20.2968	83.1871	NA	22.8761	21.2936	40.6074	23.7353	35.9308	41.2042	11.4811
B4GALT4	Beta-1,4-galactosyltransferase 4	O60513	NA	17.1994	NA	11.7469	40.2444	41.8101	23.9487	NA	29.644	48.6769	20.3936	7.32645	21.9842	16.8107	28.8459	38.7874	26.228	21.5427	9.70728	19.0605	NA	23.0292	25.1166	15.6586	23.0252	NA	19.213	28.8272	12.4673	28.4807	52.5756	54.7771	31.9354	NA	47.3967	90.8243	17.5967	29.1068	NA	11.706	14.1657	19.3563	7.16262	16.7992	29.5136	20.6779	10.9647
GMDS	GDP-mannose 4,6 dehydratase;Isoform 2 of GDP-mannose 4,6 dehydratase	O60547;O60547-2	NA	36.1245	NA	15.1946	23.101	NA	28.5861	NA	NA	6.39504	27.4663	NA	NA	NA	14.0696	12.5308	26.3333	NA	NA	NA	NA	NA	65.4453	16.8325	15.0793	NA	NA	12.2354	NA	29.688	NA	NA	NA	NA	18.3669	NA	NA	NA	NA	NA	NA	NA	NA	NA	23.524	18.6018	NA
PLOD3	Multifunctional procollagen lysine hydroxylase and glycosyltransferase LH3	O60568	NA	44.5185	NA	36.5264	24.1796	NA	18.6743	NA	15.6462	37.0944	22.1459	NA	NA	NA	8.1402	NA	NA	NA	NA	21.2358	15.7587	19.9634	21.7386	37.0065	NA	NA	NA	NA	16.3552	NA	28.7169	20.753	20.3851	NA	NA	44.672	17.0563	30.8652	NA	21.4031	NA	22.5585	5.62031	15.5798	NA	19.6937	18.1689
TLR2	Toll-like receptor 2	O60603	63.6967	191.745	56.1823	39.8506	48.3855	52.663	18.1283	74.4654	28.0738	33.2034	70.4726	30.7815	73.2992	61.0209	52.8091	58.4561	49.6846	70.1225	59.9463	83.5834	47.7614	23.5362	37.3939	38.8406	23.9257	96.4571	31.4691	60.7343	30.4867	111.621	41.3614	123.175	111.929	55.7283	NA	76.3867	34.489	39.1388	130.292	18.6763	51.6893	33.2482	26.4351	63.821	114.451	50.7205	45.9219
DIAPH1	Protein diaphanous homolog 1;Isoform 2 of Protein diaphanous homolog 1;Isoform 3 of Protein diaphanous homolog 1	O60610;O60610-2;O60610-3	NA	NA	NA	NA	NA	NA	NA	54.0866	NA	NA	NA	NA	NA	NA	NA	NA	NA	NA	NA	NA	NA	NA	39.7958	NA	NA	NA	NA	NA	NA	NA	NA	NA	NA	NA	NA	NA	NA	NA	NA	5.02106	NA	NA	NA	NA	NA	NA	NA
SELENOF	Selenoprotein F	O60613	18.2726	27.5968	17.2361	15.4143	14.6168	24.4311	12.0497	NA	22.5864	29.5544	28.2587	NA	5.31669	35.9729	30.3136	24.308	8.80572	16.5674	13.1896	29.667	NA	NA	58.7975	25.6175	43.9517	NA	NA	25.7716	11.0223	61.3245	NA	53.7573	26.9356	34.2439	42.1941	52.6678	18.7506	28.8419	NA	4.16867	NA	17.0085	10.8588	46.789	32.7741	11.4474	17.61
PLIN3	Perilipin-3;Isoform 3 of Perilipin-3;Isoform 4 of Perilipin-3	O60664;O60664-3;O60664-4	NA	54.1405	NA	NA	8.50018	NA	14.9406	70.2466	NA	NA	12.4841	NA	NA	14.4899	42.2363	NA	31.3077	NA	NA	NA	NA	NA	63.8622	9.7852	19.8921	NA	NA	29.218	8.18025	59.1306	NA	NA	NA	NA	NA	NA	11.6215	31.9368	294.631	NA	NA	5.87127	24.2645	9.84268	90.616	28.6922	NA
FCMR	Fas apoptotic inhibitory molecule 3;Isoform 3 of Fas apoptotic inhibitory molecule 3	O60667;O60667-3	NA	NA	43.5397	14.7912	NA	NA	NA	NA	NA	NA	NA	NA	NA	NA	NA	NA	NA	NA	NA	NA	NA	NA	NA	27.6332	NA	NA	NA	NA	19.5894	NA	NA	NA	NA	NA	NA	NA	NA	NA	NA	NA	16.1154	13.8884	19.522	54.8365	NA	NA	12.2909
TOM1	Target of Myb protein 1;Isoform 2 of Target of Myb protein 1;Isoform 3 of Target of Myb protein 1;Isoform 4 of Target of Myb protein 1	O60784;O60784-2;O60784-3;O60784-4	NA	NA	NA	NA	NA	NA	12.6406	NA	NA	NA	NA	NA	NA	8.232	NA	NA	NA	NA	NA	NA	NA	NA	NA	NA	NA	NA	NA	NA	NA	29.6297	NA	NA	NA	NA	NA	NA	NA	15.2269	NA	NA	NA	NA	9.54061	NA	16.8537	17.5895	NA
H2BC12;H2BS1;H2BC5;H2BC4;H2BC18;H2BC18;H2BC9;H2BC15;H2BC14;H2BC13	Histone H2B type 1-K;Histone H2B type F-S;Histone H2B type 1-D;Histone H2B type 1-C/E/F/G/I;Histone H2B type 2-F;Isoform 2 of Histone H2B type 2-F;Histone H2B type 1-H;Histone H2B type 1-N;Histone H2B type 1-M;Histone H2B type 1-L	O60814;P57053;P58876;P62807;Q5QNW6;Q5QNW6-2;Q93079;Q99877;Q99879;Q99880	NA	81.4606	NA	34.5393	14.8311	NA	96.5189	470.588	NA	NA	NA	21.4646	20.2502	75.3464	74.6095	137.056	56.8758	115.592	40.7029	26.9623	55.6824	14.3741	155.998	62.6801	16.9886	24.6625	43.7515	45.0246	33.1654	86.2574	82.4199	139.511	23.2511	40.8091	NA	11.3709	24.8651	79.2928	75.678	NA	13.4841	25.2866	24.6692	21.186	44.2837	138.545	NA
CUTA	Protein CutA;Isoform A of Protein CutA;Isoform C of Protein CutA	O60888;O60888-2;O60888-3	148.234	449.996	225.968	38.454	33.1634	NA	90.6267	NA	22.3233	386.525	335.292	7.68244	310.59	315.325	242.951	21.4003	118.023	278.396	28.6342	643.226	297.353	268.391	706.075	300.601	418.052	2.47012	160.669	379.906	225.584	640.36	NA	422.773	796.39	687.951	240.247	499.632	294.578	32.0454	NA	15.9715	31.9917	152.439	144.679	505.518	435.22	219.457	340.806
CTSV	Cathepsin L2	O60911	88.4301	76.1544	13.5114	39.4192	146.351	93.3747	17.4571	117.105	NA	95.6491	121.197	33.6394	50.9379	43.1705	94.8563	77.9614	71.9384	44.2798	45.0631	NA	22.8554	NA	50.8812	101.994	84.5264	54.4509	72.5531	29.7188	19.1728	81.2558	70.2863	112.504	85.1401	117.902	NA	NA	NA	57.0674	NA	22.8308	54.4465	53.4817	97.8578	28.1789	189.01	9.26971	14.791
WDR1	WD repeat-containing protein 1	O75083	26.5077	40.2728	NA	18.6565	50.6721	NA	44.3446	266.56	NA	26.6228	45.1141	NA	NA	44.2613	37.3839	31.8875	31.8373	34.2089	24.3907	NA	31.6003	NA	148.587	59.9187	48.5967	NA	13.1067	30.3142	27.5274	30.5594	NA	39.8488	NA	NA	NA	35.5797	19.5085	69.7789	300.274	30.7951	32.1576	30.3356	26.7111	47.0122	77.8253	37.4583	18.2226
SLIT3	Slit homolog 3 protein;Isoform 4 of Slit homolog 3 protein	O75094;O75094-4	16.0261	25.5484	NA	22.0524	21.2032	22.3506	22.0388	NA	37.6073	32.8979	19.0887	18.6881	18.3542	22.5356	22.2372	NA	22.09	34.9505	22.5855	49.1749	19.3825	17.6629	29.6522	25.8615	50.0461	NA	13.0522	28.5128	17.079	46.2948	16.3081	31.8299	45.0341	28.1744	36.0828	23.9556	22.3274	19.6796	NA	17.175	6.10752	15.104	11.2391	26.415	25.9915	17.9483	24.9404
CPNE3	Copine-3	O75131	NA	20.349	NA	10.2916	19.4488	NA	26.9202	99.242	NA	NA	26.2903	NA	62.754	21.0577	51.7671	10.7196	NA	50.3155	30.9696	NA	45.4063	NA	4.21661	25.0072	45.2955	NA	26.6846	NA	20.5173	217.864	NA	28.9819	NA	NA	NA	NA	NA	31.2451	79.1978	NA	23.9799	27.6678	44.6262	NA	26.3166	19.0925	NA
GGCT	Gamma-glutamylcyclotransferase	O75223	212.908	65.4422	NA	11.1306	303.706	30.9859	28.7599	325.801	13.5765	68.3209	54.2961	56.628	10.5715	75.8482	89.3942	32.7679	68.4255	36.0245	104.136	NA	9.75302	NA	76.1493	31.9058	107.056	222.69	26.8472	49.2057	23.1491	683.11	87.3873	199.848	33.8137	123.947	35.2079	NA	20.9391	55.4911	86.1151	8.83571	26.4705	107.028	191.128	18.8659	151.293	9.31747	3.95245
PDCD6	Programmed cell death protein 6;Isoform 2 of Programmed cell death protein 6	O75340;O75340-2	NA	39.3621	NA	NA	NA	NA	NA	NA	NA	NA	NA	NA	NA	51.6797	24.1138	NA	NA	NA	46.6639	NA	18.4293	NA	45.525	11.4037	24.7188	NA	44.7982	NA	NA	54.9273	NA	NA	NA	NA	NA	NA	NA	NA	NA	NA	NA	NA	73.915	NA	30.1411	19.5887	NA
ALOX12B	Arachidonate 12-lipoxygenase, 12R-type	O75342	NA	NA	NA	NA	NA	NA	NA	NA	NA	NA	NA	NA	NA	39.032	NA	NA	NA	NA	NA	NA	NA	NA	21.8831	NA	NA	NA	NA	NA	NA	31.564	NA	NA	NA	NA	NA	NA	NA	8.55207	NA	NA	NA	NA	30.8024	NA	NA	NA	NA
ATP6V1G1	V-type proton ATPase subunit G 1	O75348	NA	NA	NA	NA	NA	NA	NA	71.5106	NA	NA	NA	NA	NA	56.2557	14.0677	16.9767	NA	NA	NA	NA	NA	NA	37.4776	NA	11.7629	NA	NA	NA	NA	28.2437	NA	NA	NA	NA	NA	NA	NA	9.4767	NA	NA	NA	NA	15.7581	NA	NA	NA	NA
VPS4B	Vacuolar protein sorting-associated protein 4B	O75351	NA	30.4213	NA	NA	NA	NA	NA	NA	NA	NA	23.0673	NA	NA	29.382	16.9681	NA	23.8562	NA	NA	NA	33.8315	NA	61.1529	99.5056	115.234	NA	56.0279	26.6031	NA	49.0224	NA	NA	NA	NA	NA	NA	NA	NA	NA	NA	NA	28.92	63.9651	NA	44.4695	38.9826	NA
ENTPD6	Ectonucleoside triphosphate diphosphohydrolase 6;Isoform 2 of Ectonucleoside triphosphate diphosphohydrolase 6;Isoform 3 of Ectonucleoside triphosphate diphosphohydrolase 6	O75354;O75354-2;O75354-3	NA	NA	NA	NA	NA	NA	NA	NA	NA	NA	NA	NA	NA	NA	NA	NA	NA	NA	NA	NA	NA	NA	NA	NA	NA	NA	NA	2.83319	NA	NA	NA	NA	NA	NA	40.6828	NA	NA	NA	NA	NA	NA	NA	31.5093	NA	NA	NA	NA
ENTPD3	Ectonucleoside triphosphate diphosphohydrolase 3;Isoform 2 of Ectonucleoside triphosphate diphosphohydrolase 3	O75355;O75355-2	NA	NA	16.2319	NA	7.46032	NA	10.4637	NA	NA	NA	51.9724	15.7767	NA	NA	NA	NA	NA	NA	NA	16.1539	NA	4.81409	7.12224	NA	23.8109	NA	NA	22.7039	19.8846	NA	10.6603	NA	30.2855	NA	15.7843	NA	NA	31.2846	NA	NA	NA	24.2753	NA	NA	NA	15.2716	16.0454
BCAS1	Breast carcinoma-amplified sequence 1;Isoform 2 of Breast carcinoma-amplified sequence 1	O75363;O75363-2	NA	22.7754	NA	NA	NA	NA	11.645	43.4326	NA	NA	NA	NA	NA	NA	NA	NA	14.9927	NA	NA	NA	NA	NA	19.7955	NA	7.67911	NA	NA	NA	NA	20.1914	NA	7.92129	NA	NA	NA	NA	NA	NA	NA	NA	NA	NA	NA	NA	8.07415	NA	NA
MACROH2A1	Core histone macro-H2A.1;Isoform 1 of Core histone macro-H2A.1;Isoform 3 of Core histone macro-H2A.1	O75367;O75367-2;O75367-3	NA	51.9913	NA	NA	NA	NA	2.24058	NA	NA	NA	6.32875	NA	6.56875	27.5431	11.2169	10.1516	NA	NA	17.9556	NA	19.6404	NA	46.6391	2.7438	NA	NA	51.8807	12.8789	19.2796	52.9139	NA	17.1167	NA	NA	NA	NA	18.4067	NA	176.385	NA	NA	NA	9.64085	15.3511	43.8889	48.2915	NA
SH3BGRL	SH3 domain-binding glutamic acid-rich-like protein	O75368	22.867	61.6808	NA	26.0817	12.4647	NA	44.4166	390.907	NA	NA	59.049	17.4806	15.7535	73.8134	69.9152	52.3643	33.3284	23.9753	51.5443	25.2294	20.7655	NA	405.691	135.724	115.985	NA	25.1144	36.1398	22.6194	106.532	11.1984	33.1107	33.6914	48.3841	NA	47.8977	37.2091	68.3402	366.513	NA	NA	16.0081	38.5565	NA	98.0709	35.6115	26.5195
FLNB	Filamin-B;Isoform 2 of Filamin-B;Isoform 3 of Filamin-B;Isoform 6 of Filamin-B;Isoform 7 of Filamin-B;Isoform 8 of Filamin-B;Isoform 9 of Filamin-B	O75369;O75369-2;O75369-3;O75369-6;O75369-7;O75369-8;O75369-9	NA	33.7283	NA	NA	6.48517	NA	7.6832	4.04185	NA	NA	NA	NA	NA	77.7343	NA	NA	12.1227	NA	41.7944	72.7801	NA	NA	41.968	13.8249	28.2438	NA	12.9643	NA	9.33518	25.3627	NA	91.396	3.98821	NA	NA	NA	NA	13.9632	NA	242.09	NA	14.1282	40.6921	NA	61.5888	18.4315	NA
CS	Citrate synthase, mitochondrial	O75390	NA	NA	NA	NA	NA	NA	NA	NA	NA	NA	NA	NA	NA	10.9878	36.1635	8.7596	NA	NA	NA	NA	NA	NA	NA	NA	NA	NA	NA	NA	NA	NA	NA	NA	NA	NA	108.486	NA	NA	NA	NA	NA	NA	NA	NA	NA	15.4706	NA	NA
SEC22B	Vesicle-trafficking protein SEC22b	O75396	NA	29.7386	NA	NA	NA	NA	NA	NA	NA	NA	NA	NA	NA	NA	NA	NA	NA	NA	NA	NA	NA	NA	77.1726	6.92471	NA	NA	NA	NA	NA	8.89173	NA	69.2884	NA	NA	NA	NA	NA	NA	NA	NA	NA	NA	NA	NA	NA	12.4459	NA
ERLIN1	Erlin-1	O75477	NA	NA	NA	NA	NA	NA	NA	NA	NA	NA	NA	NA	NA	16.0957	NA	NA	NA	NA	5.28438	NA	NA	NA	13.1605	7.39621	NA	NA	10.2051	NA	NA	31.6219	NA	NA	NA	NA	NA	NA	NA	NA	NA	NA	NA	NA	4.15358	NA	NA	NA	NA
CLN5	Ceroid-lipofuscinosis neuronal protein 5	O75503	112.9	61.2664	73.9098	69.0641	40.7599	99.1312	86.7197	85.9965	100.22	104.722	69.6739	31.6218	111.991	130.621	55.916	87.7745	49.2767	42.0059	73.3327	49.0062	66.3137	81.5573	60.3211	119.289	74.6537	NA	69.6438	42.7359	81.5315	55.9762	72.8213	61.9229	199.702	53.8228	96.8239	65.791	98.4365	76.0878	NA	63.2916	42.3802	89.2366	65.7732	128.951	93.8798	54.5741	52.7427
SCGB2A1	Mammaglobin-B	O75556	324.429	306.732	595.44	436.475	157.005	796.344	604.11	586.715	408.438	522.175	502.719	385.756	572.353	218.826	526.113	484.21	322.886	526.261	509.06	279.496	258.508	374.338	1045.95	270.617	563.204	312.267	576.947	241.481	61.8432	340.157	218.843	915.495	191.707	498.492	143.194	728.725	695.588	218.292	686.044	49.3017	211.271	253.586	280.854	127.186	224.779	43.4961	539.238
PGLYRP1	Peptidoglycan recognition protein 1	O75594	NA	NA	NA	NA	NA	NA	NA	NA	NA	NA	NA	NA	19.7642	NA	NA	NA	NA	NA	31.6194	NA	NA	NA	NA	NA	NA	NA	16.244	NA	14.2299	41.804	NA	NA	NA	NA	NA	NA	NA	53.4605	463.419	NA	NA	NA	8.65904	NA	41.1004	9.93837	NA
CREG1	Protein CREG1	O75629	NA	45.0997	NA	24.9242	52.6167	52.8026	NA	NA	74.7584	NA	18.9513	NA	33.4209	32.6337	38.0945	35.4488	NA	35.9462	18.7539	39.4531	15.6258	NA	42.6644	30.2485	15.1707	NA	23.8899	22.678	10.5336	39.7854	29.7578	25.73	23.5995	20.8933	NA	35.7458	23.736	19.3498	NA	NA	29.6195	12.0864	35.7403	36.2766	110.766	11.4331	NA
SERPINB7	Serpin B7;Isoform 2 of Serpin B7	O75635;O75635-2	47.2395	NA	NA	NA	9.71968	NA	NA	NA	NA	27.0563	31.5592	24.5679	NA	56.375	52.374	NA	30.3426	NA	23.4762	NA	NA	NA	NA	9.78139	39.3078	NA	NA	NA	11.8286	57.5483	NA	36.5316	NA	NA	NA	NA	NA	38.2954	NA	9.30821	50.9789	60.4038	56.3044	NA	78.0999	NA	NA
SCRG1	Scrapie-responsive protein 1	O75711	NA	10.2549	NA	13.2896	14.0019	51.1464	17.8203	NA	24.8222	42.3361	NA	NA	NA	NA	NA	NA	31.4243	39.7936	NA	NA	NA	NA	NA	13.1326	24.8156	NA	NA	NA	18.6465	22.5734	NA	NA	NA	NA	NA	28.0903	19.5879	NA	NA	10.9771	NA	NA	14.4961	NA	NA	NA	42.7892
ATP6AP2	Renin receptor;Isoform 2 of Renin receptor	O75787;O75787-2	9.70013	69.3273	45.605	NA	NA	NA	15.4741	NA	NA	39.0796	64.4321	NA	46.8279	108.517	108.586	31.321	NA	42.8419	39.4581	78.2377	41.2435	40.7851	67.1231	67.434	62.7069	NA	26.6141	107.436	31.4613	91.5441	38.6425	72.5845	63.2283	80.9236	30.7466	53.2985	70.5587	15.2457	NA	13.6279	24.3695	53.118	12.7859	69.2322	35.8146	27.8014	77.597
UPK1B	Uroplakin-1b	O75841	NA	37.5304	NA	NA	NA	NA	8.26338	NA	NA	NA	14.6456	NA	NA	NA	35.6834	47.8078	NA	NA	15.8341	NA	NA	NA	NA	47.0676	9.68783	NA	31.2695	NA	NA	15.391	NA	15.9095	NA	NA	NA	NA	NA	27.9454	NA	NA	NA	NA	29.8049	NA	26.1256	22.9986	NA
IDH1	Isocitrate dehydrogenase [NADP] cytoplasmic	O75874	13.7438	32.4094	NA	14.1234	35.5992	26.7315	22.5584	173.097	14.4912	NA	24.7645	5.00846	NA	18.2803	30.289	11.3229	21.3252	16.724	21.1592	16.5922	19.5359	NA	215.992	67.9983	49.7019	NA	NA	13.6746	13.4388	40.0626	19.3524	4.81861	NA	10.1006	55.9569	20.6439	NA	22.0665	57.7713	NA	NA	11.6838	20.4133	NA	53.2622	18.4796	3.858
ATRN	Attractin;Isoform 2 of Attractin;Isoform 3 of Attractin	O75882;O75882-2;O75882-3	47.027	37.8184	26.0564	37.0919	34.1451	40.8467	38.5325	63.4116	39.6608	41.6992	38.3524	19.6084	36.5529	46.0181	48.4427	53.6082	34.6304	40.2784	37.1114	72.7916	19.3913	21.4358	50.3094	50.6735	54.8181	29.9819	17.1771	75.4083	26.1108	74.3641	38.0675	83.1443	66.5678	53.8201	51.2227	66.5407	38.3503	31.7018	30.5381	20.2233	20.065	42.4456	23.1728	61.4697	40.4733	20.9216	38.761
CPD	Carboxypeptidase D	O75976	48.551	32.9705	39.9492	44.4702	36.6902	43.9512	31.6398	56.1111	41.5495	51.6076	26.1267	5.57229	34.8272	28.649	33.0185	34.3681	73.1381	56.1657	29.2102	84.5026	18.4633	29.191	51.7901	28.2765	39.9938	NA	15.4656	42.8065	36.768	31.5481	30.461	49.0092	74.0078	21.5353	78.8828	106.749	32.6078	19.862	NA	20.7038	17.5423	22.6254	13.6982	38.1649	27.2117	24.1792	25.8601
GLRX3	Glutaredoxin-3	O76003	NA	NA	NA	NA	NA	NA	NA	NA	NA	NA	NA	NA	NA	NA	NA	NA	NA	NA	NA	NA	NA	NA	49.0861	19.1067	NA	NA	NA	NA	NA	NA	NA	NA	NA	NA	NA	NA	NA	NA	NA	NA	NA	NA	NA	NA	NA	NA	NA
ANXA9	Annexin A9	O76027	NA	21.468	NA	NA	NA	NA	NA	NA	NA	NA	NA	NA	NA	NA	NA	13.1716	NA	NA	NA	NA	NA	NA	22.6671	NA	NA	NA	NA	NA	NA	51.6118	NA	NA	NA	NA	NA	NA	NA	NA	NA	NA	NA	NA	14.7835	NA	12.4359	NA	NA
MYO1D	Unconventional myosin-Id	O94832	NA	13.0168	NA	NA	NA	NA	NA	NA	NA	NA	31.884	NA	NA	NA	NA	NA	NA	NA	NA	NA	NA	NA	NA	11.8713	12.8417	NA	NA	NA	NA	15.0376	NA	NA	NA	NA	13.5735	NA	NA	15.3838	NA	NA	NA	NA	11.8507	NA	19.4795	NA	NA
ENDOD1	Endonuclease domain-containing 1 protein	O94919	NA	NA	NA	NA	NA	NA	NA	NA	NA	NA	NA	NA	NA	4.9159	NA	NA	NA	NA	NA	NA	NA	NA	NA	NA	NA	NA	NA	NA	15.5007	91.2844	NA	4.80863	80.6826	286.62	NA	NA	NA	NA	NA	120.215	NA	NA	3.4276	NA	46.1045	NA	NA
CLSTN1	Calsyntenin-1;Isoform 2 of Calsyntenin-1	O94985;O94985-2	NA	29.7997	NA	NA	NA	NA	NA	NA	NA	NA	NA	NA	NA	NA	26.5351	NA	NA	NA	NA	NA	NA	NA	8.2941	NA	41.3832	NA	20.5712	38.9742	12.5908	53.4895	NA	36.0661	20.4026	NA	NA	NA	NA	14.3906	NA	8.75749	NA	NA	NA	NA	33.7878	NA	31.8527
PRSS23	Serine protease 23	O95084	41.117	57.0714	80.0724	45.6199	54.7601	73.9772	31.418	67.1024	32.8836	78.8166	68.1497	21.4655	76.5763	47.8371	67.0859	55.1552	17.9384	27.9499	25.2102	116.053	35.1135	35.2379	224.489	47.1786	51.0508	NA	18.9648	62.5568	23.4854	154.158	52.1535	111.534	47.9382	118.834	107.697	125.336	44.1189	16.9246	NA	6.97377	8.66596	34.7948	27.5111	71.4387	25.3183	19.3623	56.9105
SCEL	Sciellin;Isoform 2 of Sciellin;Isoform 3 of Sciellin	O95171;O95171-2;O95171-3	NA	43.1573	NA	16.8428	27.8208	NA	16.0805	25.5584	NA	NA	20.4039	NA	NA	25.0887	10.2091	29.1733	NA	NA	36.2749	NA	20.3712	NA	30.3624	23.2188	20.3313	NA	NA	38.3107	NA	42.4709	13.2667	29.1894	42.6759	NA	NA	NA	NA	8.25383	NA	NA	11.0142	NA	14.6127	26.7768	26.4421	16.8022	NA
LYPD3	Ly6/PLAUR domain-containing protein 3	O95274	NA	61.5022	10.5718	18.0769	75.774	NA	36.0089	133.155	NA	17.2444	53.4067	NA	25.0984	62.0877	112.443	140.09	24.8969	31.7141	45.5797	14.6098	13.4307	NA	30.733	30.8167	54.2617	71.542	20.1972	62.6554	16.3149	202.316	NA	65.3645	57.7635	72.8648	NA	23.1278	74.0378	28.1523	53.3668	3.85099	35.6249	35.6075	76.343	26.5229	124.695	40.8805	16.3073
RASAL1	RasGAP-activating-like protein 1;Isoform 2 of RasGAP-activating-like protein 1;Isoform 3 of RasGAP-activating-like protein 1;Isoform 4 of RasGAP-activating-like protein 1	O95294;O95294-2;O95294-3;O95294-4	NA	NA	NA	NA	NA	NA	NA	NA	NA	NA	NA	NA	NA	NA	NA	NA	NA	NA	NA	NA	NA	NA	NA	NA	NA	NA	15.7277	NA	NA	NA	NA	NA	NA	NA	NA	NA	71.6677	NA	NA	NA	NA	NA	NA	NA	39.9316	NA	NA
PGLS	6-phosphogluconolactonase	O95336	NA	63.4686	NA	NA	24.5028	NA	58.2485	477.587	NA	NA	48.9158	NA	NA	NA	NA	21.951	86.7487	NA	24.1799	NA	NA	NA	149.721	150.247	78.3837	NA	24.246	NA	26.5556	93.8041	NA	14.3765	NA	NA	NA	NA	NA	42.916	425.125	30.5903	25.2428	36.86	66.4509	NA	95.0739	67.7819	NA
LYPLA2	Acyl-protein thioesterase 2	O95372	NA	NA	NA	NA	NA	NA	NA	NA	NA	NA	NA	NA	NA	NA	NA	NA	NA	NA	NA	67.3615	NA	NA	59.6392	NA	NA	NA	NA	NA	NA	NA	NA	NA	NA	NA	NA	NA	NA	NA	NA	NA	NA	NA	NA	NA	NA	NA	NA
GCNT3	Beta-1,3-galactosyl-O-glycosyl-glycoprotein beta-1,6-N-acetylglucosaminyltransferase 3	O95395	13.1428	40.2736	16.693	31.3771	31.0317	43.6589	35.2006	NA	50.563	NA	31.3821	19.0961	22.7651	45.8181	51.1149	42.0852	37.5876	42.5176	27.9211	55.7102	26.1645	57.3253	78.0155	56.3741	15.0512	NA	35.1717	44.5868	23.4417	55.6343	84.3064	71.4755	44.6859	35.4449	42.8609	35.8472	52.6186	54.2319	NA	27.5106	32.7806	66.8674	24.7401	48.2093	17.5352	24.5672	28.2683
SLC34A2	Sodium-dependent phosphate transport protein 2B;Isoform 2 of Sodium-dependent phosphate transport protein 2B	O95436;O95436-2	30.2006	136.766	20.3901	45.291	84.2455	48.3207	65.09	533.488	17.1668	15.4391	46.2704	16.318	24.5819	NA	94.9667	163.27	39.478	28.6811	64.9759	31.7936	31.0501	NA	125.785	102.502	62.6577	37.0033	58.2249	33.7497	25.0975	439.644	41.2781	150.548	59.7269	50.7102	47.369	29.0137	93.9511	47.0719	147.821	8.27288	64.5842	41.5679	47.3872	25.0907	124.88	45.5102	13.681
MATN4	Matrilin-4;Isoform 2 of Matrilin-4;Isoform 3 of Matrilin-4;Isoform 4 of Matrilin-4	O95460;O95460-2;O95460-3;O95460-4	NA	9.60226	NA	NA	4.60296	NA	NA	NA	NA	NA	NA	NA	NA	NA	NA	NA	NA	NA	NA	18.2662	NA	NA	7.79199	NA	NA	NA	10.6415	NA	NA	NA	NA	NA	14.2451	NA	NA	NA	NA	NA	NA	12.3227	NA	NA	NA	10.1668	5.25782	NA	16.0537
GNAS	Neuroendocrine secretory protein 55	O95467	25.729	NA	NA	NA	24.5316	NA	NA	NA	NA	NA	NA	NA	NA	NA	NA	14.5937	NA	NA	NA	23.1649	NA	NA	NA	NA	NA	NA	NA	NA	57.8643	NA	28.246	NA	NA	NA	24.9936	NA	NA	NA	NA	NA	NA	38.5309	NA	NA	NA	NA	NA
H6PD	GDH/6PGL endoplasmic bifunctional protein;Isoform 2 of GDH/6PGL endoplasmic bifunctional protein	O95479;O95479-2	NA	15.343	9.90858	5.01075	16.4968	NA	20.668	NA	NA	15.0935	13.3681	25.903	9.16581	10.3391	16.4109	12.397	8.1189	9.54675	14.9336	21.1147	10.9618	14.1362	19.3991	15.0325	12.8285	NA	10.5405	12.5822	11.4134	27.1315	28.9748	16.4303	22.2949	14.3529	17.9082	12.4631	10.2209	4.94255	27.1273	20.2981	17.0172	13.9712	8.01137	11.393	9.53629	NA	10.1728
RAB3D	Ras-related protein Rab-3D	O95716	NA	46.0754	NA	NA	NA	NA	NA	71.3444	NA	NA	NA	NA	NA	33.152	57.5874	NA	NA	NA	12.6509	68.5145	NA	NA	28.3388	NA	NA	NA	NA	NA	NA	NA	NA	NA	NA	NA	NA	NA	NA	NA	90.4267	NA	NA	NA	NA	NA	NA	NA	NA
OXSR1	Serine/threonine-protein kinase OSR1	O95747	NA	NA	NA	NA	NA	NA	NA	14.8963	NA	NA	NA	NA	NA	11.4273	NA	NA	NA	NA	NA	NA	NA	NA	48.247	8.72843	NA	NA	NA	3.70541	NA	21.2395	NA	NA	NA	NA	NA	NA	NA	NA	NA	NA	NA	NA	NA	NA	6.88547	NA	NA
STAU1	Double-stranded RNA-binding protein Staufen homolog 1;Isoform Short of Double-stranded RNA-binding protein Staufen homolog 1	O95793;O95793-2	39.4329	23.275	17.1512	29.242	22.8231	40.3801	24.0833	34.4221	27.7616	19.8505	35.9811	15.1457	25.6364	28.2765	21.0313	43.8768	14.2564	24.0145	25.3159	41.1966	30.3839	22.6078	24.6356	20.3956	17.8935	NA	19.103	30.7928	18.6221	37.2775	22.248	23.8597	29.7232	34.834	23.0338	22.0856	25.4023	21.3528	17.6629	12.1479	20.472	26.3049	25.0707	14.3295	21.618	5.49559	39.5352
EML2	Echinoderm microtubule-associated protein-like 2;Isoform 2 of Echinoderm microtubule-associated protein-like 2;Isoform 3 of Echinoderm microtubule-associated protein-like 2	O95834;O95834-2;O95834-3	NA	43.6729	NA	NA	NA	NA	25.3769	56.5307	NA	NA	38.5424	NA	NA	NA	NA	NA	24.7326	NA	NA	NA	NA	NA	28.0297	68.6903	36.9859	NA	NA	NA	NA	62.1943	NA	NA	NA	NA	NA	NA	NA	11.9535	NA	NA	NA	NA	32.9045	NA	71.0409	26.3722	NA
ANGPTL1	Angiopoietin-related protein 1	O95841	67.267	45.6381	32.3741	44.8397	43.8939	35.3008	28.7851	83.0826	29.4485	45.6651	30.4546	31.4744	37.5664	37.3396	29.2135	45.7891	33.9493	51.7715	36.3727	62.2353	40.5483	34.542	65.3012	55.0091	70.7612	NA	32.8547	47.7569	28.7259	59.736	46.2355	71.3625	69.264	36.8419	61.1326	33.1586	39.3551	59.4398	39.4687	36.011	13.586	52.4769	17.5033	18.9121	37.8174	16.5134	27.918
BPNT1	3'(2'),5'-bisphosphate nucleotidase 1;Isoform 2 of 3'(2'),5'-bisphosphate nucleotidase 1;Isoform 4 of 3'(2'),5'-bisphosphate nucleotidase 1	O95861;O95861-2;O95861-4	NA	NA	NA	NA	NA	NA	NA	NA	NA	NA	NA	NA	NA	NA	NA	NA	NA	NA	NA	NA	NA	NA	81.7091	67.1477	19.829	NA	NA	NA	NA	NA	NA	NA	NA	NA	NA	NA	NA	NA	NA	NA	NA	NA	5.15255	NA	NA	NA	NA
DDAH2	N(G),N(G)-dimethylarginine dimethylaminohydrolase 2	O95865	NA	19.1142	NA	9.89522	20.3232	NA	16.8425	57.9241	NA	NA	NA	NA	NA	NA	18.7943	NA	32.5545	NA	NA	NA	NA	NA	50.9244	5.81408	18.8972	NA	NA	NA	NA	16.5976	NA	NA	NA	NA	NA	NA	NA	15.4659	NA	NA	NA	NA	9.09823	NA	20.2662	NA	NA
ITGBL1	Integrin beta-like protein 1;Isoform 2 of Integrin beta-like protein 1;Isoform 3 of Integrin beta-like protein 1	O95965;O95965-2;O95965-3	33.744	8.12278	10.5667	NA	15.1947	NA	17.7145	NA	NA	30.0707	30.8557	NA	19.7583	30.8168	23.0816	5.21235	11.5915	17.1296	31.4523	25.3271	6.0225	NA	50.2956	36.5944	25.7372	NA	NA	24.7916	11.7068	11.7806	5.68562	46.7748	31.5472	22.3984	20.3776	29.265	10.6385	9.18863	NA	NA	NA	NA	NA	13.357	9.47113	NA	8.87332
EFEMP2	EGF-containing fibulin-like extracellular matrix protein 2	O95967	46.6461	22.1461	28.1344	24.5921	37.2707	NA	31.4097	NA	NA	47.6964	48.0035	13.0064	47.5027	54.4471	19.1402	38.855	40.3999	64.669	NA	55.5168	23.7031	NA	36.5357	34.256	69.654	NA	19.8594	40.1616	24.4911	71.9353	NA	69.3401	NA	40.5	47.1402	82.4117	32.6933	25.6996	NA	22.1578	19.0869	33.8589	28.001	53.1985	24.915	18.7029	24.1651
SCGB1D1	Secretoglobin family 1D member 1	O95968	364.349	307.885	446.198	468.678	301.998	353.699	668.233	1401.69	310.785	391.277	241.729	385.952	387.262	295.581	749.26	377.378	196.43	281.038	506.518	280.447	251.102	376.069	732.426	184.792	248.964	562.753	411.432	163.021	46.742	261.766	127.952	751.392	129.479	575.176	113.53	450.779	831.551	202.523	2018.56	55.8297	187.005	178.42	177.428	74.4983	126.54	40.2026	478.682
SCGB1D2	Secretoglobin family 1D member 2	O95969	NA	16.8218	267.059	NA	42.5583	120.458	108.09	178.721	NA	NA	176.637	239.351	83.8355	NA	334.814	170.494	NA	17.9411	34.3994	40.7565	34.5182	16.2107	NA	56.7155	116.441	396.575	NA	NA	NA	NA	NA	274.142	NA	178.772	NA	20.2888	NA	14.1022	133.652	40.2567	153.427	346.93	137.557	69.5151	105.728	NA	67.7564
AGR2	Anterior gradient protein 2 homolog	O95994	NA	391.109	NA	NA	NA	NA	32.7714	NA	NA	NA	36.1877	NA	NA	NA	NA	183.651	111.556	NA	97.7922	13.8061	22.6627	NA	415.805	66.0018	130.225	NA	29.0979	38.0624	36.1436	471.253	79.1444	289.287	25.2374	NA	NA	NA	NA	NA	NA	NA	18.7749	22.5685	10.9749	14.8472	85.1879	156.615	NA
ADH1C	Alcohol dehydrogenase 1C	P00326	NA	NA	NA	NA	5.22895	NA	17.0591	NA	NA	NA	NA	NA	NA	NA	NA	30.197	NA	100.847	NA	NA	NA	NA	18.5353	115.933	23.4747	NA	21.1816	NA	NA	106.668	NA	NA	NA	NA	NA	NA	NA	NA	NA	NA	NA	NA	NA	NA	NA	NA	NA
LDHA	L-lactate dehydrogenase A chain;Isoform 3 of L-lactate dehydrogenase A chain;Isoform 4 of L-lactate dehydrogenase A chain	P00338;P00338-3;P00338-4	26.8313	85.4782	19.5414	51.9832	50.4508	40.9038	96.077	1191.15	33.8223	48.2832	65.6895	25.7047	36.7509	408.297	48.386	78.4421	134.645	48.6302	129.193	79.9967	44.3411	36.3544	412.956	325.698	349.134	242.126	102.349	25.1233	70.9561	146.777	41.6214	44.7834	43.9996	53.1195	35.2062	132.853	96.2002	180.243	1130.58	31.5681	52.9056	69.5102	212.283	29.9733	200.902	166.755	50.9282
ALDH1A1	Retinal dehydrogenase 1	P00352	45.3449	109.621	10.2868	14.5749	11.8087	114.234	62.2012	407.715	NA	41.9491	86.2938	NA	26.8027	63.2192	75.6006	79.0376	59.5272	29.7519	64.8469	39.5173	62.0481	26.4698	1367.18	287.76	214.772	56.2757	17.7034	41.2793	60.214	517.869	6.90201	85.5755	14.066	37.4951	52.6392	116.108	40.2982	24.0508	NA	9.72016	21.5644	55.7092	60.0944	24.9986	174.913	87.5335	27.3892
GLUD1;GLUD1;GLUD2	Glutamate dehydrogenase 1, mitochondrial;Isoform 3 of Glutamate dehydrogenase 1, mitochondrial;Glutamate dehydrogenase 2, mitochondrial	P00367;P00367-3;P49448	NA	NA	NA	NA	NA	NA	NA	NA	NA	NA	NA	NA	NA	NA	NA	NA	NA	NA	NA	21.2775	NA	NA	14.756	13.9922	NA	NA	NA	NA	NA	45.5134	NA	18.1889	NA	NA	NA	NA	NA	NA	NA	NA	NA	NA	NA	NA	NA	7.66665	NA
CYB5R3	NADH-cytochrome b5 reductase 3;Isoform 2 of NADH-cytochrome b5 reductase 3;Isoform 3 of NADH-cytochrome b5 reductase 3	P00387;P00387-2;P00387-3	NA	NA	NA	NA	17.5506	NA	NA	NA	NA	NA	NA	NA	NA	NA	NA	NA	NA	NA	17.6891	NA	NA	NA	NA	NA	NA	NA	NA	NA	NA	19.0029	NA	NA	NA	NA	NA	NA	NA	10.614	256.112	NA	NA	NA	22.4407	NA	21.6551	34.6452	NA
GSR	Glutathione reductase, mitochondrial;Isoform Cytoplasmic of Glutathione reductase, mitochondrial;Isoform 2 of Glutathione reductase, mitochondrial	P00390;P00390-2;P00390-3	NA	87.4028	NA	22.4195	20.758	47.6708	24.8452	144.48	NA	NA	41.6901	NA	NA	NA	34.3275	35.679	52.2287	25.9918	17.8771	NA	16.5475	NA	201.694	61.8689	78.3548	NA	NA	48.6043	46.6202	75.808	17.7077	44.352	NA	24.1853	56.7557	NA	NA	41.0971	117.604	NA	NA	17.0274	12.281	NA	61.7846	33.7862	NA
SOD1	Superoxide dismutase [Cu-Zn]	P00441	108.978	105.89	14.9059	22.0107	66.2376	NA	27.3088	NA	NA	43.3472	67.2957	NA	59.4215	87.0148	99.5346	24.1222	73.4706	40.1249	163.67	NA	49.5899	NA	163.366	229.897	143.929	NA	57.7981	NA	37.2875	59.8272	31.858	94.1697	53.6222	NA	NA	NA	NA	35.0779	NA	7.73977	57.2751	65.2975	64.1637	52.8996	269.595	31.5364	NA
CP	Ceruloplasmin	P00450	56.757	169.033	49.9821	84.4424	182.844	109.758	96.3237	328.862	103.238	156.794	203.219	37.8763	99.0617	108.404	178.378	153.053	74.3667	169.11	55.1694	137.35	100.429	94.0861	108.334	155.634	79.5355	109.455	63.9101	104.033	77.8696	228.507	101.734	80.7296	93.0911	88.5463	239.892	233.215	113.064	85.5051	108.025	26.7584	108.901	102.082	49.8727	178.542	144.242	49.0245	107.654
PNP	Purine nucleoside phosphorylase	P00491	NA	59.9137	NA	NA	13.0275	NA	NA	111.641	NA	NA	36.1802	NA	NA	47.435	236.881	23.089	NA	17.8078	11.001	NA	NA	NA	13.7457	NA	55.2595	NA	22.331	NA	17.4321	36.383	NA	17.8377	NA	10.9098	NA	NA	15.3052	66.5274	426.417	18.8326	NA	86.5062	62.1328	NA	64.1112	23.0274	NA
HPRT1	Hypoxanthine-guanine phosphoribosyltransferase	P00492	NA	NA	NA	NA	16.7826	NA	NA	29.108	NA	NA	NA	NA	NA	NA	NA	NA	NA	NA	NA	NA	NA	NA	7.24151	36.0245	41.1503	NA	NA	NA	NA	43.5731	NA	18.5383	NA	NA	NA	NA	NA	12.9663	NA	NA	NA	NA	18.3005	NA	NA	NA	NA
GOT2	Aspartate aminotransferase, mitochondrial	P00505	NA	NA	NA	NA	NA	NA	NA	NA	NA	NA	NA	NA	NA	NA	NA	NA	NA	NA	22.993	NA	NA	NA	30.7749	21.8073	NA	NA	22.5783	NA	NA	22.3959	4.87054	NA	NA	NA	NA	NA	NA	20.2474	NA	NA	NA	NA	40.8061	NA	19.3109	17.118	NA
EGFR	Epidermal growth factor receptor;Isoform 2 of Epidermal growth factor receptor;Isoform 3 of Epidermal growth factor receptor;Isoform 4 of Epidermal growth factor receptor	P00533;P00533-2;P00533-3;P00533-4	NA	NA	NA	NA	NA	NA	NA	NA	NA	NA	NA	NA	NA	NA	NA	NA	NA	NA	NA	NA	NA	8.97514	19.9962	NA	NA	NA	NA	NA	NA	39.7874	NA	NA	NA	9.36159	NA	NA	NA	NA	NA	NA	NA	NA	NA	NA	6.49001	NA	4.02683
PGK1	Phosphoglycerate kinase 1;Isoform 2 of Phosphoglycerate kinase 1	P00558;P00558-2	43.195	81.9869	9.46546	26.9776	29.1579	57.557	55.7834	232.316	33.5814	30.7499	47.056	NA	17.2785	105.771	52.9091	48.3067	44.7498	24.0856	67.3318	37.6934	29.4965	21.4573	299.508	147.417	96.5402	183.01	33.4059	48.0624	33.0813	180.278	20.6754	39.3653	12.2015	32.2663	32.9035	48.5626	35.6081	50.1372	140.203	25.2007	17.1594	32.4973	64.5751	22.576	123.307	69.0888	25.8144
F2	Prothrombin	P00734	21.0741	26.7407	41.1253	33.9529	20.7476	22.3842	40.2362	223.343	NA	10.8615	33.149	14.8761	29.2649	25.361	26.0997	27.3431	38.9318	50.7269	33.7933	22.3843	54.9623	21.9698	43.8476	32.6993	22.2214	NA	16.2288	188.686	10.3436	102.842	26.1706	36.364	25.1327	56.4014	NA	39.2697	26.1621	16.6071	39.8667	8.19296	28.7376	20.3929	28.5719	20.0802	38.4863	28.0261	37.2783
C1R	Complement C1r subcomponent	P00736	49.9411	110.434	44.1418	21.8956	NA	NA	34.343	156.828	26.4233	54.8948	99.059	NA	37.0549	53.9625	32.799	35.1704	20.1135	33.1148	34.1929	75.6556	24.1264	51.2187	50.7279	50.4754	34.0182	NA	16.4703	170.746	33.4859	77.1242	NA	45.5715	46.3308	59.4792	43.3083	75.8121	49.8608	8.86353	NA	8.20864	12.9563	42.3896	18.4376	56.2007	48.4457	32.2957	66.3999
HP	Haptoglobin	P00738	151.331	142.145	72.6851	266.226	574.455	694.207	94.5549	701.092	395.334	65.7119	168.561	59.443	18.8576	190.385	29.353	209.285	208.335	316.655	21.6177	70.6479	53.212	543.5	293.01	1465.13	315.115	289.531	14.7887	852.577	59.2284	228.376	595.69	562.404	208.986	243.587	478.044	112.241	61.1231	628.131	142.505	147.748	166.699	413.518	134.089	88.9059	96.2764	83.3414	52.7719
HPR	Haptoglobin-related protein;Isoform 2 of Haptoglobin-related protein	P00739;P00739-2	NA	NA	NA	NA	NA	NA	NA	74.8307	NA	NA	14.7263	NA	14.2998	NA	NA	NA	NA	8.26257	NA	NA	NA	NA	NA	4.58808	NA	NA	NA	316.055	NA	13.4654	NA	NA	NA	6.82384	NA	14.4216	NA	NA	20.5143	NA	NA	NA	8.48353	9.61837	NA	NA	NA
CFD	Complement factor D	P00746	NA	66.0754	40.1564	15.973	11.4467	109.137	NA	NA	NA	NA	133.897	NA	41.9675	30.6281	221.69	35.0801	54.5356	NA	103.524	NA	NA	NA	17.9209	62.2328	24.4359	NA	23.4869	70.3425	35.3802	29.5199	NA	25.8243	NA	NA	44.3932	NA	38.4283	NA	NA	NA	77.977	24.8778	80.2872	13.2554	263.324	31.5052	31.8299
PLG	Plasminogen	P00747	47.3234	43.0197	10.3327	35.6019	36.4661	65.386	58.3395	577.441	24.2158	14.8728	34.9027	34.4943	47.8438	55.2168	45.4226	54.1557	17.295	30.5977	33.2364	33.6634	14.0723	17.5834	80.1838	50.6229	31.1594	NA	16.5781	387.139	19.8314	264.664	21.1344	57.9374	37.5593	88.7145	NA	71.2562	41.1629	30.548	92.5845	NA	25.9579	27.4116	34.7318	39.4874	50.1867	14.3877	19.6658
F12	Coagulation factor XII	P00748	NA	NA	NA	NA	NA	NA	5.0441	NA	NA	NA	NA	NA	NA	NA	NA	NA	NA	NA	57.0157	NA	NA	NA	NA	17.9005	NA	NA	NA	27.9145	NA	17.5584	NA	NA	NA	20.7732	NA	NA	NA	NA	NA	NA	NA	NA	NA	NA	NA	NA	NA
CFB	Complement factor B	P00751	61.9378	226.266	26.8765	64.7757	102.537	49.9275	147.242	1006.7	28.4911	23.3047	207.152	24.9004	36.1781	52.7343	177.787	206.311	62.5161	68.1231	154.828	31.9814	30.7963	59.1258	79.6954	196.162	49.5093	79.2533	105.964	211.964	34.1956	514.784	48.8287	157.007	72.8604	136.003	22.0122	44.6417	208.432	89.491	459.656	13.3078	72.6247	44.7672	50.9484	67.5176	159.42	76.5284	47.0204
CA2	Carbonic anhydrase 2	P00918	NA	17.7348	16.1949	NA	NA	NA	11.057	NA	NA	NA	31.2544	NA	NA	39.7341	20.5638	NA	NA	NA	NA	NA	NA	NA	43.1234	NA	7.22471	NA	NA	11.9606	7.11646	7.47975	NA	NA	NA	NA	NA	NA	NA	8.2524	NA	9.54117	NA	NA	12.8424	NA	NA	NA	29.9005
ASS1	Argininosuccinate synthase	P00966	NA	49.787	NA	7.73297	17.2785	NA	28.8267	536.993	NA	NA	32.5765	NA	NA	NA	36.5055	36.1822	57.9721	NA	NA	NA	NA	NA	237.734	129.57	13.3057	NA	NA	NA	14.5446	53.4532	NA	NA	NA	NA	NA	NA	NA	NA	NA	NA	NA	45.9842	23.8757	NA	77.8501	41.742	NA
SERPINC1	Antithrombin-III	P01008	45.8353	103.256	46.9782	35.3413	23.6981	31.1766	52.8453	425.454	18.5165	23.7525	90.076	NA	59.9292	47.7291	70.943	59.4729	30.1659	22.6694	44.1334	43.8459	25.0688	32.0724	246.052	97.7034	52.7433	NA	26.1084	1091.31	33.5606	210.83	22.0255	44.6041	46.8137	124.724	NA	90.4813	64.0146	37.2297	15.1238	14.7142	26.6406	41.9294	44.4589	46.9232	97.8831	63.0845	43.9612
SERPINA1	Alpha-1-antitrypsin;Isoform 2 of Alpha-1-antitrypsin	P01009;P01009-2	55.6177	87.964	36.4994	47.0073	54.3681	69.9144	68.8412	1339.27	30.2315	22.0949	67.9035	40.1857	37.6282	43.2884	79.7515	86.7215	39.124	59.9949	38.0722	38.8963	32.8822	15.5943	84.3737	92.1901	49.761	72.5919	22.3842	455.702	28.9918	192.034	37.5059	58.0847	41.9349	87.5353	15.5843	63.5262	77.3308	44.0119	260.183	19.5304	56.0687	38.1993	56.1256	37.2683	66.4363	48.2409	43.6427
SERPINA3	Alpha-1-antichymotrypsin	P01011	237.757	434.226	115.728	204.748	365.014	409.972	105.638	337.98	194.08	120.801	145.639	42.9097	139.634	208.033	71.5978	616.648	233.57	300.655	136.635	196.824	83.9811	202.611	147.974	227.256	107.54	203.054	91.6792	257.565	201.32	314.73	135.051	275.725	422.361	111.923	160.368	143.536	346.399	149.985	31.3438	53.3792	161.734	272.007	169.398	278.382	166.1	74.9468	248.628
AGT	Angiotensinogen	P01019	22.321	29.6696	33.5736	NA	12.6115	7.40994	14.9751	946.978	NA	32.669	NA	NA	44.7104	NA	NA	39.2347	NA	25.5689	33.0913	NA	39.4979	46.4706	NA	33.1388	15.9893	60.5713	46.5664	124.023	35.1649	NA	NA	NA	NA	NA	NA	NA	23.3692	44.6055	589.788	19.6574	19.7565	22.1511	61.9532	NA	100.043	65.6044	65.2559
A2M	Alpha-2-macroglobulin	P01023	39.1694	38.4445	17.4965	41.1057	29.4782	135.236	213.313	703.157	11.2227	19.4038	49.6254	22.7876	69.6097	74.4533	60.4636	39.4214	NA	25.4847	57.8439	46.3898	31.1618	20.41	44.5633	38.9874	31.7297	NA	11.3702	812.938	21.8889	250.342	22.8934	66.3602	46.3425	345.785	20.4596	21.8371	28.6296	53.4014	528.203	NA	32.8341	15.9054	84.4767	28.41	112.342	20.2085	16.1575
C3	Complement C3	P01024	128.192	168.898	104.032	126.236	98.6871	150.87	157.931	739.528	84.7081	228.081	429.548	70.2038	98.2149	140.479	287.819	172.169	125.868	32.2632	138.03	67.0341	106.815	71.5582	31.2671	273.636	158.129	153.981	141.252	306.259	191.336	436.361	131.976	36.9272	104.554	202.346	195.351	169.506	321.984	257.759	417.471	47.3727	155.997	80.2642	246.591	312.393	593.777	26.7186	127.517
C5	Complement C5	P01031	NA	NA	NA	NA	NA	NA	10.0016	92.4838	NA	NA	24.7147	NA	NA	12.3913	NA	NA	NA	NA	27.0102	NA	NA	NA	20.9581	NA	NA	NA	NA	296.58	NA	63.7138	NA	NA	NA	28.4652	NA	NA	NA	NA	NA	NA	NA	NA	NA	NA	NA	NA	NA
TIMP1	Metalloproteinase inhibitor 1	P01033	225.732	214.588	149.375	252.971	128.553	83.691	134.063	208.893	123.893	238.304	232.265	49.3517	230.541	233.112	237.452	239.158	172.585	164.364	281.13	166.412	260.038	148.021	76.5552	94.3663	153.2	280.1	155.565	137.213	89.0991	436.857	158.341	284.382	138.442	105.759	90.6	119.257	222.131	182.482	106.468	112.442	189.823	93.7198	203.342	190.547	217.177	184.26	112.877
CST3	Cystatin-C	P01034	424.445	194.621	160.082	301.312	101.604	245.287	205.684	191.351	176.889	176.141	223.429	86.0877	198.873	285.798	251.866	256.917	245.457	217.142	135.837	158.01	142.235	146.199	172.407	90.694	116.294	251.668	133.905	301.785	138.471	184.296	111.991	257.904	256.458	190.454	226.991	144.651	224.601	214.145	68.2531	184.887	139.185	156.413	119.302	180.484	272.591	112.655	153.92
CST4	Cystatin-S	P01036	492.371	396.578	462.293	547.965	317.269	853.81	639.356	672.205	751.623	844.446	455.093	132.44	546.821	254.718	914.957	666.555	581.651	575.286	499.493	552.831	308.316	245.657	762.911	372.214	402.45	376.188	190.192	301.622	108.66	419.263	438.581	772.406	303.218	446.316	320.701	454.063	268.249	116.526	13.2503	92.9032	287.357	113.847	117.086	226.751	203.099	60.7555	326.456
CST1	Cystatin-SN	P01037	757.42	565.505	289.448	357.729	102.493	260.042	302.301	55.6279	311.014	734.674	170.518	32.0361	157.807	327.69	583.516	430.794	351.247	337.574	264.161	145.399	359.279	701.156	510.74	253.525	185.061	15.1124	553.342	341.903	47.8944	165.85	97.3376	721.257	607.207	571.592	274.981	218.511	403.577	64.4928	2.14612	40.2705	95.3317	60.0914	77.1993	153.438	336.532	80.5555	321.141
CSTA	Cystatin-A	P01040	388.827	296.413	NA	26.6607	261.168	81.9165	26.756	2037.04	56.2213	212.303	76.7429	82.3255	43.9136	174.75	106.955	129.503	165.538	143.594	215.133	NA	62.8108	NA	70.4505	102.074	433.703	314.513	74.5372	176.566	90.0222	778.066	114.839	184.558	131.542	89.9227	NA	NA	56.435	265.304	410.04	49.7306	57.2578	215.28	604.971	130.478	846.379	49.8515	49.1046
KNG1	Isoform LMW of Kininogen-1	P01042-2	52.5244	50.4607	35.4397	50.1754	42.7386	48.9209	81.6733	992.723	35.7249	21.5459	32.4577	25.2754	58.1179	18.6112	36.3107	78.7346	41.4905	67.6837	39.3638	20.8515	23.3918	20.1985	79.7864	59.6216	39.0173	41.3137	24.7232	275.477	18.7633	147.795	41.5103	62.2909	40.0667	122.966	NA	68.0775	28.7749	37.2243	170.66	12.4774	48.6587	26.786	59.1042	28.562	62.1979	35.6886	22.7404
EGF	Pro-epidermal growth factor;Isoform 3 of Pro-epidermal growth factor	P01133;P01133-3	21.4167	39.6423	40.7791	28.4646	18.5745	21.2759	19.0465	NA	NA	NA	30.9775	11.5656	41.2239	9.8027	80.6703	33.1445	17.2701	26.5139	28.3214	NA	37.0274	20.3915	14.7551	NA	NA	14.2778	39.4196	13.6368	22.276	22.5285	17.7617	29.708	NA	NA	16.0026	20.1671	45.5476	18.8014	61.9034	21.7055	27.5825	21.0869	26.6759	38.4678	59.6897	28.6643	17.3599
IGF2	Insulin-like growth factor II;Isoform 2 of Insulin-like growth factor II;Isoform 3 of Insulin-like growth factor II	P01344;P01344-2;P01344-3	NA	NA	NA	NA	NA	NA	NA	NA	NA	NA	NA	NA	23.2905	6.33009	NA	NA	NA	NA	NA	NA	NA	NA	NA	NA	24.5196	NA	47.9453	5.89748	NA	NA	NA	NA	14.4119	NA	NA	NA	NA	NA	NA	8.88412	NA	NA	NA	NA	36.4099	8.43903	34.088
JCHAIN	Immunoglobulin J chain	P01591	393.77	412.498	399.111	327.51	420.274	292.031	230.613	469.142	150.666	108.352	276.47	152.033	284.152	70.9859	351.808	356.671	150.557	336.027	201.606	147.916	146.367	100.303	99.0787	254.386	125.976	1475.74	190.404	110.111	162.016	231.604	220.594	268.382	437.238	138.028	81.2336	192.633	352.114	138.785	510.977	119.72	352.128	115.845	153.575	249.899	373.596	237.387	111.148
IGKV1D-33;IGKV1-33	Immunoglobulin kappa variable 1D-33;Immunoglobulin kappa variable 1-33	P01593;P01594	102.345	255.347	150.614	46.3954	57.2965	25.9925	23.8964	NA	35.625	74.9698	114.569	5.50245	217.569	8.7716	70.8545	121.301	229.67	57.564	177.686	43.7783	113.696	72.2307	10.1523	159.847	81.6744	235.736	39.0335	69.345	85.8278	265.668	43.132	179.715	201.562	55.5782	23.6998	158.786	82.5352	44.4637	NA	17.9304	115.797	48.6648	30.8498	188.513	111.825	88.072	72.4878
IGKV1-39;IGKV1D-39	Immunoglobulin kappa variable 1-39;Immunoglobulin kappa variable 1D-39	P01597;P04432	150.184	220.425	45.841	79.3092	179.914	51.1896	53.0548	NA	32.7716	58.7094	67.033	16.2778	114.094	45.1045	104.894	109.539	122.558	113.735	80.7667	46.6711	87.5202	62.6526	54.6511	83.1319	40.0061	184.986	27.4967	60.8768	44.8092	213.967	77.1472	95.2575	124.799	70.7799	27.2051	107.347	173.868	45.5005	101.973	100.704	54.3271	40.6878	38.7178	121.18	99.5915	99.3456	66.9418
IGKV1D-16	Immunoglobulin kappa variable 1D-16	P01601	227.138	445.085	166.209	154.829	298.989	261.098	135.022	518.972	135.011	110.899	238.348	80.7435	366.661	91.7718	347.586	288.629	121.646	380.36	193.608	123.958	162.803	90.4365	116.809	323.815	112.297	656.339	94.9004	229.468	62.2803	501.862	180.205	370.062	337.45	223.452	35.1055	321.111	232.469	124.033	427.203	92.2709	177.26	103.937	110.623	313.271	391.032	231.536	65.4664
IGKV3-20	Immunoglobulin kappa variable 3-20	P01619	141.503	508.458	239.093	174.174	175.873	144.219	109.233	92.5846	53.4012	84.1541	304.04	20.8094	261.83	81.0177	170.53	256.538	97.1217	231.322	245.353	121.118	202.172	144.157	111.333	195.951	103.018	223.055	118.433	119.234	124.649	511.018	119.191	311.761	167.732	150.288	63.1814	246.461	297.345	86.0756	121.355	106.855	220.3	128.819	142.586	329.133	433.625	265.97	121.858
IGLV1-44	Immunoglobulin lambda variable 1-44	P01699	67.8597	158.209	105.66	147.236	108.897	170.757	102.799	41.8174	71.6106	25.0026	30.6094	16.8024	91.7616	27.8241	82.6924	134.175	31.0906	223.178	87.5733	92.6344	91.9579	32.7697	32.0623	37.5769	81.6292	154.386	74.407	53.0407	24.764	123.652	89.7693	113.736	14.5713	78.9017	NA	35.4799	79.6306	49.9077	56.5117	40.3402	107.528	16.7576	24.2616	76.061	360.045	120.774	22.2079
IGLV1-47	Immunoglobulin lambda variable 1-47	P01700	237.36	233.047	215.88	185.319	344.21	138.609	131.598	353.188	166.636	151.823	220.425	51.527	419.355	40.0043	247.921	131.593	108.61	321.382	188.863	112.367	288.399	158.786	119.244	88.5392	105.394	521.337	137.674	119.349	108.842	291.562	158.492	394.492	157.051	255.063	26.2893	296.697	212.309	121.328	158.276	106.873	209.004	69.9717	166.62	284.511	325.533	283.55	133.997
IGLV1-51	Immunoglobulin lambda variable 1-51	P01701	68.6987	117.864	88.8422	45.4949	75.1161	167.616	56.462	156.173	52.6445	29.4906	88.349	NA	115.497	20.089	94.5093	146.007	43.8294	82.9154	53.3984	85.6728	54.1765	55.4273	23.3628	33.038	61.2617	224.433	40.4027	25.9061	33.5233	135.885	96.2317	128.402	79.7248	56.7735	NA	55.1684	112.212	39.3623	108.559	24.9888	139.112	46.421	39.4088	164.801	117.947	112.426	NA
IGLV1-40	Immunoglobulin lambda variable 1-40	P01703	153.142	131.017	100.269	118.644	171.7	94.6129	76.9365	253.43	27.4462	97.1433	68.6318	17.6069	128.858	16.1962	52.8374	160.3	42.1283	132.111	47.6424	40.9718	82.4739	78.1318	38.4547	57.3426	54.2379	155.756	59.2154	32.9248	56.8635	137.336	120.957	83.1631	78.8951	52.3868	28.9524	40.0795	92.5828	85.5083	164.352	72.4659	55.6687	48.8392	28.5874	123.643	138.233	151.266	40.9306
IGLV2-14	Immunoglobulin lambda variable 2-14	P01704	168.037	126.774	31.9215	91.5186	114.171	113.496	30.6927	NA	48.5427	58.3696	86.5832	NA	38.2922	18.6627	82.8191	70.548	43.0465	76.7118	15.157	33.9763	48.1111	29.3348	42.953	55.6133	46.0315	NA	17.0037	18.1775	14.7792	116.473	39.6426	113.62	69.2492	84.9862	43.8775	87.7595	77.1065	64.6022	NA	25.4555	51.0512	28.3655	46.7451	94.1432	113.516	35.7578	18.4717
IGLV2-23	Immunoglobulin lambda variable 2-23	P01705	94.1864	49.4809	29.5201	30.233	63.4223	74.2615	30.06	NA	50.0571	22.398	23.1586	NA	38.2869	NA	29.3271	70.1309	38.2217	12.3454	30.4029	21.6899	46.32	32.2285	38.1655	37.3897	17.6698	NA	NA	18.6705	16.8146	22.6215	50.1586	48.43	43.5433	60.0987	38.4976	7.03519	25.6566	NA	NA	11.2333	53.2659	28.2412	36.2448	30.0692	58.9208	23.2609	21.2691
IGLV3-19	Immunoglobulin lambda variable 3-19	P01714	175.373	234.078	284.075	119.106	114.976	120.247	63.2013	320.971	47.8171	127.854	238.252	27.0801	262.012	54.8379	312.116	209.232	105.737	176.391	86.1916	77.2587	138.053	58.8507	76.1846	81.8976	77.6777	388.402	102.16	97.4075	64.6529	224.975	57.2667	143.646	152.975	63.0177	45.5386	199.161	142.615	48.0074	164.336	46.9702	160.354	114.948	73.5706	234.105	291.745	92.5015	122.233
IGLV3-1	Immunoglobulin lambda variable 3-1	P01715	88.5846	143.405	102.411	55.3515	49.7394	96.6144	48.4658	NA	NA	NA	84.5056	30.3337	316.544	NA	231.823	94.4972	NA	28.8835	40.961	NA	80.2159	NA	25.0772	211.202	36.563	NA	55.5791	1278.56	50.5755	132.935	27.825	40.8616	80.3713	NA	17.0063	157.904	161.227	38.8365	NA	12.2425	134.909	60.5111	51.2151	217.058	175.259	97.299	46.942
IGLV3-25	Immunoglobulin lambda variable 3-25	P01717	299.067	233.103	328.239	297.349	236.605	168.535	119.447	409.17	153.047	127.861	208.149	68.0404	390.25	42.8899	293.976	181.236	77.5017	153.991	115.828	130.745	159.055	58.4137	130.783	92.3608	126.5	345.059	120.624	150.18	130.017	147.114	92.4672	197.001	216.034	199.373	92.719	162.035	295.977	99.7998	230.056	90.72	128.996	48.5697	91.8847	251.072	221.556	158.411	82.7999
IGLV3-27	Immunoglobulin lambda variable 3-27	P01718	180.415	270.715	195.596	96.703	140.666	88.3941	22.1755	104.06	124.306	8.06253	110.705	36.2452	363.637	4.08584	80.9866	585.4	51.7135	49.2104	44.2419	159.213	100.291	35.4486	389.335	30.7855	57.8012	574.31	51.2746	157.46	87.4717	114.073	43.5952	1559.67	80.0645	91.5175	41.445	379.972	361.442	14.4252	90.8933	52.6116	92.0705	49.7362	42.3124	106.405	136.914	69.4902	48.2718
IGLV6-57	Immunoglobulin lambda variable 6-57	P01721	69.5244	190.673	112.146	63.2112	103.642	101.77	24.9611	31.3347	30.9628	20.3087	169.449	7.77173	193.619	15.87	127.579	79.576	53.0759	73.4318	25.5695	52.536	51.8817	54.1673	45.6059	23.7886	20.6758	181.889	22.4125	121.05	33.2914	385.262	30.8978	128.753	54.8897	41.4039	21.7504	77.915	69.9739	24.265	59.0475	20.5901	121.843	39.8619	29.056	131.54	137.066	46.7765	33.2708
IGHV1-46	Immunoglobulin heavy variable 1-46	P01743	196.721	184.756	138.747	110.046	54.0965	185.128	26.1736	NA	48.309	172.381	247.336	18.7595	534.143	61.8544	392.957	98.9606	360.442	111.529	146.746	47.0449	159.568	83.2322	60.6045	177.383	49.4367	NA	125.584	64.8468	55.1308	1024.45	NA	188.373	201.17	199.975	NA	153.959	655.079	86.1215	10.4129	41.1283	156.958	106.189	78.598	275.117	337.88	206.527	78.4938
IGHV3-11	Immunoglobulin heavy variable 3-11	P01762	NA	60.0786	109.665	NA	NA	411.21	NA	NA	NA	NA	189.328	NA	135.15	26.3814	48.4555	287.84	NA	NA	NA	NA	102.306	13.8392	11.4051	NA	NA	NA	86.931	50.2337	NA	97.1424	NA	24.409	NA	NA	NA	35.8817	46.2084	NA	1188.67	14.1835	52.8418	NA	35.9203	112.074	116.931	20.5093	63.1364
IGHV3-48	Immunoglobulin heavy variable 3-48	P01763	NA	NA	128.367	NA	102.831	88.7047	NA	NA	NA	69.7056	133.283	40.6233	121.608	NA	62.9556	NA	NA	NA	84.3636	147.856	242.526	NA	NA	94.6648	106.278	234.02	NA	NA	61.1751	NA	NA	NA	NA	98.6708	NA	27.4909	311.163	79.0078	NA	NA	120.414	NA	49.6969	316.962	NA	182.325	NA
IGHV3-23	Immunoglobulin heavy variable 3-23	P01764	424.462	672.729	335.308	392.521	385.42	225.122	222.569	676.954	104.862	164.561	407.298	94.0191	416.677	161.437	439.365	286.009	161.178	455.15	325.295	215.858	284.941	133.361	170.155	350.413	227.844	1237.43	188.914	221.772	176.267	429.472	126.047	458.925	333.772	192.06	112.273	376.917	426.301	209.154	847.701	120.358	331.95	102.406	126.621	589.302	680.693	425.017	190.153
IGHV3-13	Immunoglobulin heavy variable 3-13	P01766	89.975	347.642	141.378	44.6319	114.845	49.8444	44.4859	533.514	29.7	96.9042	161.851	118.182	300.77	95.5934	360.746	44.7447	24.3817	17.8256	241.381	20.3928	130.238	31.6213	NA	NA	15.0673	903.332	105.673	196.783	139.219	487.178	NA	689.245	NA	102.207	NA	33.6265	200.005	178.44	681.765	60.9141	414.638	65.5585	129.113	231.8	428.572	219.986	104.034
IGHV3-30;IGHV3-30-5	Immunoglobulin heavy variable 3-30;Immunoglobulin heavy variable 3-30-5	P01768;P0DP03	146.751	683.497	290.225	42.6235	140.647	91.581	88.9035	NA	81.8406	121.091	120.975	NA	213.053	53.3508	472.693	70.2798	NA	261.792	85.9582	50.7437	245.796	215.844	64.537	13.9649	63.6493	NA	89.31	81.7431	35.2269	698.544	46.5471	285.246	40.008	169.289	24.3999	277.69	352.106	NA	NA	44.3103	187.034	66.3089	104.516	259.449	630.058	267.415	97.2177
IGHV3-7	Immunoglobulin heavy variable 3-7	P01780	179.959	318.144	101.403	24.8754	1845.4	264.373	107.195	754.789	24.186	83.1015	89.6977	858.701	170.16	57.6352	257.237	258.77	94.8378	384.724	300.255	37.6417	349.643	471.839	40.2746	133.815	50.2376	150.964	97.3516	NA	80.7969	444.702	631.196	267.524	92.5239	85.9049	19.5988	60.869	348.575	76.3262	NA	617.029	970.343	142.732	541.34	120.667	294.451	268.984	NA
IGHV3-9	Immunoglobulin heavy variable 3-9	P01782	217.394	224.629	174.33	193.925	144.912	128.336	79.8746	348.891	80.288	123.102	241.044	58.7282	543.497	74.6124	295.479	180.973	95.5437	202.651	186.106	103.063	128.115	81.4032	71.1213	97.8316	77.6204	1123.39	140.216	241.669	142.948	81.807	114.431	104.235	85.8687	158.611	33.1854	226.185	387.155	104.135	442.736	105.476	101.558	92.6531	178.543	272.975	286.856	251.065	87.2333
IGHV2-70	Immunoglobulin heavy variable 2-70	P01814	49.2343	50.7891	59.2562	43.1405	NA	91.9311	26.2206	NA	21.6591	44.0958	17.5158	NA	47.9029	27.0277	31.3374	167.049	12.5028	51.4862	21.4652	95.2637	32.6737	16.8844	41.6111	48.3335	78.6031	NA	12.2265	22.6821	17.5057	168.823	36.6076	39.7538	193.165	121.595	91.4455	88.3656	114.521	15.6851	73.8842	18.2178	16.9427	21.5393	5.88181	100.21	56.7813	54.7898	34.4975
IGHV2-5	Immunoglobulin heavy variable 2-5	P01817	96.185	67.0366	26.6877	69.2469	81.7105	128.39	42.0861	223.229	57.8647	41.2774	42.9944	20.7226	60.6119	16.0533	31.7285	116.096	60.6252	131.906	29.9049	53.1365	57.0226	28.045	37.6223	97.5381	62.8478	67.1987	18.5916	27.1704	22.2853	98.9629	38.3863	86.4249	141.464	58.1742	44.8817	88.1962	78.6567	24.5099	85.4249	33.6995	53.4746	18.8411	18.9456	104.269	44.6241	52.0145	27.3429
IGHV4-39	Immunoglobulin heavy variable 4-39	P01824	161.894	165.735	72.1143	149.445	30.39	244.381	82.1176	239.407	72.1716	189.136	173.8	NA	186.687	55.8913	111.061	282.708	170.033	NA	136.261	223.972	556.923	163.931	166.786	251.225	94.1573	2132.57	122.677	52.77	238.385	270.451	61.4883	369.668	273.869	210.66	41.9091	422.566	176.27	157.054	6051.96	123.91	492.073	85.5889	230.428	594.537	102.442	255.231	132.713
PIGR	Polymeric immunoglobulin receptor	P01833	407.218	466.868	337.528	347.655	354.634	357.999	221.322	759.155	191.84	170.075	337.744	70.9051	359.481	98.1568	421.53	414.493	212.762	485.587	278.911	199.853	178.278	140.436	244.908	309.8	220.305	462.492	154.922	168.436	155.989	486.938	311.238	419.367	544.011	228.934	120.21	450.121	416.715	139.962	428.883	105.409	286.67	155.818	151.49	398.303	453.021	270.986	217.556
IGHG2	Immunoglobulin heavy constant gamma 2	P01859	108.504	134.662	32.039	55.4811	188.05	86.4378	496.238	1605.78	57.3038	20.0315	116.231	96.845	72.0259	263.663	45.0326	463.19	82.6892	139.207	142.549	24.2123	129.421	157.099	207.909	264.746	59.1009	109.033	117.279	590.886	62.3726	590.816	79.1548	148.215	91.4509	289.604	106.937	55.4979	36.3352	275.248	410.84	38.9975	56.9043	65.4612	156.658	49.2035	400.021	98.0524	36.9615
IGHG3	Immunoglobulin heavy constant gamma 3	P01860	46.3011	89.7447	NA	8.85306	29.0814	57.4234	305.726	11424.1	NA	NA	32.8817	36.3147	30.4684	111.33	34.2924	19.7505	14.5758	17.4275	7.08723	NA	NA	NA	349.53	86.0846	104.368	NA	NA	663.294	NA	73.5561	138.77	3.22052	53.5894	375.288	NA	19.3886	11.4716	NA	1381.97	NA	NA	NA	57.2043	NA	128.805	NA	NA
IGHG4	Immunoglobulin heavy constant gamma 4	P01861	NA	104.233	NA	NA	226.71	NA	24.1604	2085.59	NA	NA	NA	202.349	79.4744	34.1235	NA	99.5471	60.5323	NA	34.1326	NA	13.7841	13.8209	22.8585	1172.01	NA	106.374	NA	1156.85	NA	31.5673	46.1231	30.0102	242.444	56.4363	NA	NA	NA	239.417	723.953	NA	NA	51.2865	56.1029	NA	76.2819	23.5203	11.1894
IGHM	Immunoglobulin heavy constant mu	P01871	222.541	383.157	16.0451	205.169	236.283	183.61	45.3056	NA	56.0626	83.8716	47.8086	64.2728	248.234	133.544	300.349	320.366	130.445	93.262	28.0677	131.172	48.9156	9.04143	81.8808	282.226	14.3137	18.1849	27.4923	56.8765	18.2842	673.321	129.353	846.039	84.6149	112.062	18.6516	171.865	122.869	82.2043	NA	31.0432	68.8498	39.5798	23.5686	182.496	987.235	104.944	78.3311
IGHA1	Immunoglobulin heavy constant alpha 1	P01876	497.158	746.315	410.87	380.148	473.858	540.92	274.602	707.532	299.333	256.053	437.21	102.079	523.085	163.762	614.934	506.449	329.375	805.411	409.124	235.127	314.59	266.964	283.241	480.32	375.043	397.44	213.484	227.555	180.372	615.68	272.688	506.451	708.442	446.566	229.319	898.869	646.286	172.482	505.582	159.461	352.524	215.004	245.531	520.211	747.412	331.555	186.115
IGHA2	Immunoglobulin heavy constant alpha 2	P01877	185.308	NA	375.006	36.371	11.793	NA	NA	NA	14.5508	29.312	406.028	NA	224.137	NA	NA	43.6491	NA	132.176	NA	4.15557	NA	NA	12.8007	NA	NA	NA	NA	153.511	268.104	81.8803	NA	NA	NA	NA	16.7602	278.524	NA	37.8259	NA	NA	639.461	305.519	297.472	291.077	1.5492	2.80717	160.688
HLA-B	HLA class I histocompatibility antigen, B alpha chain	P01889	49.9901	40.2118	21.1194	15.8641	22.3883	9.7244	59.6111	133.38	41.5775	49.0562	63.2199	NA	21.0743	23.9738	25.6543	37.9389	18.8468	23.2623	14.8515	80.0831	56.6351	53.0256	39.4741	174.633	62.065	NA	12.9282	20.7027	16.1296	66.2349	24.9237	44.0297	69.972	36.0936	36.7908	49.295	31.1962	26.0237	NA	NA	14.7044	27.8656	21.508	20.5862	35.4971	12.8274	80.139
HLA-DRA	HLA class II histocompatibility antigen, DR alpha chain	P01903	NA	22.0926	NA	NA	NA	NA	NA	NA	NA	NA	44.7154	NA	NA	34.7699	NA	NA	NA	NA	16.9087	NA	NA	NA	11.1813	2.24435	3.09204	NA	NA	NA	NA	10.4704	NA	NA	NA	NA	NA	NA	NA	NA	NA	NA	NA	NA	NA	9.69456	22.2539	NA	21.456
CRYAB	Alpha-crystallin B chain	P02511	NA	102.84	NA	14.7735	NA	NA	NA	NA	NA	NA	15.9944	NA	NA	29.75	26.8654	20.8223	33.4836	NA	NA	NA	NA	NA	107.186	18.1735	26.3801	NA	NA	39.4812	NA	49.261	NA	NA	NA	NA	NA	NA	NA	19.0102	NA	NA	NA	NA	28.9306	NA	110.615	8.42789	NA
KRT14	Keratin, type I cytoskeletal 14	P02533	12.4355	812.859	9.12552	225.72	436.25	93.1457	232.796	392.088	NA	69.7112	30.1944	15.8109	22.9534	481.186	84.4416	360.772	26.653	125.259	705.515	220.556	234.528	35.5086	164.709	206.075	118.184	193.883	22.346	176.089	74.552	1872.5	34.0815	1089.33	52.6501	129.74	NA	62.9782	13.0916	148.59	242.376	15.8661	93.7259	166.137	1003.55	209.486	53.156	198.746	4.42909
KRT6A	Keratin, type II cytoskeletal 6A	P02538	22.3906	796.489	9.71542	348.868	327.238	75.2687	287.192	343.613	NA	78.1409	44.5456	17.0557	27.1009	758.094	122.728	672.48	25.6792	158.702	757.956	194.733	217.62	21.6725	120.217	151.852	129.804	161.958	23.5781	150.32	85.8641	1115.63	27.4116	698.388	43.4404	153.115	44.3575	98.4627	24.5286	183.55	125.34	29.3481	156.458	222.356	1231.52	354.449	60.3287	382.453	27.2405
LMNA	Prelamin-A/C	P02545	NA	96.0894	NA	18.884	38.2869	NA	58.6143	84.8876	NA	NA	19.602	10.4812	NA	53.6159	48.2975	44.2568	24.1439	14.9312	74.6209	26.8657	42.6051	19.1263	77.0521	112.531	22.1488	15.7843	25.5694	15.8648	23.5893	76.2407	28.5303	127.741	42.6708	17.1042	NA	28.6921	15.9714	25.5885	56.6482	NA	16.2714	10.8753	203.628	21.1801	63.2677	53.2713	NA
APOA1	Apolipoprotein A-I	P02647	58.5766	98.5739	41.7559	42.0146	63.4113	99.0023	476.404	1765.9	26.2254	24.3039	99.8685	70.0611	142.645	124.38	141.82	95.6773	54.5794	84.664	111.926	126.26	73.3443	60.8923	357.893	159.497	121.765	118.635	39.0985	2596.27	48.5075	703.833	53.8253	131.181	103.052	459.835	24.5416	78.8161	55.8639	254.448	147.245	22.8952	35.8309	55.123	171.234	34.0822	213.638	79.6223	49.0864
APOE	Apolipoprotein E	P02649	75.7725	82.152	22.0238	28.2652	42.8031	30.0125	29.3896	186.82	18.304	NA	43.0553	13.3783	23.6024	20.2342	25.5328	25.3141	20.8405	66.6878	44.9169	116.965	7.43956	14.1122	33.8174	30.8553	55.3071	67.5749	16.0058	174.405	16.6959	160.898	16.9295	59.4757	38.827	55.5815	32.2095	56.6505	36.5199	34.3302	48.7748	11.7466	26.4512	46.968	8.97987	33.737	39.4151	18.9526	49.9104
APOA2	Apolipoprotein A-II	P02652	27.2122	52.6528	NA	23.3805	14.4954	38.6542	319.514	NA	NA	NA	68.7931	40.1776	91.9189	29.6158	39.0876	41.7347	10.0846	59.3423	19.8038	28.914	12.7008	11.0755	10.7523	12.1642	NA	NA	NA	2189.61	16.724	188.135	10.9416	68.8321	16.5972	69.7383	6.7064	NA	21.2986	112.995	NA	6.27371	23.2262	53.7311	74.212	28.7185	91.9684	9.58906	NA
APOC1	Apolipoprotein C-I	P02654	NA	NA	NA	NA	NA	NA	22.803	NA	NA	NA	NA	NA	NA	NA	13.846	NA	NA	NA	NA	6.61328	NA	NA	20.0546	NA	NA	NA	NA	400.449	NA	36.9991	NA	NA	NA	28.3409	NA	NA	NA	NA	NA	NA	NA	NA	NA	NA	NA	273.153	NA
APOC2	Apolipoprotein C-II	P02655	NA	NA	NA	NA	NA	NA	42.9651	NA	NA	NA	NA	NA	NA	NA	NA	NA	NA	NA	NA	NA	NA	NA	NA	NA	NA	NA	NA	31.3097	NA	42.723	NA	NA	NA	NA	NA	NA	NA	NA	NA	NA	NA	NA	NA	NA	NA	NA	NA
APOC3	Apolipoprotein C-III	P02656	NA	14.7101	NA	NA	NA	NA	58.3404	396.598	NA	NA	36.7814	NA	NA	NA	20.1026	14.0826	NA	NA	NA	119.431	NA	NA	9.53917	7.197	4.71227	NA	NA	585.039	65.4619	67.3144	NA	18.4468	19.1934	98.6925	NA	4.19511	NA	13.0256	NA	NA	NA	NA	NA	15.6187	17.3939	50.2511	NA
FGA	Fibrinogen alpha chain;Isoform 2 of Fibrinogen alpha chain	P02671;P02671-2	21.6897	41.5394	NA	21.5757	15.5384	54.8565	77.9054	710.922	NA	NA	29.8442	25.9006	30.5381	46.6843	28.666	83.0868	7.99469	26.2323	26.3748	20.7883	27.146	NA	55.5443	64.645	26.1173	NA	26.2087	1173.42	NA	81.7029	30.0915	39.6495	34.67	135.615	NA	32.6658	17.1631	28.5404	141.957	NA	17.1221	21.4767	55.9795	NA	24.6408	10.7721	NA
FGB	Fibrinogen beta chain	P02675	36.3535	26.7438	16.0155	30.1728	19.3068	60.0437	87.4557	733.782	77.6521	71.3768	82.1988	33.4686	59.9965	38.715	49.5397	93.0744	33.5518	60.7305	44.4292	48.2467	20.7398	12.9806	34.9722	96.1138	40.6364	25.5239	16.1495	411.36	12.7863	250.529	21.1252	58.4056	71.9237	70.3161	37.4533	61.3225	28.9437	54.8922	436.662	11.1258	19.4515	31.3333	74.5519	16.8903	63.4734	19.8119	11.5262
FGG	Fibrinogen gamma chain;Isoform Gamma-A of Fibrinogen gamma chain	P02679;P02679-2	28.0364	31.4214	NA	13.6609	23.6219	40.2884	95.9594	1875.14	28.4738	NA	58.6622	54.0184	50.0171	39.9232	62.2094	54.1311	12.6228	36.035	20.927	18.6124	26.3133	16.0633	55.8222	105.648	48.9775	NA	10.4367	1005.95	8.25943	238.36	29.3865	35.8047	45.3984	105.195	NA	26.6266	22.5153	24.9612	808.595	NA	16.8056	22.0508	59.5646	11.172	46.4162	9.05974	3.91953
APCS	Serum amyloid P-component	P02743	NA	NA	NA	NA	NA	NA	22.7997	444.618	NA	NA	47.0772	37.1967	61.2499	NA	NA	NA	NA	NA	35.1767	NA	18.4265	NA	19.0037	51.0289	47.8794	NA	22.0985	91.5334	NA	86.3269	15.0775	33.398	69.1718	41.9765	NA	44.1446	NA	68.2606	135.728	NA	48.2156	NA	22.8895	NA	20.7541	18.8063	NA
C1QC	Complement C1q subcomponent subunit C	P02747	NA	14.1814	NA	NA	NA	NA	10.4259	165.311	NA	NA	NA	NA	NA	NA	12.6807	33.2469	NA	NA	12.8887	NA	NA	NA	24.0007	NA	NA	NA	NA	318.05	NA	25.2377	NA	15.5245	NA	53.167	NA	NA	NA	NA	NA	NA	NA	NA	NA	NA	NA	NA	NA
C9	Complement component C9	P02748	NA	49.7805	31.5639	17.4263	17.0949	18.4116	30.096	75.5801	NA	NA	42.9657	21.0313	43.1453	46.0142	NA	34.7797	13.9991	71.5187	48.4988	NA	32.8941	30.5916	52.0352	43.3196	50.8694	NA	NA	163.585	NA	46.5073	NA	43.6245	39.7981	4.67643	NA	34.8244	27.6915	36.4641	196.608	NA	41.662	28.5096	33.5031	34.6159	33.1565	37.3409	36.9493
APOH	Beta-2-glycoprotein 1	P02749	50.7339	33.5509	49.4725	63.1431	64.6871	40.8386	105.113	1059.48	25.988	20.9916	65.1254	23.5427	97.2826	45.2737	76.5728	80.4119	40.4547	47.3341	52.1124	35.6949	29.0979	23.4023	57.745	61.4105	48.6626	29.5581	24.5569	310.975	11.0468	269.385	42.81	80.7346	81.5999	101.82	NA	52.4637	80.3208	54.036	333.205	12.4231	46.2161	41.4291	51.9679	68.04	59.3674	46.2469	36.1974
LRG1	Leucine-rich alpha-2-glycoprotein	P02750	427.294	72.1855	83.7485	392.348	288.672	116.679	299.693	NA	215.579	271.866	279.983	49.9212	105.045	115.693	194.222	215.386	3.38699	287.185	160.504	120.974	149.138	81.6048	198.583	259.607	250.059	62.0453	105.727	96.5756	133.47	195.274	187.215	171.293	203.833	185.234	261.206	120.766	226.941	177.245	63.5762	110.039	139.643	42.3913	37.0517	96.9794	64.308	104.779	119.335
FN1	Fibronectin;Isoform 1 of Fibronectin;Isoform 10 of Fibronectin;Isoform 13 of Fibronectin;Isoform 14 of Fibronectin;Isoform 17 of Fibronectin;Isoform 3 of Fibronectin;Isoform 7 of Fibronectin;Isoform 8 of Fibronectin;Isoform 9 of Fibronectin	P02751;P02751-1;P02751-10;P02751-13;P02751-14;P02751-17;P02751-3;P02751-7;P02751-8;P02751-9	NA	34.4468	NA	NA	NA	NA	17.3344	108.092	NA	NA	40.504	NA	34.1983	9.32051	22.034	NA	NA	NA	NA	NA	NA	NA	NA	10.0934	393.528	1257.85	98.2416	221.725	NA	47.2444	NA	NA	NA	23.6849	NA	NA	NA	10.3128	89.0091	NA	NA	33.8732	5.78856	NA	9.79944	NA	NA
RBP4	Retinol-binding protein 4	P02753	NA	NA	NA	NA	NA	NA	NA	639.947	NA	NA	NA	NA	NA	NA	NA	4.84883	86.8841	NA	NA	NA	NA	NA	4.40008	NA	NA	NA	NA	125.724	NA	55.266	66.1544	NA	NA	17.3976	NA	NA	NA	NA	NA	NA	NA	NA	NA	NA	7.75043	NA	NA
AMBP	Protein AMBP	P02760	18.3933	112.622	57.307	56.3352	43.6175	NA	40.0995	499.079	20.4815	NA	29.8345	35.8108	66.2777	11.1477	62.9373	32.8538	15.9267	36.5183	33.1336	41.9312	16.8176	13.8462	55.4601	53.7759	19.9859	45.2241	10.3858	419.278	6.6432	163.394	43.8891	46.9832	33.6393	70.2981	NA	73.316	50.1541	28.8342	44.0488	5.53923	29.568	27.1583	36.0098	60.3526	104.248	19.8349	36.1337
ORM1	Alpha-1-acid glycoprotein 1	P02763	78.8102	95.3293	34.2196	57.3223	46.4203	99.2596	109.678	861.498	40.8341	22.7249	107.986	NA	60.0125	39.5241	105.944	110.477	31.409	43.3328	50.4727	43.2139	15.9738	15.82	129.882	67.8759	49.3205	NA	11.2378	352.75	7.4185	379.912	51.5082	121.117	73.4261	146.986	23.5137	120.497	65.9999	7.20137	311.031	14.3315	13.672	24.1978	39.9614	49.2574	100.405	21.388	32.632
AHSG	Alpha-2-HS-glycoprotein	P02765	59.1632	52.753	31.3884	34.7379	74.9158	54.7572	102.078	1328.75	NA	13.1864	64.5603	18.7259	77.1952	41.8295	49.3925	80.7575	43.9441	37.3295	33.4846	34.5625	36.1621	23.9432	146.109	51.7123	35.3743	76.2973	14.1678	771.007	16.5066	314.428	47.7363	69.7979	37.0325	114.564	NA	68.4853	28.603	36.3355	390.643	19.2538	27.8015	19.3831	51.5427	45.2194	89.1939	20.3788	19.6334
TTR	Transthyretin	P02766	60.9639	168.591	84.2921	67.9868	126.255	266.667	142.991	3491.14	50.6195	25.9075	121.817	122.211	154.965	22.9558	39.5847	236.09	96.9578	126.056	50.8465	38.7288	69.7063	96.6837	58.2572	155.774	48.046	637.858	46.4132	527.725	40.2718	240.493	140.875	113.691	109.709	131.23	NA	150.079	60.9515	249.455	2244.66	44.7435	126.619	58.1818	223.358	115.374	237.535	90.7366	75.1559
ALB	Albumin	P02768	215.019	265.981	121.21	142.497	223.456	233.202	507.111	2599.19	83.7965	72.5938	190.536	110.371	224.458	120.592	216.078	300.453	178.727	194.728	153.82	116.468	86.627	80.6564	509.65	310.932	231.269	191.102	69.8375	1458.65	65.073	829.974	132.697	222.217	104.143	388.636	42.7973	227.604	124.971	183.332	388.855	34.173	90.991	78.478	206.895	105.486	336.837	126.017	70.7745
GC	Vitamin D-binding protein;Isoform 3 of Vitamin D-binding protein	P02774;P02774-3	65.8188	91.1455	38.4318	37.5083	54.8061	64.1448	70.1338	1089.78	28.696	16.9211	61.5656	22.6719	59.1649	41.7477	56.7895	118.039	55.5505	63.5791	34.214	22.6917	22.0658	20.2453	88.5934	76.7466	28.5983	35.6411	20.0371	558.083	15.5709	319.306	33.8541	81.155	39.2623	66.591	13.1134	66.2999	50.0681	36.7447	261.19	17.868	36.3835	34.0447	32.5628	48.293	84.4014	19.9288	41.5937
CXCL10	C-X-C motif chemokine 10	P02778	222.725	168.34	41.6804	29.691	53.5135	46.9126	375.154	NA	106.651	25.0765	362.88	58.4003	NA	77.2092	74.2996	41.2598	33.9238	179.087	237.258	191.237	57.7156	176.944	83.6538	381.624	54.1198	50.4253	129.334	141.254	30.213	76.9499	NA	143.367	226.777	292.941	55.1041	337.407	152.491	52.3204	NA	52.0556	NA	67.5463	33.2163	96.8523	39.0619	41.4171	414.751
TF	Serotransferrin	P02787	147.807	152.999	75.3083	102.893	121.124	121.38	361.994	4243.13	51.3976	54.2786	150.407	54.8039	111.621	113.14	131.985	259.336	107.271	116.217	157.652	89.9023	82.6557	62.1557	292.096	182.044	122.147	153.519	35.0802	1092.04	65.3695	570.685	118.509	136.601	81.5143	291.252	36.7798	157.072	106.991	117.83	1133.18	48.2746	48.903	69.8102	123.791	69.4657	209.464	99.4398	57.5261
LTF	Lactotransferrin	P02788	480.918	384.1	266.895	415.26	283.362	537.859	356.477	776.692	527.281	442.481	415.572	151.259	338.694	458.901	359.174	597.024	341.3	517.815	310.626	509.213	308.112	293.51	457.242	564.403	587.946	270.049	214.755	420.758	264.328	557.728	378.461	392.48	532.46	337.211	540.793	441.019	400.719	306.331	164.577	220.075	214.244	348.719	227.567	508.928	165.612	236.914	383.749
HPX	Hemopexin	P02790	52.9072	72.4212	22.8148	42.7729	69.2945	52.4286	217.479	553.387	41.3178	47.9634	43.8142	170.582	52.3258	95.0135	93.1542	173.859	83.6878	75.9045	148.14	81.5875	79.9886	67.7367	217.295	113.617	173.12	387.298	21.5167	496.039	27.2098	460.701	51.5789	108.567	72.6997	192.639	NA	84.6725	54.5711	68.3039	87.234	80.2819	42.3855	40.7949	136.617	15.6651	142.021	57.5045	19.9313
SMR3B	Submaxillary gland androgen-regulated protein 3B	P02814	961.235	156.054	41.7657	711.862	141.109	705.591	91.9749	346.082	25497.2	411.663	131.44	27.5711	39.6449	714.932	11019.2	337.095	2230.99	23708.6	13834.9	12396.8	10054.7	1164.39	420.092	385.003	31450.1	454.528	9099.14	439.819	427.436	234.545	100.146	1505.55	2286.17	253.301	300.114	610.527	784.519	1231.27	114.918	5653.26	533.251	1077.82	13622	8.77815	615.836	16804.5	29.2989
ANG	Angiogenin	P03950	83.2202	69.349	76.3127	26.5422	79.2359	63.8804	78.7213	NA	84.9625	100.371	55.2587	11.6476	73.1592	139.213	112.721	66.9302	33.4732	110.938	64.3172	110.148	74.9545	70.9115	87.3874	39.2608	77.0294	NA	34.2443	115.563	64.4729	44.491	36.9617	38.2948	96.1129	49.8285	143.267	76.8261	94.3485	17.2831	NA	21.9774	36.6766	56.1091	22.8738	111.356	44.9761	51.3686	92.175
KLKB1	Plasma kallikrein	P03952	NA	NA	NA	NA	NA	NA	2.35292	36.9048	NA	NA	NA	NA	NA	14.1262	NA	NA	NA	NA	7.45268	NA	NA	NA	NA	NA	8.30388	NA	NA	59.8278	NA	22.6753	NA	NA	NA	NA	NA	NA	NA	NA	NA	NA	NA	NA	12.7775	NA	18.3771	NA	NA
SLPI	Antileukoproteinase	P03973	585.793	223.798	86.16	422.097	504.177	463.226	521.75	411.652	503.448	470.868	215.984	110.324	238.257	350.345	362.918	410.656	295.985	666.322	136.72	491.147	146.523	86.629	633.365	532.998	681.485	148.729	83.2298	131.86	73.2352	697.597	297.215	548.013	1334.4	437.114	381.596	564.561	301.578	129.974	295.755	88.7075	92.7306	151.971	131.573	260.714	163.536	143.485	126.795
C4BPA	C4b-binding protein alpha chain	P04003	2.07645	NA	NA	NA	NA	NA	26.6817	577.125	NA	NA	9.7765	15.9696	31.7549	NA	13.6094	26.6698	NA	11.0589	NA	NA	NA	NA	3.43711	3.49326	16.0056	NA	36.4369	492.664	NA	29.8089	NA	1.13548	NA	7.18192	NA	NA	NA	40.369	125.793	NA	29.6629	77.1674	53.1219	28.3596	NA	70.6562	NA
VTN	Vitronectin	P04004	64.3012	74.7209	72.97	40.1088	59.3747	120.282	59.9912	1379.87	23.7676	31.2978	79.1854	54.2872	101.715	41.3445	119.078	74.2601	41.8692	71.5174	63.2573	56.0054	42.7265	38.8512	102.516	43.5694	41.8524	134.827	54.8403	414.623	16.6402	343.836	7.4727	127.687	43.9745	78.6642	26.846	62.5306	61.861	63.5849	331.148	21.3817	59.269	65.314	49.1362	54.2391	158.048	61.3512	66.2585
CAT	Catalase	P04040	18.6795	21.2409	NA	NA	24.9796	NA	NA	562.796	NA	NA	16.7381	9.28606	16.7197	16.1209	44.5647	34.2732	NA	18.7637	11.6211	NA	18.9747	NA	44.9206	16.8937	20.6766	NA	15.2559	9.8997	8.24093	87.913	10.6031	30.7696	8.50798	41.3374	NA	NA	17.3721	44.037	459.475	NA	11.8729	15.2025	24.2397	9.27209	56.6869	8.43582	NA
GBA	Lysosomal acid glucosylceramidase;Isoform Short of Lysosomal acid glucosylceramidase;Isoform 4 of Lysosomal acid glucosylceramidase;Isoform 5 of Lysosomal acid glucosylceramidase	P04062;P04062-2;P04062-4;P04062-5	18.3911	62.976	35.9027	16.6397	29.636	32.0685	27.162	NA	27.9531	43.3322	49.7248	21.2773	42.1661	92.8873	88.0027	42.2924	15.1062	24.3771	65.4101	78.9826	23.1608	12.3653	99.9673	38.6158	38.4715	28.7737	36.3324	23.6401	24.3848	240.499	40.5845	90.3339	25.3599	95.9512	35.6411	47.9336	43.382	38.0477	NA	12.5289	40.3758	51.0558	173.155	48.9165	120.479	22.9872	21.5755
FUCA1	Tissue alpha-L-fucosidase	P04066	94.3459	55.1863	63.7478	73.5669	70.6414	134.168	113.847	NA	82.7174	220.638	33.6756	47.7718	73.5651	68.3515	62.4113	121.54	60.7512	110.966	95.0727	81.2005	87.0471	142.493	116.25	134.925	98.1182	20.0443	166.401	39.5286	77.0148	45.9017	56.6176	50.4502	120.137	42.684	172.641	95.1843	51.5023	114.199	NA	52.9216	134.662	36.6858	47.5744	55.1739	136.16	80.9278	33.8492
ALDOA	Fructose-bisphosphate aldolase A;Isoform 2 of Fructose-bisphosphate aldolase A	P04075;P04075-2	42.1262	79.1316	NA	13.2663	79.2887	NA	61.8972	637.78	NA	28.4879	47.4899	50.5451	NA	99.0361	50.6353	66.3574	16.9857	20.3997	90.9117	23.2886	39.2633	NA	184.004	138.551	104.738	86.9266	41.7999	12.4553	29.9117	265.024	NA	60.2244	44.5654	9.18574	18.6556	19.2412	43.9636	44.3588	603.788	8.53775	26.9868	53.242	118.928	29.274	91.985	59.2206	19.8273
CSTB	Cystatin-B	P04080	33.588	54.6621	NA	24.3674	54.5088	42.7112	38.182	1181.07	42.1527	NA	31.0243	28.3318	17.9219	37.1655	27.0056	146.165	137.823	14.2864	27.9776	NA	14.6561	NA	115.079	92.6598	44.0777	340.063	81.8493	42.8431	36.7862	241.604	54.1523	13.8576	19.1746	NA	56.3775	10.285	NA	295.729	768.148	19.3481	36.0914	33.493	52.2959	31.8695	159.024	141.123	NA
ANXA1	Annexin A1	P04083	47.4391	344.812	13.3866	50.5546	58.5225	72.0947	149.1	970.878	27.7899	19.7943	79.983	22.492	35.2142	52.6618	124.68	159.045	99.414	55.1166	249.899	59.338	46.6982	17.6414	808.3	405.915	272.872	117.166	40.0986	46.9505	90.1083	779.857	49.2981	185.099	41.7287	87.0784	69.8634	75.8095	60.4712	101.454	1088.4	16.972	42.0714	62.3457	91.3786	52.4846	180.451	183.574	9.52752
APOB	Apolipoprotein B-100	P04114	30.3331	12.0421	NA	NA	NA	9.81998	11.5035	200.324	NA	NA	28.3333	NA	24.4427	12.3811	NA	13.3842	NA	23.2004	39.9444	NA	15.7832	NA	15.4048	23.7692	30.7979	NA	28.7721	203.174	NA	40.0524	NA	NA	NA	39.3056	NA	8.72453	24.6064	5.28272	136.472	NA	NA	14.9727	NA	NA	65.2135	31.4126	NA
TFF1	Trefoil factor 1	P04155	67.7232	663.326	11.839	14.4502	608.505	37.8466	522.977	464.861	44.1713	NA	52.056	28.4061	NA	38.0311	185.102	41.1287	90.2342	30.5939	37.3614	21.6292	36.6809	NA	613.498	237.49	338.38	471.571	111.004	20.512	11.8759	1123.43	16.4163	126.286	89.6729	39.3562	NA	NA	93.7871	28.2421	149.6	54.4474	36.8545	20.2019	90.6288	NA	281.947	137.271	NA
PRNP	Major prion protein	P04156	NA	41.8692	20.4816	27.6116	NA	NA	20.6621	NA	NA	NA	67.3236	NA	31.6841	NA	88.1668	31.7577	NA	NA	73.0656	40.2076	16.9286	8.50745	NA	NA	NA	NA	12.5668	19.5509	24.7155	8.47085	NA	NA	NA	23.9068	NA	NA	43.6778	14.0783	NA	NA	8.49935	NA	19.6987	36.27	51.251	19.5824	14.3826
SOD2	Superoxide dismutase [Mn], mitochondrial;Isoform 4 of Superoxide dismutase [Mn], mitochondrial	P04179;P04179-4	NA	15.313	NA	NA	26.1516	NA	20.0354	152.645	NA	NA	4.14098	NA	NA	53.0539	27.6797	17.0148	NA	NA	35.8678	NA	14.4611	12.7312	11.2619	16.1724	NA	NA	NA	NA	NA	47.1293	15.7537	36.963	NA	NA	NA	NA	37.6783	16.1829	363.933	NA	13.0689	NA	15.8878	NA	44.45	29.2526	NA
HRG	Histidine-rich glycoprotein	P04196	NA	36.5776	NA	12.3475	NA	NA	10.0161	34.9418	NA	NA	30.2617	11.9231	NA	46.8157	NA	NA	NA	NA	11.8528	28.5531	67.821	20.2923	29.4563	NA	38.2665	NA	NA	231.703	NA	22.0135	NA	NA	NA	26.0821	NA	61.6996	26.2819	30.3901	320.536	NA	NA	NA	NA	2.95293	NA	NA	NA
A1BG	Alpha-1B-glycoprotein	P04217	32.1299	51.8236	31.8454	37.4917	25.6669	38.6092	54.7488	554.015	NA	11.4354	53.7474	NA	66.0358	22.5866	54.1331	57.1271	18.3599	42.6804	83.8066	27.0291	23.2077	38.9461	79.4249	45.6523	38.9152	89.921	22.8528	555.307	15.8293	163.597	23.7502	48.1549	28.9375	75.914	NA	63.9213	37.2855	25.2644	373.384	NA	36.696	38.8834	48.0016	42.7427	88.307	24.9431	34.509
CD74	HLA class II histocompatibility antigen gamma chain;Isoform 2 of HLA class II histocompatibility antigen gamma chain	P04233;P04233-2	71.5841	25.6391	19.5662	NA	NA	11.5115	41.3791	NA	NA	25.6425	34.6869	NA	17.1129	20.6485	NA	17.6942	14.1459	18.7754	23.0427	13.3344	6.90055	25.1794	37.5388	72.7046	10.8288	NA	14.7203	NA	NA	12.1139	NA	NA	24.3479	14.5682	NA	44.8634	18.3765	22.3922	NA	NA	9.81373	21.4099	NA	19.16	13.3312	11.3144	61.6137
KRT6B	Keratin, type II cytoskeletal 6B	P04259	NA	29.5858	NA	NA	45.2821	NA	30.6688	NA	NA	NA	NA	NA	NA	488.204	NA	26.7141	NA	30.913	17.8105	22.8778	24.2542	NA	NA	NA	NA	NA	NA	NA	NA	130.361	NA	46.2587	NA	60.314	NA	NA	NA	27.8768	NA	NA	NA	136.005	145.134	NA	NA	NA	NA
KRT1	Keratin, type II cytoskeletal 1	P04264	47.5679	819.141	26.8281	165.454	311.818	46.4813	243.888	579.979	8.74336	221.294	40.1478	37.2501	37.1482	2422.18	154.17	162.7	82.6178	75.2403	444.432	310.493	107.43	14.9855	94.7737	62.5239	73.8802	641.564	22.9878	156.937	55.0758	956.886	32.0993	952.858	79.3465	206.796	32.8788	61.6534	58.0236	439.753	439.892	22.0183	59.5429	219.488	3818.89	230.181	76.0039	198.109	1.72757
GAPDH	Glyceraldehyde-3-phosphate dehydrogenase;Isoform 2 of Glyceraldehyde-3-phosphate dehydrogenase	P04406;P04406-2	90.7968	173.542	25.1652	46.249	130.286	70.3532	99.6587	956.396	37.2319	59.8115	104.332	42.1276	54.9431	151.344	172.591	151.054	85.5092	52.9858	206.523	29.3295	84.3429	19.7335	512.864	215.457	262.053	171.81	143.968	61.5752	73.0275	658.45	67.8811	126.978	36.3546	75.3282	46.1256	44.3463	60.494	212.616	1226.93	20.7898	72.5655	72.0838	223.108	41.4338	383.028	122.462	21.6214
IGKV1-16	Immunoglobulin kappa variable 1-16	P04430	NA	66.2067	80.3309	39.961	30.8819	29.0873	NA	176.205	NA	141.509	80.7032	NA	14.5171	NA	NA	99.7016	37.7114	87.7894	51.6049	26.5248	159.673	128.211	30.563	47.9063	129.072	908.082	103.497	12.9268	52.8523	56.5535	95.4632	NA	59.6595	110.122	NA	70.701	77.685	33.2263	352.165	53.3875	198.918	31.4853	80.1515	37.6555	52.081	192.073	15.7029
IGKV3-11	Immunoglobulin kappa variable 3-11	P04433	236.758	225.715	172.259	154.753	236.296	126.105	104.908	109.609	46.7355	57.6388	83.9232	44.3954	131.075	47.3877	188.262	208.259	103.452	148.858	149.166	50.5791	178.029	107.106	48.3521	49.1393	34.4335	158.781	60.0595	86.6804	68.3341	192.268	93.1329	207.726	26.971	109.684	22.7323	144.154	278.992	53.6001	63.6355	54.2946	152.826	63.3947	117.056	139.609	327.461	173.494	114.884
CAPNS1	Calpain small subunit 1	P04632	29.3945	144.005	NA	NA	36.8938	NA	71.9567	342.266	15.9837	17.7783	39.8649	21.8907	21.7719	53.1339	67.4953	68.0771	43.7473	20.1749	26.081	NA	19.8544	NA	306.025	275.762	181.918	NA	34.7723	44.6937	37.3304	122.667	35.1733	55.4214	48.6268	NA	NA	NA	32.4503	87.4119	165.551	8.66679	17.0894	35.2823	55.7116	30.2567	253.483	84.4655	13.3665
HSPB1	Heat shock protein beta-1	P04792	37.6986	261.116	7.23173	162.668	103.128	132.107	306.472	173.729	107.724	22.4477	88.4867	15.6078	30.8744	231.227	92.314	233.185	705.929	91.642	288.803	12.1816	142.273	16.5824	880.805	666.792	411.026	156.817	130.522	94.0449	114.144	775.336	135.217	113.452	48.2072	36.6511	108.316	34.7191	70.3158	268.859	61.7793	66.4527	67.6335	65.3	379.806	61.245	621.754	248.064	17.6128
RPN1	Dolichyl-diphosphooligosaccharide--protein glycosyltransferase subunit 1	P04843	NA	27.445	NA	NA	NA	NA	NA	NA	NA	NA	NA	NA	NA	30.8011	NA	NA	NA	NA	34.2511	NA	NA	NA	NA	NA	NA	NA	NA	NA	NA	22.0035	NA	NA	NA	NA	NA	NA	NA	NA	NA	NA	NA	NA	52.7611	NA	NA	NA	NA
GNAI2	Guanine nucleotide-binding protein G(i) subunit alpha-2;Isoform 2 of Guanine nucleotide-binding protein G(i) subunit alpha-2;Isoform 3 of Guanine nucleotide-binding protein G(i) subunit alpha-2;Isoform sGi2 of Guanine nucleotide-binding protein G(i) subunit alpha-2;Isoform 5 of Guanine nucleotide-binding protein G(i) subunit alpha-2;Isoform 6 of Guanine nucleotide-binding protein G(i) subunit alp…	P04899;P04899-2;P04899-3;P04899-4;P04899-5;P04899-6	NA	23.3835	NA	NA	NA	NA	18.1528	537.968	NA	NA	96.6162	NA	NA	20.3481	78.7007	44.2025	NA	NA	50.8314	19.4713	52.7239	16.0871	74.4012	47.4354	39.7765	NA	19.7524	42.3718	NA	164.13	NA	59.0034	NA	11.8426	NA	NA	36.3084	69.4559	418.826	NA	10.5269	15.1045	15.9141	NA	61.1031	26.2241	NA
ATP1A1	Sodium/potassium-transporting ATPase subunit alpha-1;Isoform 3 of Sodium/potassium-transporting ATPase subunit alpha-1;Isoform 4 of Sodium/potassium-transporting ATPase subunit alpha-1	P05023;P05023-3;P05023-4	NA	40.5923	NA	NA	12.2653	NA	16.7441	140.083	NA	NA	NA	NA	NA	NA	34.2606	12.4281	28.0672	NA	34.3062	8.79476	34.6669	NA	82.739	40.3473	128.565	1035.1	237.114	188.169	19.5814	62.7606	NA	27.3549	NA	NA	NA	NA	93.0411	5.98321	NA	NA	21.0134	23.4885	25.4063	NA	119.484	46.9826	232.897
ATP1B1	Sodium/potassium-transporting ATPase subunit beta-1;Isoform 2 of Sodium/potassium-transporting ATPase subunit beta-1	P05026;P05026-2	NA	NA	NA	9.49796	9.18612	NA	NA	NA	NA	NA	NA	NA	53.902	NA	NA	NA	NA	NA	NA	NA	NA	NA	29.9638	17.3403	NA	NA	NA	NA	NA	80.4104	NA	26.821	NA	NA	NA	NA	NA	NA	NA	NA	NA	15.9427	NA	NA	60.002	NA	NA
APP	Amyloid-beta precursor protein;Isoform 11 of Amyloid-beta precursor protein;Isoform L-APP733 of Amyloid-beta precursor protein;Isoform APP751 of Amyloid-beta precursor protein;Isoform L-APP752 of Amyloid-beta precursor protein	P05067;P05067-11;P05067-7;P05067-8;P05067-9	32.6293	29.6502	14.2995	22.6869	20.0364	23.9717	13.8816	25.8303	15.5028	30.9627	24.4277	NA	21.8131	15.6596	9.26094	25.5877	11.1755	32.3223	15.658	17.5352	NA	NA	29.2675	21.428	13.0501	NA	53.9115	25.2653	NA	28.879	15.7367	16.646	35.9614	19.9475	19.5281	9.73969	24.6841	NA	NA	32.0666	NA	10.0702	NA	19.5056	12.5938	30.4912	NA
ARG1	Arginase-1	P05089	44.5826	117.677	14.3351	NA	65.5175	NA	NA	498.271	NA	49.1069	62.1026	33.1553	14.7074	75.1445	169.738	16.932	12.6727	NA	92.5154	NA	36.3317	NA	14.1009	51.0006	54.9973	NA	15.3685	133.699	57.1086	142.537	18.6623	79.8605	NA	37.6553	NA	NA	32.4468	39.4044	245.39	40.2956	41.1515	87.2118	233.583	20.079	234.764	19.8187	14.5235
APOD	Apolipoprotein D	P05090	477.943	360.423	119.661	378.498	1986.07	661.732	41.7971	1215.83	60.7689	9.40633	445.25	276.352	581.367	688.159	315.547	93.3401	174.576	786.736	246.953	15.3115	135.743	36.0233	45.0536	202.58	440.159	2018.04	100.907	504.383	223.972	153.383	77.6652	956.801	33.2018	198.304	85.6052	11.6988	264.07	105.567	961.256	252.069	416.241	570.873	934.944	782.772	2246.64	19.988	67.9913
ALDH2	Aldehyde dehydrogenase, mitochondrial;Isoform 2 of Aldehyde dehydrogenase, mitochondrial	P05091;P05091-2	NA	18.4705	NA	NA	NA	NA	NA	NA	NA	NA	NA	NA	NA	9.71085	NA	NA	NA	NA	27.9687	NA	NA	NA	NA	NA	NA	NA	NA	NA	NA	8.51316	NA	15.112	NA	NA	NA	NA	NA	NA	NA	NA	NA	14.2425	15.8944	NA	NA	NA	NA
ITGB2	Integrin beta-2	P05107	NA	NA	NA	NA	NA	NA	NA	116.763	NA	NA	NA	NA	20.3078	10.4515	NA	NA	NA	NA	NA	NA	NA	NA	21.951	NA	NA	NA	NA	NA	NA	81.2866	NA	NA	NA	NA	NA	NA	NA	59.6975	NA	NA	NA	NA	NA	NA	35.7275	14.1907	NA
S100A8	Protein S100-A8	P05109	93.5163	584.405	39.8443	298.904	493.589	187.897	312.004	1471.93	150.54	33.3849	261.928	476.584	419.57	1309.2	699.763	662.202	512.676	444.797	260.506	26.2337	324.559	49.4196	513.553	407.39	271.479	743.75	279.945	368.81	329.582	2525.53	195.588	235.247	70.3839	354.619	117.023	126.533	510.438	651.646	92.6929	164.455	381.623	377.903	2290.85	169.016	979.197	1026.94	60.4693
SERPINB2	Plasminogen activator inhibitor 2	P05120	NA	NA	NA	NA	NA	NA	NA	NA	NA	NA	NA	NA	NA	23.2289	26.235	NA	NA	NA	NA	NA	NA	NA	63.9165	NA	NA	NA	9.40856	NA	NA	24.3939	NA	NA	NA	NA	NA	NA	NA	33.7843	NA	NA	NA	NA	22.75	NA	39.8159	15.1989	NA
SLC25A5	ADP/ATP translocase 2	P05141	NA	NA	NA	NA	NA	NA	NA	NA	NA	NA	NA	NA	NA	18.0383	NA	NA	NA	NA	22.1231	NA	NA	NA	34.7721	NA	NA	NA	NA	NA	NA	73.5044	NA	37.1605	NA	NA	NA	NA	NA	NA	NA	NA	NA	NA	6.9963	NA	NA	16.0066	NA
SERPING1	Plasma protease C1 inhibitor;Isoform 2 of Plasma protease C1 inhibitor;Isoform 3 of Plasma protease C1 inhibitor	P05155;P05155-2;P05155-3	74.7448	127.241	37.7441	28.9148	33.1004	41.097	81.8433	NA	78.284	59.8663	121.334	22.0395	58.5352	53.1496	78.4545	90.1735	85.0706	149.313	71.3479	54.2399	61.3262	63.4499	71.4258	160.105	54.9538	NA	64.8001	268.895	60.5567	137.172	34.2133	53.8478	71.6958	123.252	43.0819	125.976	67.2387	61.9285	74.7165	37.0847	28.2053	28.6199	60.263	59.2478	129.058	56.5751	128.983
CFI	Complement factor I	P05156	19.9581	56.0232	13.7938	18.3054	26.4347	NA	28.4808	245.153	NA	18.4107	44.6558	NA	29.4342	18.3746	59.0599	52.3515	26.2243	26.4071	52.0971	9.61717	21.3497	16.8407	23.3322	43.4551	19.8402	NA	45.5937	81.7244	13.537	121.86	10.2899	84.7569	29.43	24.2265	4.42553	25.3027	48.5759	15.9263	218.404	8.66677	22.709	8.95281	29.286	43.928	76.9354	32.7804	24.65
ISG15	Ubiquitin-like protein ISG15	P05161	NA	NA	NA	NA	NA	NA	NA	NA	NA	NA	NA	NA	NA	NA	7.98735	NA	NA	NA	NA	NA	NA	NA	21.1109	NA	NA	NA	NA	NA	NA	7.03831	NA	NA	NA	NA	NA	NA	NA	NA	NA	NA	NA	NA	7.46695	NA	17.464	9.13259	NA
MPO	Myeloperoxidase;Isoform H14 of Myeloperoxidase;Isoform H7 of Myeloperoxidase	P05164;P05164-2;P05164-3	40.6773	114.433	NA	66.9723	87.949	25.9759	NA	3808.52	NA	32.4172	69.1637	104.396	116.07	17.8689	247.197	69.6488	9.0325	107.762	166.294	NA	70.49	11.5957	111.1	60.4895	61.1875	378.219	153.845	31.3498	99.5481	649.453	18.8191	76.075	35.4971	63.1835	NA	50.4427	136.617	315.656	1442.48	41.2648	26.8677	39.3114	63.4502	53.885	238.675	375.74	NA
ALPL	Alkaline phosphatase, tissue-nonspecific isozyme;Isoform 2 of Alkaline phosphatase, tissue-nonspecific isozyme;Isoform 3 of Alkaline phosphatase, tissue-nonspecific isozyme	P05186;P05186-2;P05186-3	28.7498	149.162	43.2705	30.686	120.279	117.147	35.3184	38.6006	18.4991	37.9972	115.769	15.1946	40.9228	58.1238	119.12	56.2176	23.8591	28.1126	41.4123	86.8234	41.3252	8.83955	84.7735	121.507	68.1117	22.7687	59.2053	59.448	19.8199	229.206	25.9389	101.214	161.672	176.225	41.0278	68.9288	75.3827	39.3999	56.6682	20.6117	33.9856	105.328	46.208	37.6278	102.086	45.2592	45.0177
EIF2S1	Eukaryotic translation initiation factor 2 subunit 1	P05198	NA	16.4133	NA	NA	NA	NA	NA	50.916	NA	NA	NA	NA	NA	35.8884	NA	18.0361	NA	NA	NA	NA	NA	14.5778	56.7439	9.44949	8.90188	NA	NA	18.5115	NA	NA	NA	NA	NA	NA	NA	NA	NA	9.7122	NA	NA	NA	NA	44.8418	NA	NA	NA	NA
ICAM1	Intercellular adhesion molecule 1	P05362	12.8	117.472	NA	NA	3.92715	NA	13.7305	42.0176	NA	NA	119.39	NA	18.1561	14.8343	42.0222	16.7171	NA	13.1624	23.6659	6.92337	NA	17.7313	19.1685	40.2791	NA	34.1627	15.2667	42.2531	NA	31.0317	1.79999	46.5401	49.1595	26.0178	NA	NA	46.6155	10.1318	44.926	NA	28.8882	28.5222	21.4409	53.667	61.6714	23.2377	50.9557
RPLP2	60S acidic ribosomal protein P2	P05387	15.7575	24.8935	NA	23.4012	15.1139	NA	11.9375	64.7979	NA	NA	NA	NA	NA	33.8999	NA	49.6393	NA	NA	NA	NA	NA	NA	45.7765	51.7535	21.6973	NA	26.434	NA	NA	46.5319	7.72867	NA	NA	NA	NA	NA	10.0293	NA	NA	NA	NA	17.4181	66.2928	NA	47.1498	6.29029	NA
RPLP0;RPLP0P6	60S acidic ribosomal protein P0;60S acidic ribosomal protein P0-like	P05388;Q8NHW5	NA	21.445	NA	NA	9.98294	NA	NA	NA	NA	NA	NA	NA	NA	15.7825	NA	NA	25.2666	NA	NA	NA	NA	NA	36.9101	11.9646	44.4465	NA	NA	NA	29.7975	40.382	NA	19.8468	NA	10.2602	NA	NA	NA	16.9374	NA	NA	NA	NA	57.4238	NA	38.4972	18.8676	NA
CLEC3B	Tetranectin	P05452	25.1892	34.7208	36.1781	12.2317	14.164	10.4074	22.6521	264.757	9.85752	23.0776	39.1235	22.3316	43.6417	24.8709	NA	52.5918	21.3581	29.6847	33.3695	45.6556	14.6084	13.591	106.382	33.4862	30.1344	NA	27.6015	66.6803	19.6449	92.079	13.3691	35.8879	46.9149	52.456	NA	53.9909	35.4732	13.8337	91.7142	12.9212	27.4258	36.9063	27.809	35.7284	60.3348	42.6206	25.6114
SERPIND1	Heparin cofactor 2	P05546	NA	15.5838	NA	NA	11.5709	NA	31.1908	158.675	NA	NA	12.5642	NA	21.7596	NA	NA	17.3227	NA	NA	NA	NA	NA	NA	25.1892	16.0699	NA	NA	NA	138.629	NA	56.558	NA	NA	NA	53.458	NA	30.7899	13.7456	34.5573	153.385	NA	NA	NA	33.894	NA	16.6789	NA	6.71841
KRT18	Keratin, type I cytoskeletal 18	P05783	NA	65.0162	NA	NA	26.9309	NA	32.4302	54.766	NA	27.6438	NA	NA	NA	NA	NA	37.4231	NA	21.3746	35.8613	24.1531	12.9668	NA	61.8234	158.193	29.3607	NA	NA	38.3321	NA	91.2441	NA	71.9299	24.0078	NA	NA	105.608	NA	NA	NA	NA	23.9276	NA	NA	17.0284	23.6515	18.4618	17.091
KRT8	Keratin, type II cytoskeletal 8;Isoform 2 of Keratin, type II cytoskeletal 8	P05787;P05787-2	NA	156.409	14.9103	26.118	84.7646	183.263	91.9401	116.183	NA	24.5649	26.2943	NA	16.3775	NA	27.0241	54.2497	27.4824	24.7114	176.865	173.138	76.7024	36.8844	1028.8	583.92	56.93	29.2171	15.6915	56.6673	52.2031	642.017	49.5936	494.313	45.3522	44.7923	NA	62.0735	17.1796	89.2243	24.9268	15.5946	28.1642	24.3606	23.2965	35.522	53.8709	77.3571	18.3306
GLA	Alpha-galactosidase A	P06280	NA	29.8093	22.0923	32.5247	32.7295	49.6175	39.3149	87.3446	35.3345	52.9608	40.7018	11.9595	31.2132	22.3131	34.3613	65.2903	29.5352	42.4546	53.31	32.0178	35.7315	26.4065	90.2422	53.2202	79.9798	NA	30.7472	21.5677	44.6038	31.0278	26.3037	33.6487	62.8263	71.5212	33.2026	68.6515	38.7432	13.7133	29.595	17.9963	42.0697	24.2816	30.9357	22.1886	44.3596	32.3389	32.3023
IGKV4-1	Immunoglobulin kappa variable 4-1	P06312	191.969	223.583	80.0308	153.302	120.09	169.688	76.8343	83.586	36.1507	76.1115	192.815	71.6631	158.179	71.9402	146.623	258.887	99.1105	114.579	179.953	164.47	158.414	83.328	38.4717	155.006	91.2101	357.346	40.9221	51.3447	49.4881	283.87	77.0316	181.662	150.259	77.2787	54.4773	61.7873	86.8164	167.256	109.076	35.1455	124.524	48.8482	69.9596	214.885	177.642	74.7737	29.6137
IGKV5-2	Immunoglobulin kappa variable 5-2	P06315	NA	NA	NA	NA	NA	NA	16.7998	NA	NA	NA	NA	NA	53.9129	NA	18.6683	NA	NA	NA	NA	NA	NA	NA	NA	NA	NA	NA	NA	NA	NA	NA	NA	19.6325	NA	NA	NA	NA	NA	NA	38.4603	NA	45.284	NA	NA	NA	68.174	NA	NA
IGHV4-34	Immunoglobulin heavy variable 4-34	P06331	137.515	73.9987	139.121	177.622	154.333	34.5403	207.602	NA	NA	31.0462	86.3223	NA	106.86	35.2769	NA	35.275	NA	60.06	NA	25.1835	49.0718	52.7084	NA	17.1205	NA	NA	40.0913	NA	45.63	46.04	NA	NA	NA	NA	NA	NA	NA	39.6645	NA	60.1729	461.402	389.066	67.6619	93.238	183.839	433.622	66.4632
GSN	Gelsolin;Isoform 3 of Gelsolin;Isoform 4 of Gelsolin	P06396;P06396-3;P06396-4	192.868	229.59	95.4274	171.047	166.094	143.885	190.568	950.682	110.812	90.3498	130.83	42.7331	119.499	128.553	287.62	210.118	176.166	102.213	127.832	148.776	102.251	55.6602	230.515	174.614	143.2	179.934	115.213	175.424	57.7421	524.448	102.577	209.78	139.526	128.826	157.539	137.854	232.04	139.117	230.964	55.2549	113.227	78.2517	116.958	135.635	274.883	94.6554	98.8457
ATP5F1B	ATP synthase subunit beta, mitochondrial	P06576	NA	85.3236	13.1319	22.2531	32.6832	NA	12.3996	197.48	NA	16.031	19.1165	NA	NA	44.0685	21.8832	42.9097	29.9934	NA	48.6235	47.6121	54.9886	24.0467	88.8075	49.1507	21.3336	108.934	19.9343	33.2348	26.2902	50.7302	53.2287	87.8053	17.2302	15.2375	NA	16.9765	12.9843	25.9099	72.3453	NA	20.2982	14.0215	29.6106	22.4283	44.9303	53.4618	8.46429
C2	Complement C2	P06681	25.4138	28.2693	NA	8.92004	9.50605	NA	19.4973	199.896	NA	NA	50.9629	NA	NA	26.8642	26.0027	29.8702	11.8135	28.5741	44.8662	10.0805	15.7889	22.7528	NA	29.3621	23.4727	NA	38.4536	74.6482	13.9917	19.6817	NA	39.3067	12.2317	26.252	NA	NA	26.0031	13.6702	162.278	4.38556	19.3485	NA	19.0176	16.1129	16.4462	22.7035	16.6605
S100A9	Protein S100-A9	P06702	49.9994	357.485	21.1254	126.018	122.36	87.1906	95.8196	6868.56	92.9257	31.1223	104.018	76.3739	266.285	983.538	472.022	197.724	136.269	187.546	146.591	28.4318	170.407	22.5331	562.144	263.203	179.93	NA	154.73	288.09	219.559	1615.9	38.5782	147.233	48.7124	189.413	309.577	81.1255	267.144	591.263	25.8751	48.998	181.017	136.247	863.491	84.748	608.79	462.357	28.9745
S100A6	Protein S100-A6	P06703	NA	791.957	20.7711	86.5918	3.39191	NA	81.0207	NA	NA	82.7564	29.3055	NA	10.5803	36.9427	229.63	NA	88.9681	NA	59.1187	47.9504	43.0258	15.2164	89.0044	697.05	595.866	NA	30.1786	75.6601	71.7436	58.8606	NA	NA	38.4221	NA	NA	304.193	56.507	142.219	111.367	36.5245	19.9354	29.7679	95.2934	17.7294	57.137	78.2021	35.3503
APOA4	Apolipoprotein A-IV	P06727	40.0113	120.899	42.0021	26.4065	29.765	NA	118.555	364.962	NA	12.417	41.9807	34.5112	51.9093	39.129	56.0118	39.6193	25.8939	20.2056	29.8336	51.02	17.3441	25.7939	53.948	61.9516	30.7289	NA	23.3213	494.382	17.1564	157.61	26.4961	44.7009	51.5913	47.937	NA	56.3634	44.2733	48.4627	198.741	19.492	33.2015	29.2805	44.0642	40.2218	61.4523	28.8779	39.0901
CEACAM5	Carcinoembryonic antigen-related cell adhesion molecule 5;Isoform 2 of Carcinoembryonic antigen-related cell adhesion molecule 5	P06731;P06731-2	NA	49.7933	NA	21.7572	17.2673	33.5214	55.8938	500.632	19.6442	NA	18.2304	NA	21.1039	6.67827	25.8561	61.8736	23.4945	15.0314	NA	NA	NA	NA	61.0469	21.7477	NA	NA	12.6445	22.4364	NA	117.36	13.8162	50.2511	10.6202	27.9968	40.6851	39.8984	20.9859	15.8827	105.654	NA	14.0814	16.3322	8.10208	34.272	45.1345	22.5424	NA
ENO1	Alpha-enolase	P06733	95.4448	157.523	23.4371	76.1168	80.3035	106.26	174.213	758.125	40.4618	36.1012	146.565	22.6828	51.4908	332.945	197.939	233.394	132.141	78.2254	195.179	32.199	58.1227	21.2209	846.049	482.08	374.589	66.9152	86.7245	41.8864	91.7991	809.98	36.8145	149.673	32.5715	53.9968	76.4329	107.425	101.939	145.569	274.621	26.2192	57.2293	86.3263	269.316	49.0772	461.765	197	38.6866
PYGL	Glycogen phosphorylase, liver form;Isoform 2 of Glycogen phosphorylase, liver form	P06737;P06737-2	NA	23.3369	NA	NA	NA	NA	12.2617	164.797	NA	NA	NA	NA	NA	27.3941	54.2418	NA	29.4851	NA	33.2784	NA	NA	NA	79.5829	39.6539	54.4452	NA	31.54	NA	21.8848	57.9784	NA	NA	NA	NA	NA	NA	17.475	40.6238	309.004	NA	NA	NA	21.6351	NA	49.5067	41.4056	NA
GPI	Glucose-6-phosphate isomerase;Isoform 2 of Glucose-6-phosphate isomerase	P06744;P06744-2	NA	45.7247	NA	17.7323	26.2268	19.0515	23.3814	610.05	NA	11.9742	32.9258	5.78125	13.3914	59.8176	60.3715	40.3229	32.3916	19.5776	36.7005	21.0748	15.5856	6.84802	292.746	62.2667	81.9037	NA	20.6429	21.9327	10.7514	160.58	8.56126	38.768	NA	22.2427	22.3917	19.1684	12.9831	37.6224	643.547	NA	8.80642	13.3503	25.7412	16.6836	73.5066	22.5222	4.3877
NPM1	Nucleophosmin;Isoform 2 of Nucleophosmin	P06748;P06748-2	NA	111.445	NA	NA	NA	NA	NA	NA	NA	NA	NA	NA	24.2755	24.63	NA	86.2695	NA	NA	74.9419	NA	NA	NA	NA	47.2799	NA	NA	NA	NA	NA	14.0224	53.1524	NA	NA	NA	NA	NA	NA	NA	NA	NA	NA	NA	NA	NA	NA	NA	NA
TPM3	Isoform 2 of Tropomyosin alpha-3 chain;Isoform 5 of Tropomyosin alpha-3 chain	P06753-2;P06753-5	19.428	49.0708	NA	85.1458	40.2593	NA	41.1267	574.661	21.9482	11.6817	38.8894	21.3671	18.3182	75.5601	27.9307	83.3855	18.5312	25.6367	21.9916	23.3508	NA	NA	225.782	138.832	54.497	375.513	39.7044	15.0895	17.1327	140.508	34.6472	57.368	31.8253	16.1729	29.9965	20.7484	19.1785	56.8861	634.286	10.8704	10.2631	25.0265	93.3911	10.6849	114.907	31.7873	NA
HEXA	Beta-hexosaminidase subunit alpha	P06865	43.3504	35.6395	52.9743	27.2191	25.4229	58.8796	50.1122	71.9627	73.0597	95.076	59.3303	27.9713	78.7956	68.5203	43.4453	85.9376	37.4757	35.468	42.8097	72.3202	58.1192	59.9232	69.7179	69.6758	50.2203	NA	49.7846	29.0636	64.9655	111.081	54.0408	123.751	132.999	62.6261	65.4073	135.996	59.0125	35.6301	NA	71.8576	69.5882	47.3247	26.094	70.0861	83.858	58.4713	33.0663
H2BC11;H2BC17;H2BC3;H2BC21;H2BU1	Histone H2B type 1-J;Histone H2B type 1-O;Histone H2B type 1-B;Histone H2B type 2-E;Histone H2B type 3-B	P06899;P23527;P33778;Q16778;Q8N257	NA	83.7519	NA	19.6076	55.9294	NA	40.5586	NA	NA	NA	NA	247.495	NA	36.7086	32.2988	NA	NA	NA	39.6192	NA	14.9008	NA	16.1354	NA	NA	NA	34.112	NA	23.3761	43.3255	NA	32.4995	NA	NA	NA	NA	NA	18.2975	75.0872	NA	15.9156	10.018	30.7056	NA	NA	99.0994	NA
DBI	Acyl-CoA-binding protein;Isoform 2 of Acyl-CoA-binding protein;Isoform 3 of Acyl-CoA-binding protein;Isoform 4 of Acyl-CoA-binding protein;Isoform 5 of Acyl-CoA-binding protein	P07108;P07108-2;P07108-3;P07108-4;P07108-5	12.6913	84.7776	17.9653	29.5236	25.1901	51.8334	56.3774	262.687	11.1817	22.4137	102.295	NA	30.7613	140.573	52.4761	NA	75.1353	28.2129	27.4094	12.1513	28.7867	24.1739	169.962	157.466	56.6123	NA	22.8063	14.3615	33.3959	152.156	11.3467	26.4334	39.7242	22.8401	28.0629	49.0136	33.0767	453.15	NA	NA	NA	24.3053	65.7709	38.7865	58.4457	14.6736	34.5355
LDHB	L-lactate dehydrogenase B chain	P07195	NA	60.3766	NA	45.3553	49.291	NA	34.8567	362.933	NA	NA	41.119	NA	21.1406	27.5746	58.5745	37.366	34.186	39.542	NA	NA	NA	NA	84.478	90.9103	67.4363	44.3336	32.5318	NA	26.9047	51.9418	NA	NA	13.4778	17.1793	NA	19.9157	25.391	41.7523	434.39	NA	NA	35.5287	29.6344	17.315	117.208	47.3442	NA
GPX1	Glutathione peroxidase 1	P07203	NA	80.2069	NA	NA	NA	NA	9.67237	123.047	NA	NA	NA	NA	NA	7.89947	NA	NA	27.2379	NA	NA	NA	NA	NA	253.185	83.4837	47.2384	NA	NA	44.589	14.973	39.2685	NA	19.0442	NA	NA	NA	NA	NA	NA	33.8292	NA	NA	19.7578	27.6448	NA	104.637	49.3362	NA
PROS1	Vitamin K-dependent protein S	P07225	NA	NA	NA	NA	NA	NA	NA	NA	NA	NA	NA	NA	NA	NA	NA	NA	NA	NA	NA	NA	NA	NA	NA	NA	NA	NA	NA	29.3174	NA	42.646	NA	NA	NA	NA	NA	NA	NA	NA	NA	NA	NA	NA	NA	NA	NA	NA	NA
P4HB	Protein disulfide-isomerase	P07237	75.5681	95.8616	69.451	63.7799	65.3465	100.82	82.7519	219.925	100.687	83.5019	78.035	35.9405	126.699	118.346	85.2208	154.012	71.91	64.6023	65.1703	141.851	53.8332	45.1261	153.753	114.583	101.429	28.8657	53.8036	116.301	104.46	247.012	61.463	176.899	123.585	107.952	157.286	113.953	90.5006	85.1177	125.685	38.0673	49.3236	92.3568	45.618	98.88	93.5481	56.1818	63.3316
H1-0	Histone H1.0	P07305	NA	NA	NA	22.8307	117.819	NA	45.6593	272.896	NA	NA	NA	NA	NA	NA	16.8821	NA	116.645	40.1828	4.2321	NA	NA	NA	13.0414	16.8573	NA	NA	NA	NA	NA	17.6239	143.674	8.34689	NA	NA	NA	NA	NA	NA	NA	NA	NA	NA	NA	NA	NA	NA	NA
CTSD	Cathepsin D	P07339	120.227	180.207	134.466	83.5964	136.083	107.405	125.765	969.663	130.656	185.154	227.407	94.4787	234.057	311.867	294.08	200.051	72.6032	86.4551	230.195	212.269	132.48	155.06	147.796	197.904	118.564	28.4911	228.196	87.3028	138.471	380.494	82.7141	241.134	203.795	124.476	97.1356	142.291	220.552	254.794	78.2005	69.9015	170.992	121.615	190.362	163.27	418.674	127.628	90.7862
ANXA2	Annexin A2;Isoform 2 of Annexin A2	P07355;P07355-2	39.3908	193.019	22.0065	71.1414	107.706	60.2097	152.249	470.613	24.7343	26.8654	107.337	43.9541	33.0069	131.064	62.204	313.944	159.669	123.517	483.191	89.9626	147.295	67.6654	366.699	337.968	161.164	239.37	72.1803	72.4287	70.6058	813.962	203.988	406.431	112.213	65.1224	21.0773	47.3033	34.3181	111.097	290.659	23.7773	91.2688	42.838	127.773	68.6351	225.168	170.669	16.5248
C8A	Complement component C8 alpha chain	P07357	NA	NA	NA	NA	NA	NA	NA	64.3175	NA	NA	NA	NA	NA	7.02362	5.00679	5.26807	NA	13.3831	NA	NA	NA	NA	11.2563	NA	NA	NA	NA	67.1752	NA	35.5148	NA	NA	NA	NA	NA	NA	NA	NA	NA	NA	NA	NA	NA	NA	14.3877	NA	NA
C8B	Complement component C8 beta chain	P07358	NA	NA	NA	NA	NA	NA	23.3477	130.117	NA	NA	NA	NA	NA	15.2514	NA	NA	NA	NA	NA	NA	NA	NA	76.3736	NA	NA	NA	NA	55.0158	NA	52.7908	NA	33.5297	NA	NA	NA	NA	NA	NA	NA	NA	NA	NA	NA	NA	14.4825	NA	NA
C8G	Complement component C8 gamma chain	P07360	NA	NA	NA	NA	NA	NA	22.267	NA	NA	NA	NA	NA	NA	NA	NA	NA	NA	NA	NA	NA	NA	NA	32.5223	116.439	NA	NA	NA	200.063	NA	218.302	NA	NA	NA	NA	NA	NA	NA	NA	NA	NA	NA	NA	202.069	NA	28.1337	8.1727	NA
CAPN1	Calpain-1 catalytic subunit	P07384	31.687	70.7384	NA	NA	15.1503	NA	22.9606	260.38	NA	NA	39.7036	NA	31.0688	39.0053	22.2172	74.8991	23.4047	17.2357	24.7584	NA	24.221	NA	154.105	52.9427	58.6416	NA	21.3112	30.3645	26.0141	45.471	28.6378	39.0191	NA	18.8101	NA	34.4212	20.8653	26.8414	223.406	17.4293	20.1176	20.8528	59.3297	30.8824	122.21	57.6332	10.5756
TUBB	Tubulin beta chain	P07437	NA	103.207	NA	NA	NA	NA	43.8155	945.473	NA	NA	NA	NA	25.0525	267.65	96.3399	95.9536	23.2712	NA	51.4834	NA	33.9003	15.4172	245.589	203.125	220.094	NA	32.2734	NA	28.3821	255.076	NA	46.6689	NA	NA	NA	NA	NA	77.413	218.567	NA	NA	44.0698	73.9281	NA	179.081	101.996	NA
IVL	Involucrin	P07476	23.3832	44.0916	NA	10.0386	12.2468	NA	12.1981	85.7053	30.7144	NA	7.14161	NA	NA	16.7979	27.1241	31.6869	33.6623	15.6813	8.80871	NA	NA	NA	NA	NA	9.15597	NA	4.57334	27.4432	14.1266	72.5036	8.92058	NA	NA	NA	79.2282	9.44427	11.633	7.3497	49.6813	NA	13.8912	4.65105	22.1257	12.0435	41.3848	18.6643	NA
PRSS1	Trypsin-1	P07477	NA	NA	NA	435.89	NA	340.957	273.17	NA	NA	NA	NA	NA	NA	119.848	NA	NA	NA	NA	154.244	183.093	NA	NA	NA	19.0658	67.946	NA	NA	NA	NA	NA	NA	NA	401.038	NA	NA	328.532	NA	14.4338	NA	NA	NA	NA	NA	NA	NA	NA	NA
PSAP	Isoform Sap-mu-9 of Prosaposin	P07602-3	136.804	149.53	97.071	114.179	172.46	115.721	154.6	249.23	189.415	182.485	118.295	152.557	122.361	195.599	98.8816	150.959	109.844	136.916	97.6495	231.181	72.8927	109.749	127.64	156.983	113.744	54.6101	111.883	102.889	175.886	201.033	142.212	150.27	411.235	126.84	199.562	136.224	136.145	115.101	175.329	94.5316	74.6693	98.9488	91.8215	209.875	119.271	101.8	97.2606
HEXB	Beta-hexosaminidase subunit beta	P07686	101.143	103.656	57.3826	67.1877	70.4418	98.8806	93.1926	184.786	56.1131	71.9811	92.9411	110.088	107.264	116.173	93.2568	110.508	97.1169	73.2504	95.1884	156.687	82.1175	73.4965	65.0243	112.272	104.198	90.384	92.3889	31.4779	73.5345	132.421	97.962	89.9261	91.7958	64.1651	68.7201	62.4146	84.0899	102.083	50.4648	55.3006	72.9354	78.5738	64.2168	82.3924	154.363	52.9209	48.2277
CTSL	Procathepsin L	P07711	93.4028	58.7961	84.3356	77.1656	62.6465	76.2209	50.4437	217.501	72.39	125.206	77.1088	22.079	124.287	91.5126	60.168	70.6859	72.0678	81.6015	98.3617	93.5467	44.9974	66.0979	104.441	113.302	89.0311	101.383	74.2428	55.4176	92.7748	72.0416	72.0928	81.0746	153.526	57.1219	102.27	140.823	46.7421	88.5575	41.8577	44.9221	59.0519	73.2058	45.9868	115.849	82.309	56.8975	61.2186
PFN1	Profilin-1	P07737	49.0049	166.641	19.0588	54.7489	27.3334	72.3125	94.559	596.011	18.6886	52.376	98.7272	43.6434	132.499	97.5917	265.579	156.82	36.5461	54.8538	152.692	63.3538	69.2949	22.8615	485.449	179.715	214.169	NA	133.098	86.8752	95.8937	732.407	44.4476	102.509	47.0449	50.5584	44.596	149.09	119.935	158.117	319.442	13.3891	42.3947	67.7286	65.0786	74.275	333.354	172.371	20.7535
APRT	Adenine phosphoribosyltransferase;Isoform 2 of Adenine phosphoribosyltransferase	P07741;P07741-2	NA	202.374	NA	NA	4.54992	NA	NA	64.9053	NA	NA	37.8345	NA	NA	536.556	39.338	NA	80.7255	24.8164	NA	NA	NA	NA	143.055	67.5148	55.7503	NA	NA	21.3553	NA	70.253	NA	NA	NA	NA	NA	29.5171	NA	95.4041	240.448	NA	NA	NA	83.5991	NA	45.3783	39.8947	NA
CTSB	Cathepsin B	P07858	72.902	126.721	33.3876	43.1969	120.246	83.7884	56.8856	68.2922	97.3779	103.492	81.3079	55.039	75.6011	85.2224	84.2383	99.919	61.0346	105.032	79.8987	160.907	80.7066	86.034	91.0226	104.845	101.071	89.4481	24.8595	56.9032	41.3003	254.687	65.582	112.939	140.715	73.5045	95.9227	88.5232	76.1166	44.0664	67.6953	34.3401	32.9375	60.1157	46.0512	119.516	47.1233	26.3381	48.8349
HSP90AA1	Heat shock protein HSP 90-alpha;Isoform 2 of Heat shock protein HSP 90-alpha	P07900;P07900-2	25.0027	56.5595	NA	19.3803	35.816	44.6336	63.5939	364.32	NA	39.6812	63.8859	11.6261	NA	95.2834	45.6388	78.5355	56.9013	15.044	14.7005	30.6159	NA	NA	559.406	172.793	97.3243	41.5118	19.3357	56.8916	21.6073	133.179	18.7109	85.4267	23.8841	44.3775	NA	53.8323	41.2792	47.2491	293.638	NA	15.5688	29.2404	65.6756	NA	133.511	35.0598	NA
HNRNPC	Heterogeneous nuclear ribonucleoproteins C1/C2;Isoform C1 of Heterogeneous nuclear ribonucleoproteins C1/C2;Isoform 4 of Heterogeneous nuclear ribonucleoproteins C1/C2	P07910;P07910-2;P07910-4	NA	32.4258	NA	NA	NA	NA	NA	NA	NA	NA	NA	NA	NA	NA	23.7111	NA	NA	NA	NA	NA	6.36246	NA	48.126	12.21	4.52264	NA	NA	NA	NA	77.6465	NA	41.3169	NA	NA	NA	NA	NA	21.9609	NA	NA	NA	NA	NA	NA	21.1753	NA	NA
LYN	Tyrosine-protein kinase Lyn;Isoform 2 of Tyrosine-protein kinase Lyn	P07948;P07948-2	NA	46.9636	NA	NA	NA	NA	NA	NA	NA	NA	42.2447	NA	NA	NA	16.6372	16.4928	NA	NA	16.2267	NA	NA	NA	NA	32.0333	NA	NA	14.6652	NA	NA	28.6339	NA	NA	NA	NA	NA	NA	20.2569	12.0806	NA	NA	NA	NA	NA	NA	30.5088	NA	NA
FH	Fumarate hydratase, mitochondrial;Isoform Cytoplasmic of Fumarate hydratase, mitochondrial	P07954;P07954-2	NA	NA	NA	NA	NA	NA	63.861	NA	NA	NA	NA	NA	NA	NA	NA	NA	NA	NA	NA	NA	NA	NA	NA	10.8802	NA	NA	NA	NA	NA	12.1447	NA	5.99847	NA	104.779	NA	66.6544	NA	NA	NA	NA	107.332	NA	NA	NA	NA	NA	NA
THBS1	Thrombospondin-1	P07996	43.798	194.261	23.7218	29.3601	50.1502	81.7695	18.2089	60.5152	14.8969	71.2292	38.9237	17.7203	31.4343	137.049	89.7779	42.0042	49.391	124.221	73.625	57.1292	57.1028	57.3845	46.17	55.7674	76.7272	58.9855	30.834	76.8724	47.0335	86.4514	23.749	100.492	113.185	44.2803	38.7455	60.0093	123.872	116.227	38.5537	48.8744	77.1624	49.5699	124.894	61.5089	75.492	48.0394	36.8616
RNASE1	Ribonuclease pancreatic	P07998	NA	NA	NA	NA	NA	NA	NA	NA	NA	NA	NA	NA	NA	9.5415	NA	NA	NA	NA	NA	NA	NA	NA	NA	NA	NA	NA	NA	NA	NA	NA	NA	NA	NA	NA	NA	NA	NA	NA	NA	NA	NA	NA	NA	NA	NA	41.5509	NA
MSMB	Beta-microseminoprotein	P08118	46.426	308.171	NA	72.4836	106.626	206.726	444.265	1772.2	NA	74.0342	59.2062	NA	NA	71.3026	NA	98.4281	75.2225	NA	236.509	78.766	107.246	NA	274.398	135.165	91.3198	470.592	234.048	NA	216.057	17.9661	69.0505	82.5218	NA	NA	NA	NA	221.666	NA	351.605	NA	180.185	NA	NA	NA	141.834	80.1005	135.589
ANXA6	Annexin A6;Isoform 2 of Annexin A6	P08133;P08133-2	NA	10.7017	NA	23.7696	9.79338	NA	NA	61.2319	NA	NA	55.378	NA	NA	NA	19.4532	9.00229	NA	NA	23.9361	9.24039	3.23562	220.165	9.56332	31.4111	55.3172	NA	51.6533	NA	NA	26.2593	NA	NA	NA	NA	15.3322	NA	NA	63.3415	155.186	39.7266	NA	NA	NA	NA	47.1791	24.0443	NA
CD55	Complement decay-accelerating factor;Isoform 1 of Complement decay-accelerating factor;Isoform 3 of Complement decay-accelerating factor;Isoform 4 of Complement decay-accelerating factor;Isoform 5 of Complement decay-accelerating factor;Isoform 6 of Complement decay-accelerating factor;Isoform 7 of Complement decay-accelerating factor	P08174;P08174-2;P08174-3;P08174-4;P08174-5;P08174-6;P08174-7	130.221	50.9909	69.3846	118.624	139.536	146.904	124.152	324.518	62.4363	92.404	142.639	42.5456	80.1457	30.5329	73.8147	185.806	111.494	92.5464	120.621	151.581	183.628	101.947	168.622	129.245	75.679	307.449	62.6236	43.0812	33.8566	225.439	53.2438	198.323	298.145	112.726	105.202	123.028	114.02	124.785	101.701	42.024	97.8269	110.217	92.4528	63.7017	99.1065	62.9503	49.7681
SERPINA6	Corticosteroid-binding globulin	P08185	NA	15.7052	14.1651	NA	NA	NA	NA	221.774	NA	NA	NA	NA	NA	NA	NA	18.7044	NA	NA	6.49416	7.19107	NA	NA	23.4779	45.5639	NA	NA	NA	92.7821	6.13512	27.7917	NA	NA	67.0048	NA	NA	NA	NA	20.1973	120.787	NA	NA	NA	12.5458	NA	32.6292	8.20706	NA
SLC3A2	4F2 cell-surface antigen heavy chain;Isoform 2 of 4F2 cell-surface antigen heavy chain;Isoform 3 of 4F2 cell-surface antigen heavy chain;Isoform 4 of 4F2 cell-surface antigen heavy chain	P08195;P08195-2;P08195-3;P08195-4	NA	5.37285	NA	NA	NA	NA	NA	NA	NA	NA	NA	NA	NA	7.84976	9.71406	NA	NA	NA	12.7761	5.39136	NA	NA	NA	19.0581	NA	NA	NA	NA	NA	NA	NA	NA	NA	NA	NA	NA	NA	NA	NA	NA	62.9795	NA	NA	NA	NA	6.97484	NA
GUSB	Beta-glucuronidase;Isoform 2 of Beta-glucuronidase;Isoform 3 of Beta-glucuronidase	P08236;P08236-2;P08236-3	17.953	23.0807	57.9661	NA	14.3106	NA	NA	NA	20.3898	61.691	NA	NA	30.6259	NA	NA	38.092	NA	NA	44.0223	NA	25.148	28.4573	6.62955	48.4753	25.7106	NA	104.249	NA	38.0605	52.6641	NA	21.198	NA	NA	NA	NA	25.4341	30.8085	NA	19.8432	78.3369	24.9385	27.3668	24.9092	126.173	50.7058	25.2628
HSP90AB1	Heat shock protein HSP 90-beta	P08238	46.2059	51.1504	67.6197	49.4649	43.1744	65.4274	71.1684	453.927	NA	33.0084	54.8716	25.5018	29.4688	89.2664	59.7647	93.3079	90.3613	28.289	63.3605	52.2507	48.6627	145.869	237.884	107.226	187.812	NA	31.1749	57.7233	25.0656	196.304	51.2105	70.912	80.4079	18.3213	51.3595	49.6671	23.1972	75.6283	252.476	45.2056	32.7979	20.6246	102.032	47.6482	115.819	67.1309	33.7559
SRPRA	Signal recognition particle receptor subunit alpha;Isoform 2 of Signal recognition particle receptor subunit alpha	P08240;P08240-2	NA	NA	20.9413	NA	13.2251	NA	NA	NA	NA	34.267	26.9011	NA	17.0227	43.2966	37.1444	NA	NA	NA	30.3961	25.9852	22.2087	49.0157	35.8675	19.6047	NA	NA	19.4951	NA	14.4848	17.8049	NA	19.2991	25.9569	58.0019	21.4742	24.8913	NA	18.3229	NA	NA	NA	21.1191	16.0007	22.6095	12.2368	11.5421	16.4196
ELANE	Neutrophil elastase	P08246	NA	42.8782	NA	11.2973	35.1853	NA	NA	4684.81	NA	NA	5.72313	40.6225	50.2164	NA	69.5625	42.289	NA	114.24	54.3016	NA	19.78	NA	30.0476	46.3164	22.1393	NA	110.002	27.2386	67.9262	60.5159	17.4732	NA	25.3398	27.9725	NA	NA	81.8305	162.986	1441.11	14.4752	23.4279	13.7233	8.42376	17.2871	69.9718	44.366	NA
GSTA1;GSTA2;GSTA3	Glutathione S-transferase A1;Glutathione S-transferase A2;Glutathione S-transferase A3	P08263;P09210;Q16772	NA	NA	NA	NA	NA	NA	NA	NA	NA	NA	NA	NA	NA	NA	NA	NA	14.9793	10.6221	NA	NA	6.23935	NA	36.2762	3.83184	NA	NA	NA	NA	NA	23.9682	NA	NA	NA	NA	NA	NA	NA	NA	NA	NA	NA	NA	NA	NA	NA	NA	NA
SOD3	Extracellular superoxide dismutase [Cu-Zn]	P08294	17.7859	61.4785	33.3639	13.7571	23.4524	34.9601	17.1795	NA	29.9787	37.8131	61.7175	NA	36.6426	31.0414	39.6811	30.3819	21.2927	71.754	23.8276	26.2564	24.6063	14.0534	148.079	47.263	22.5352	NA	18.5454	58.3659	15.8852	113.234	21.8011	40.9356	22.8416	35.5002	83.4174	42.3955	12.0671	14.842	NA	10.3765	23.655	17.3249	20.4299	73.7589	62.5776	20.2992	25.7336
CTSG	Cathepsin G	P08311	NA	134.045	25.2139	19.3524	19.769	NA	NA	1167.65	NA	NA	29.2717	6.43149	62.1319	NA	127.057	54.9191	NA	30.2926	46.4732	7.23339	29.6758	NA	56.2934	95.3788	NA	NA	97.1739	10.7483	77.0704	77.4785	NA	39.0684	14.9161	28.3956	NA	11.1802	48.0222	53.9515	63.5733	NA	13.3932	35.1694	25.6671	47.6239	185.372	278.583	NA
MGP	Matrix Gla protein;Isoform 2 of Matrix Gla protein	P08493;P08493-2	NA	39.0577	54.4714	75.6651	63.7958	49.2036	NA	116.921	45.9582	NA	54.3333	27.0737	47.9611	126.871	NA	106.623	104.607	82.1277	28.8917	548.563	56.5094	NA	79.301	43.5657	64.4717	NA	16.5794	197.95	107.1	138.276	37.4771	55.0734	52.5443	98.6657	162.234	96.4035	33.3436	36.5305	NA	24.4217	166.369	119.351	24.4307	144.108	52.634	33.0208	64.7228
CD14	Monocyte differentiation antigen CD14	P08571	214.204	289.769	147.54	216.302	208.168	141.277	228.604	112.928	165.575	267.242	198.061	37.9945	222.401	179.861	278.813	218.166	119.551	218.008	139.128	159.193	175.876	91.9434	243.834	95.7347	141.808	106.103	66.3341	138.903	66.0806	408.889	114.334	291.223	172.873	276.867	268.11	210.242	243.675	106.045	83.7009	58.2285	102.498	125.03	94.8134	203.833	276.673	141.42	118.435
MELTF	Melanotransferrin	P08582	65.4584	76.2923	29.8259	60.0011	57.1722	57.3629	37.3508	63.8273	20.2611	43.3426	57.2743	16.9917	66.8374	52.8935	63.7972	61.0162	31.9164	57.0683	76.3608	35.301	57.9876	43.6506	42.5309	18.4722	39.0626	72.9145	50.8121	31.0784	34.702	105.833	57.4225	55.1154	84.8297	50.5216	58.5225	35.5827	52.1754	31.1418	42.2649	27.4407	64.1565	17.7851	25.7032	48.3895	78.5078	55.7599	30.2892
CFH	Complement factor H	P08603	29.7055	77.3233	25.6747	28.9013	46.8874	35.5687	55.4444	375.198	NA	56.8784	90.7377	20.5785	31.1724	83.2868	128.441	57.9155	56.6689	41.7448	73.3432	28.7874	41.3809	24.8483	51.3901	65.0704	34.4226	34.606	62.2658	187.222	32.0734	230.782	21.5676	116.783	35.8965	60.8521	37.3109	39.1542	75.9949	83.8661	157.85	13.2915	36.114	25.0993	69.8074	72.4647	122.04	48.7038	32.9931
VIM	Vimentin	P08670	NA	61.3093	NA	25.7935	12.8375	NA	NA	1166.88	8.12586	NA	28.5397	35.8812	52.6937	38.2603	107.362	44.9562	NA	88.6835	46.0903	22.0484	34.0967	NA	201.035	65.8943	38.4163	62.3663	168.942	NA	54.524	50.4106	3.76032	11.9156	10.6292	32.85	NA	NA	51.2093	114.469	1635.84	8.8431	37.2612	38.5212	45.7511	29.451	69.0628	162.245	NA
SERPINF2	Alpha-2-antiplasmin	P08697	NA	92.7246	27.1918	27.1097	62.0993	NA	28.1026	659.031	NA	NA	43.4684	22.2428	NA	26.705	95.6574	127.616	57.1707	NA	NA	20.4182	NA	NA	99.7127	43.4506	NA	NA	NA	225.546	NA	29.3201	NA	NA	NA	103.138	NA	86.5295	NA	31.0177	267.06	NA	NA	47.6502	49.286	NA	65.287	23.0475	NA
RPS17	40S ribosomal protein S17	P08708	NA	29.9203	NA	NA	NA	NA	NA	NA	NA	NA	NA	NA	NA	7.98981	NA	NA	NA	NA	NA	NA	NA	NA	15.852	28.0507	NA	NA	NA	NA	NA	NA	NA	NA	NA	NA	NA	NA	NA	11.5218	NA	NA	NA	NA	NA	NA	15.7192	16.7979	NA
KRT19	Keratin, type I cytoskeletal 19	P08727	17.0041	372.146	19.4013	78.0452	348.416	42.3128	306.264	375.179	NA	17.8337	33.402	19.2219	25.3383	108.69	45.6039	203.015	19.7132	60.9133	302.333	238.508	155.392	68.5744	1429.87	879.237	68.5023	NA	12.383	58.42	49.5607	1711.8	22.1019	953.351	104.017	26.7667	NA	32.1503	15.4198	24.9758	126.99	8.52219	68.1859	79.1459	21.2237	49.32	64.1012	98.1409	11.8626
KRT7	Keratin, type II cytoskeletal 7	P08729	10.8172	176.842	8.77676	48.7338	152.263	44.3786	161.096	125.435	34.9556	39.1837	33.5065	NA	16.8998	51.136	45.131	144.346	18.5602	63.9358	221.936	188.409	162.134	68.5778	481.973	404.369	39.553	79.2063	10.9031	90.692	63.978	651.516	28.4436	505.877	40.799	70.5016	19.8819	77.3297	16.7495	70.9437	98.7674	11.0081	66.9544	62.3315	58.8593	50.5604	47.0086	105.135	37.9047
ANXA5	Annexin A5	P08758	75.4129	40.2758	35.8512	51.8302	80.6697	64.7895	128.759	295.377	29.807	100.937	56.4155	50.2247	267.077	77.7114	98.9923	178.692	75.4205	83.74	97.4204	84.2923	83.8844	52.2297	168.139	143.906	106.466	131.172	126.81	14.0896	35.3699	247.136	30.1667	110.627	17.7975	32.0996	41.3274	53.933	18.8745	179.068	33.0774	58.7233	89.2766	29.3875	103.986	26.8192	183.065	76.1903	41.2732
KRT16	Keratin, type I cytoskeletal 16	P08779	NA	89.8159	NA	19.6362	22.8729	NA	88.0827	62.4501	NA	12.3343	13.6517	NA	NA	995.937	12.5692	41.147	NA	16.0118	44.4933	22.4174	30.3057	NA	6.70727	NA	NA	NA	NA	20.0612	NA	62.9399	NA	48.6874	NA	35.4541	NA	NA	NA	62.4297	NA	NA	8.55941	114.396	700.898	73.5773	NA	20.9278	NA
RPSA	40S ribosomal protein SA	P08865	NA	107.855	NA	NA	NA	NA	13.9598	112.883	NA	NA	85.5966	NA	NA	213.073	NA	NA	34.6792	NA	NA	70.3183	20.4685	NA	41.2364	32.2544	NA	NA	9.87983	NA	22.3152	291.494	NA	32.0463	NA	NA	297.151	40.1592	NA	31.4679	139.903	NA	NA	18.9302	59.0987	NA	105.879	34.1346	NA
CD63	CD63 antigen;Isoform 2 of CD63 antigen;Isoform 3 of CD63 antigen	P08962;P08962-2;P08962-3	106.227	83.0046	22.0705	140.724	158.281	NA	53.5067	143.483	106.383	45.9264	49.6178	26.7352	32.1067	48.4392	49.2901	112.259	27.0148	33.9938	35.4727	46.8473	22.0837	51.8095	71.6095	49.0927	43.3259	28.939	15.3183	NA	27.9257	131.753	37.2295	65.6658	146.151	38.6877	NA	50.9464	31.3906	41.2598	57.5782	11.9499	37.8079	22.6115	22.6539	40.5633	39.9413	33.0975	NA
GSTP1	Glutathione S-transferase P	P09211	135.131	288.678	29.5535	84.0268	98.1774	408.298	262.078	613.371	28.7109	30.8861	112.22	28.0917	47.712	139.493	129.621	181.945	254.549	68.6318	77.3078	20.0672	61.4047	17.3627	1329.1	697.736	386.074	126.61	106.427	85.0836	177.628	285.312	31.163	75.2489	53.0685	25.6302	55.5223	102.497	102.484	121.281	411.936	75.3638	56.4753	70.6736	244.903	88.6878	711.375	436.119	57.3475
CST2	Cystatin-SA	P09228	2808.55	535.536	108.257	4598.12	446.148	791.962	172.343	609.789	645.388	162.117	686.958	61.8272	500.696	97.1316	117.56	375.266	3492.49	228.087	425.191	421.566	1006.18	610.792	400.371	255.11	263.393	1637.49	265.019	796.266	119.541	4402.63	207.361	210.109	877.918	238.315	64.3496	202.076	206.437	189.764	35.4089	250.124	328.784	195.778	20.8317	92.4193	118.03	55.1535	171.626
MMP7	Matrilysin	P09237	68.5117	818.85	86.2724	79.8821	50.2265	61.9525	34.3265	26.0061	NA	83.569	142.979	16.6332	53.0282	343.844	49.7625	102.481	19.792	64.9442	158.814	21.858	35.3178	141.767	53.0171	57.7061	50.0745	77.3649	81.9939	115.541	144.241	173.738	35.0437	132.336	104.917	120.315	NA	40.8978	344.855	155.207	NA	62.0329	113.153	110.544	119.639	174.696	359.323	159.854	83.3803
MMP10	Stromelysin-2	P09238	NA	7.32774	NA	NA	NA	NA	NA	NA	93.7125	NA	24.4133	NA	24.5636	NA	29.8572	NA	NA	NA	13.5273	NA	NA	NA	NA	21.3649	NA	NA	89.1712	17.0754	15.8977	8.06562	NA	55.301	16.9442	NA	NA	NA	28.6703	47.5237	NA	NA	13.6862	NA	23.176	NA	39.9125	NA	18.5181
CXCL1	Growth-regulated alpha protein	P09341	NA	2.29435	NA	NA	NA	NA	NA	NA	NA	NA	NA	NA	NA	NA	4.62161	NA	NA	NA	NA	NA	NA	NA	NA	NA	NA	NA	NA	NA	NA	6.84714	NA	NA	NA	NA	NA	NA	NA	NA	NA	NA	NA	NA	NA	NA	NA	NA	NA
RBP1	Retinol-binding protein 1;Isoform 2 of Retinol-binding protein 1;Isoform 3 of Retinol-binding protein 1	P09455;P09455-2;P09455-3	NA	NA	NA	NA	NA	NA	NA	NA	NA	NA	NA	NA	NA	11.128	NA	NA	NA	NA	NA	NA	NA	NA	27.0338	24.7664	52.0046	NA	NA	NA	NA	45.1238	NA	NA	NA	NA	NA	NA	NA	NA	NA	NA	NA	11.6124	16.4193	NA	22.975	NA	NA
FBP1	Fructose-1,6-bisphosphatase 1	P09467	NA	41.2776	NA	9.41533	17.491	NA	27.9442	124.185	NA	NA	NA	NA	NA	22.0725	26.7076	27.7008	46.5414	16.2141	45.2659	NA	NA	NA	221.001	93.633	76.699	NA	NA	NA	NA	64.0867	NA	21.3456	NA	NA	NA	34.8577	NA	NA	NA	NA	9.57072	NA	15.2758	NA	70.7134	34.1822	NA
ANXA4	Annexin A4	P09525	NA	51.775	NA	14.4783	24.9996	NA	50.678	63.2886	NA	NA	24.266	NA	NA	49.0796	40.4557	26.3798	20.3006	23.93	114.625	6.5054	27.8601	NA	123.859	62.0952	23.0567	NA	16.1921	NA	3.75805	183.52	NA	155.263	18.5063	11.6882	NA	NA	NA	11.6206	63.7655	NA	8.57456	16.8164	50.2586	17.9787	36.5611	21.2537	NA
CNP	2',3'-cyclic-nucleotide 3'-phosphodiesterase;Isoform CNPI of 2',3'-cyclic-nucleotide 3'-phosphodiesterase	P09543;P09543-2	NA	NA	NA	NA	NA	NA	NA	NA	NA	NA	17.663	NA	NA	NA	NA	NA	NA	NA	NA	14.7938	NA	NA	15.9398	243.846	20.8698	NA	NA	17.9674	NA	80.3147	NA	NA	NA	7.96551	NA	NA	NA	30.2854	NA	NA	NA	NA	4.91831	NA	NA	NA	NA
HNRNPA1;HNRNPA1;HNRNPA1;HNRNPA1L2	Heterogeneous nuclear ribonucleoprotein A1;Isoform A1-A of Heterogeneous nuclear ribonucleoprotein A1;Isoform 2 of Heterogeneous nuclear ribonucleoprotein A1;Heterogeneous nuclear ribonucleoprotein A1-like 2	P09651;P09651-2;P09651-3;Q32P51	NA	35.0112	NA	NA	12.5778	NA	19.3463	NA	NA	NA	11.2201	NA	NA	24.7784	26.86	236.174	29.6768	NA	NA	NA	NA	NA	79.8507	17.8571	27.0795	NA	NA	NA	31.4803	50.4167	NA	NA	NA	NA	NA	NA	NA	NA	NA	NA	NA	NA	80.2938	NA	51.2108	29.4496	NA
CTSH	Pro-cathepsin H	P09668	120.521	56.441	48.5271	64.6237	165.488	46.5216	89.0032	23.0559	87.5366	80.219	50.1277	16.6833	53.1142	82.9974	83.8092	82.129	40.6709	107.916	67.7876	97.3211	47.9238	52.3903	58.1435	67.555	49.7823	69.7643	30.5223	69.7239	60.6695	168.604	75.7252	102.621	110.167	NA	69.1155	124.492	75.1835	55.0707	32.5934	26.5908	22.8106	91.7691	62.7988	72.6665	63.1101	25.1034	63.5103
TACSTD2	Tumor-associated calcium signal transducer 2	P09758	NA	86.6585	NA	NA	7.60625	NA	28.4677	40.617	NA	NA	NA	NA	NA	14.3153	18.9431	21.29	NA	NA	28.4404	56.5863	13.6342	NA	112.987	101.462	18.9908	12.626	11.7293	31.1152	9.74577	73.4145	NA	57.6662	30.429	17.8625	NA	NA	17.6496	15.5958	NA	NA	10.6806	NA	11.7128	19.6847	25.5729	19.6996	11.8337
C1S	Complement C1s subcomponent	P09871	NA	28.8682	10.6169	NA	NA	NA	NA	51.1089	NA	NA	28.9652	NA	NA	7.8336	NA	11.3671	NA	NA	6.23481	NA	31.9582	NA	NA	9.16195	NA	NA	NA	36.3192	22.9032	34.5848	12.0627	NA	NA	NA	NA	NA	NA	NA	NA	NA	NA	NA	12.5592	NA	22.146	46.9107	NA
FURIN	Furin	P09958	49.1131	42.8385	35.3121	47.3532	19.0915	23.8869	33.0295	93.0487	39.8821	37.5553	55.5804	23.5301	50.3279	72.6581	112.648	54.8142	42.517	56.4739	42.4579	76.4236	31.7164	35.984	41.9794	28.375	57.5827	37.1716	17.021	62.7006	77.9195	61.0258	29.5662	69.0737	55.0722	47.9372	68.8667	49	44.0118	56.3532	67.2612	40.9983	12.9467	27.1822	35.1735	65.0781	31.7495	46.618	50.2528
LTA4H	Leukotriene A-4 hydrolase	P09960	NA	30.7563	NA	19.2391	NA	NA	9.60985	251.568	NA	NA	NA	NA	NA	23.7957	11.8262	15.7697	21.2329	21.8039	25.7239	NA	16.9655	NA	34.9796	28.4385	44.5989	NA	30.5532	NA	26.9327	58.1024	NA	9.38681	NA	NA	NA	NA	29.7245	67.8899	225.285	12.2214	NA	NA	22.2319	NA	29.7482	44.8513	NA
FREM3	FRAS1-related extracellular matrix protein 3	P0C091	NA	85.7078	NA	NA	NA	NA	NA	NA	NA	NA	42.5693	NA	22.4998	26.1721	NA	NA	NA	NA	NA	60.642	NA	NA	14.3048	NA	22.6379	NA	NA	27.5001	31.7038	21.3702	NA	NA	32.3909	29.1987	29.7159	NA	NA	16.198	NA	7.25696	6.21906	NA	NA	54.4405	NA	17.288	5.34046
C4A	Complement C4-A	P0C0L4	38.9521	66.4246	44.2673	12.6088	27.5941	21.0443	61.0331	610.352	18.0061	42.5312	117.491	17.0755	30.7297	26.6654	61.016	143.525	20.7463	101.876	33.3877	15.9795	33.347	59.5537	51.3147	43.1347	20.2242	81.3603	19.6012	251.337	23.685	121.573	30.8777	72.772	24.4926	85.2528	NA	39.2044	50.8598	49.1497	247.984	8.79664	109.715	39.3411	43.2502	23.8209	87.6538	22.2136	86.5324
C4B	Complement C4-B	P0C0L5	NA	27.4074	NA	NA	NA	NA	23.0738	NA	NA	NA	NA	NA	NA	NA	NA	NA	NA	63.728	NA	NA	16.7096	24.3832	NA	11.7968	NA	NA	23.8798	195.909	NA	115.227	NA	43.9924	NA	NA	NA	NA	82.0593	NA	117.639	NA	102.368	NA	23.7518	NA	NA	68.2277	39.4623
UBB;UBC;RPS27A;UBA52	Polyubiquitin-B;Polyubiquitin-C;Ubiquitin-40S ribosomal protein S27a;Ubiquitin-60S ribosomal protein L40	P0CG47;P0CG48;P62979;P62987	355.675	442.712	156.382	300.768	806.848	658.121	231.748	7908.96	166.942	319.915	469.568	455.796	200.889	576.852	258.056	704.574	450.779	683.322	422.061	774.711	298.881	205.85	791.845	545.985	732.923	2486.58	225.198	132.056	169.005	972.061	457.671	414.968	260.712	380.769	133.059	220.098	304.95	638.034	2498.28	88.1832	311.761	455.692	1516.49	249.957	1025.73	159.936	123.511
SAA1	Serum amyloid A-1 protein	P0DJI8	91.3321	59.254	33.2187	30.5953	90.4087	NA	NA	NA	NA	97.5589	45.0318	NA	40.0837	52.0697	56.6796	18.7457	43.5644	17.2573	46.4129	34.0178	NA	NA	20.0783	NA	93.1172	NA	66.2503	30.7814	89.1633	59.1031	NA	41.9492	55.8504	44.931	NA	52.4008	35.0577	NA	NA	NA	18.3856	79.3805	39.6637	78.0798	99.8648	108.223	NA
HSPA1A;HSPA1B	Heat shock 70 kDa protein 1A;Heat shock 70 kDa protein 1B	P0DMV8;P0DMV9	35.1853	115.385	13.4033	34.4198	42.6471	44.1131	105.934	783.099	28.3086	25.2201	47.5598	23.4284	28.8836	146.842	87.111	92.9354	128.737	49.6833	70.1772	41.1517	31.1494	18.865	420.249	172.08	161.77	112.314	68.1579	36.3497	65.3022	245.178	33.8274	45.5058	29.0442	30.1297	57.13	36.2488	45.8404	104.051	805.325	22.5146	38.5756	54.8476	134.516	24.0891	209.828	113.199	15.548
	Immunoglobulin alpha-2 heavy chain	P0DOX2	272.324	581.654	378.197	279.943	316.489	304.038	180.969	523.306	213.886	114.256	411.838	42.0086	255.194	101.897	230.142	325.685	228.52	318.325	118.877	118.209	154.218	75.7562	173.981	394.764	219.135	629.051	139.614	181.279	127.245	436.336	362.83	400.241	379.074	159.756	119.521	366.903	207.212	169.105	351.899	67.6162	286.785	166.505	144.733	506.957	347.625	126.787	98.2118
	Immunoglobulin delta heavy chain	P0DOX3	80.6008	34.8758	67.9873	28.3315	54.3674	98.1674	48.664	NA	NA	NA	189.289	NA	112.003	72.4348	20.6477	NA	NA	170.162	120.117	73.1968	NA	109.601	122.958	135.335	49.4572	1627.39	60.0198	115.249	NA	22.5083	57.666	651.635	44.4283	26.2939	NA	163.889	55.1968	49.8474	99.2204	38.5711	96.2301	154.127	85.2995	54.3127	354.214	16.8936	29.6781
	Immunoglobulin epsilon heavy chain	P0DOX4	234.195	398.81	131.953	815.342	NA	NA	470.844	283.607	NA	NA	185.593	NA	307.709	NA	85.9753	28.7236	NA	NA	37.9787	NA	NA	NA	69.3513	191.015	72.3794	632.238	90.7445	129.218	118.457	82.6222	150.999	52.0846	91.1465	99.951	NA	126.929	NA	211.497	453.765	17.0648	88.0933	165.584	219.118	146.225	NA	74.1617	144.395
	Immunoglobulin gamma-1 heavy chain	P0DOX5	71.3828	283.838	22.8991	91.3868	140.739	105.483	400.411	7018.28	44.5167	52.8341	245.803	191.203	298.794	301.052	167.319	439.419	144.726	155.814	181.483	60.7994	69.5264	57.1838	220.003	343.257	220.306	399.976	59.4644	1339.19	184.094	1372.19	107.886	292.207	149.509	373.639	37.1017	95.52	83.8777	284.28	2282.52	34.0934	85.109	65.256	221.191	80.9174	313.475	111.049	72.8151
	Immunoglobulin mu heavy chain	P0DOX6	673.075	614.81	49.2835	566.963	392.159	367.986	87.8918	607.15	70.42	194.481	62.7682	358.039	346.898	110.953	584.655	453.172	190.815	1328.18	64.3767	195.19	96.2642	40.5032	92.6812	393.077	20.8034	487.172	49.1671	50.579	71.5838	1085.45	153.913	1319.78	152.747	278.775	55.9998	422.407	226.22	194.01	516.691	77.2807	191.178	61.3295	75.3694	325.706	2098.32	417.136	98.0107
	Immunoglobulin kappa light chain	P0DOX7	462.867	500.533	250.879	375.381	463.429	376.792	293.006	727.867	159.931	92.6257	416.714	117.081	324.921	139.071	389.055	350.099	259.54	551.534	301.734	176.905	235.911	158.818	223.715	390.008	202.619	423.325	185.066	244.739	120.968	606.552	349.266	392.963	461.024	342.769	162.491	386.716	378.093	198.828	432.465	94.923	232.491	199.729	132.579	373.219	532.337	305.089	120.179
	Immunoglobulin lambda-1 light chain	P0DOX8	1240.83	597.236	1358.69	1185.01	477.133	1021.85	973.174	762.745	585.838	455.277	549.499	516.616	990.826	285.358	560.076	1326.47	738.891	1239.49	1081.47	596.845	1272.57	717.808	189.987	524.596	696.946	3673.81	780.629	323.309	537.423	1520.51	614.598	1246.8	969.973	280.424	190.964	633.946	1181.71	1225	575.902	560.941	2048.21	588.098	997.997	665.755	2388.93	791.729	455.825
IGLC3	Immunoglobulin lambda constant 3	P0DOY3	685.232	853.82	524.644	714.797	693.021	670.324	368.807	1457.73	489.957	254.433	697.104	127.552	573.539	202.885	636.991	732.756	436.11	955.514	238.432	187.71	215.685	157.055	367.244	261.507	262.136	648.694	185.213	270.926	165.173	1059.94	541.873	907.87	703.149	538.665	519.561	657.661	593.596	295.669	371.965	194.287	638.259	265.207	223.092	740.28	712.831	204.074	160.615
IGHV1-8	Immunoglobulin heavy variable 1-8	P0DP01	48.3513	1916.99	63.7441	6.73847	7.31823	44.5191	12.0395	NA	NA	28.9648	241.448	NA	200.271	33.8823	100.203	43.7722	2.7927	44.5178	100.38	53.8136	72.2726	43.9	32.6322	4.91199	3.75637	NA	37.8085	234.796	118.141	49.9243	NA	108.285	17.8843	123.144	58.6469	49.6153	122.41	NA	NA	9.42606	14.8786	36.5881	5.49924	112.814	129.745	25.5168	53.4119
IGHV3-30-3	Immunoglobulin heavy variable 3-30-3	P0DP02	94.1461	334.801	185.752	132.811	111.508	106.738	91.7908	622.831	107.066	128.026	80.0596	101.289	137.663	109.356	237.311	124.355	59.226	110.874	173.869	100.616	181.493	144.328	51.3817	34.222	63.4321	855.221	114.656	63.7136	84.5483	239.514	67.7133	147.989	136.125	112.885	40.5835	118.366	423.564	114.735	1089.6	87.0602	198.942	67.3734	78.9021	145.24	319.936	262.926	81.6494
IGHV4-30-4	Immunoglobulin heavy variable 4-30-4	P0DP06	77.0075	97.5976	82.9823	30.7042	66.6657	74.2699	39.0805	NA	28.7284	52.7573	47.5604	NA	78.5927	NA	57.7402	121.724	19.2508	36.4193	47.9802	85.3058	54.9745	72.6822	43.669	51.0253	36.9465	90.9957	38.5949	37.0869	17.8016	97.6115	48.6655	128.935	82.8367	76.5037	53.1107	117.186	76.9864	NA	NA	220.256	98.3068	44.4883	18.1817	62.0353	108.389	62.8875	37.5011
IGHV4-38-2	Immunoglobulin heavy variable 4-38-2	P0DP08	141.254	449.521	405.644	125.807	117.101	231.095	74.016	564.848	102.613	102.837	349.072	69.2179	402.661	171.602	144.159	164.616	151.763	126.209	123.877	80.4816	137.075	89.1125	57.8511	94.2076	77.6258	1075.48	75.0098	189.878	133.65	567.324	94.5531	412.307	250.331	137.936	40.186	254.971	261.951	143.735	893.918	65.0619	251.893	160.932	134.152	466.545	350.343	230.889	236.308
CALM1;CALM2;CALM3	Calmodulin-1;Calmodulin-2;Calmodulin-3	P0DP23;P0DP24;P0DP25	41.457	46.8617	18.3583	64.9283	65.117	56.1039	76.0968	1067.02	34.5613	8.33978	32.9707	65.0192	33.0628	60.391	21.5104	67.0259	35.0362	87.3659	45.7836	20.0556	9.7967	NA	269.85	107.471	60.4565	21.4979	45.0054	21.0089	37.4656	90.3933	45.8232	30.3837	66.6563	12.2833	37.8027	24.738	15.8845	62.083	40.6044	NA	NA	16.8797	39.0035	32.3689	59.9392	80.9688	17.0957
NOTCH2NLB;NOTCH2NLB;NOTCH2NLC;NOTCH2NLA;NOTCH2NLA	Notch homolog 2 N-terminal-like protein B;Isoform 2 of Notch homolog 2 N-terminal-like protein B;Notch homolog 2 N-terminal-like protein C;Notch homolog 2 N-terminal-like protein A;Isoform 3 of Notch homolog 2 N-terminal-like protein A	P0DPK3;P0DPK3-2;P0DPK4;Q7Z3S9;Q7Z3S9-3	NA	NA	7.7936	29.414	NA	NA	NA	NA	21.8133	9.07462	NA	NA	13.5068	NA	NA	16.4073	NA	NA	NA	NA	NA	NA	NA	10.6884	NA	NA	NA	NA	3.52895	NA	NA	15.6485	NA	NA	NA	18.3829	NA	NA	NA	NA	8.19871	14.0867	NA	25.3813	NA	NA	9.00388
IGHV3-38-3	Probable non-functional immunoglobulin heavy variable 3-38-3	P0DTE1	NA	172.623	NA	NA	NA	NA	NA	NA	NA	NA	17.9216	NA	58.1946	NA	NA	NA	NA	NA	75.5506	NA	22.6443	21.5576	NA	NA	NA	NA	NA	NA	NA	28.2526	NA	27.3493	NA	NA	NA	NA	NA	NA	2.75748	5.16745	69.461	NA	NA	NA	60.0476	26.9237	NA
AMY1B;AMY1C;AMY1A	Alpha-amylase 1B;Alpha-amylase 1C;Alpha-amylase 1A	P0DTE7;P0DTE8;P0DUB6	275.937	149.042	66.4028	222.466	93.0179	173.15	45.686	97.5472	443.776	116.858	187.246	13.9155	95.1103	214.273	47.8031	84.4742	776.231	206.084	123.06	474.222	48.5173	119.058	91.5508	263.707	63.6065	81.1412	26.5888	228.222	148.735	119.482	272.692	191.929	374.952	197.92	105.785	313.073	165.875	126.126	69.7657	45.5616	162.544	407.038	33.2235	123.65	108.315	42.9341	90.6797
RO60	60 kDa SS-A/Ro ribonucleoprotein;Isoform Short of 60 kDa SS-A/Ro ribonucleoprotein;Isoform 3 of 60 kDa SS-A/Ro ribonucleoprotein;Isoform 4 of 60 kDa SS-A/Ro ribonucleoprotein;Isoform 5 of 60 kDa SS-A/Ro ribonucleoprotein	P10155;P10155-2;P10155-3;P10155-4;P10155-5	NA	7.53276	NA	NA	NA	NA	NA	NA	NA	NA	NA	NA	NA	NA	NA	NA	NA	NA	36.3506	NA	28.0098	NA	39.4345	NA	NA	NA	NA	NA	NA	36.3833	NA	NA	85.1405	NA	NA	NA	NA	NA	NA	NA	NA	NA	47.011	NA	21.4244	17.0918	NA
GAA	Lysosomal alpha-glucosidase	P10253	94.0602	49.4032	24.843	56.204	80.4312	53.6627	48.4201	25.764	37.6742	33.1148	53.9059	19.2532	17.1316	57.6165	64.8235	100.891	16.886	55.8779	23.8667	70.1549	18.2593	21.5461	77.5396	35.2589	45.0617	72.2595	33.5827	83.1288	17.4604	174.71	65.9129	88.1035	51.309	74.0438	120.328	75.211	42.964	44.3163	NA	14.4827	24.1692	28.0626	46.3852	40.7276	54.8454	18.1829	29.8932
HLA-C	HLA class I histocompatibility antigen, C alpha chain	P10321	64.8677	62.9828	53.5121	14.4133	10.2592	19.233	38.1438	NA	124.878	57.0594	48.185	NA	47.1627	13.599	35.8483	57.1142	18.2548	39.3099	39.0176	21.9477	27.9815	20.0342	NA	51.689	73.1009	NA	12.0503	20.1758	15.2131	75.9382	21.6237	29.9654	23.3278	9.98617	41.6844	8.07704	34.459	26.5184	NA	34.0819	8.33811	15.9456	33.1314	50.4693	75.6413	7.17349	79.741
PTPRF	Receptor-type tyrosine-protein phosphatase F;Isoform 2 of Receptor-type tyrosine-protein phosphatase F	P10586;P10586-2	44.1498	15.6683	24.837	22.9404	28.2189	45.2332	26.7734	56.8167	39.327	34.46	28.5909	13.8926	NA	28.2998	39.3975	44.6619	29.1359	7.60123	19.5045	46.2182	15.2552	23.2379	60.5103	25.4555	35.0125	NA	15.0689	29.3521	11.8964	49.7864	31.4863	43.6939	34.9261	57.2087	67.4742	74.6923	25.4495	17.4661	NA	9.64048	18.3507	12.371	17.192	40.2768	21.526	11.9824	26.6192
TXN	Thioredoxin	P10599	120.829	324.538	18.9351	50.8512	106.422	107.269	126.917	874.636	68.1045	75.5794	215.315	60.1608	79.234	316.906	225.481	161.693	199.877	95.4556	246.824	52.7351	80.099	13.6372	455.296	231.782	372.186	544.798	179.013	155.951	161.594	813.329	155.717	236.241	80.0883	137.018	55.3553	84.4642	135.25	362.137	441.655	105.819	102.914	184.898	404.514	122.263	1156.46	400.458	45.5051
CTSA	Lysosomal protective protein;Isoform 2 of Lysosomal protective protein	P10619;P10619-2	50.0586	52.9377	34.0355	24.7157	92.101	56.7511	36.5066	98.7118	34.0042	60.1594	92.0143	19.7381	37.4543	71.7785	68.2856	90.9617	24.2087	51.9064	53.7196	132.098	15.6278	17.5712	67.5406	57.483	61.4588	NA	49.3108	57.0174	34.8818	164.107	46.2178	102.221	84.4736	60.9169	44.0039	65.3753	55.9092	57.7949	36.5932	6.01744	60.0675	56.214	98.2445	31.9491	116.745	16.2797	19.8889
C7	Complement component C7	P10643	NA	NA	NA	NA	NA	NA	NA	38.3222	NA	NA	NA	NA	NA	NA	NA	NA	NA	NA	NA	NA	NA	NA	NA	NA	NA	NA	NA	68.3427	NA	32.2065	NA	5.93772	NA	NA	NA	NA	NA	NA	NA	NA	NA	NA	NA	NA	NA	NA	NA
KIT	Mast/stem cell growth factor receptor Kit;Isoform 2 of Mast/stem cell growth factor receptor Kit	P10721;P10721-2	NA	58.8972	NA	NA	NA	NA	NA	NA	NA	NA	NA	NA	NA	NA	NA	NA	NA	NA	11.4641	17.9392	NA	NA	11.2208	28.3817	NA	NA	NA	NA	17.9813	8.06671	NA	NA	33.649	NA	NA	15.7871	NA	NA	NA	NA	NA	NA	NA	NA	NA	21.0908	50.0237
ESD	S-formylglutathione hydrolase	P10768	44.9535	NA	NA	NA	10.6196	NA	NA	NA	NA	NA	NA	NA	NA	18.75	NA	NA	NA	NA	NA	NA	NA	NA	21.9884	NA	NA	NA	NA	NA	17.424	NA	NA	NA	NA	NA	NA	NA	NA	NA	NA	NA	NA	NA	26.0481	NA	NA	NA	NA
HSPD1	60 kDa heat shock protein, mitochondrial	P10809	NA	20.2534	NA	NA	13.1546	NA	11.2971	16.1048	NA	NA	NA	NA	NA	10.5521	8.60661	15.935	NA	NA	NA	NA	NA	NA	41.5813	12.3252	NA	NA	5.81191	NA	NA	92.1653	NA	39.2632	NA	NA	NA	NA	NA	7.68773	NA	NA	NA	NA	NA	NA	11.1849	6.70268	NA
CLU	Isoform 6 of Clusterin	P10909-6	189.856	310.867	256.588	298.808	229.321	334.398	290.587	445.71	222.057	250.539	500.492	64.5925	348.054	267.927	399.032	524.873	254.112	269.269	165.414	157.342	98.6262	147.787	330.853	313.796	190.87	357.7	176.875	197.13	151.7	552.877	158.644	441.037	135.963	197.649	309.888	292.793	356.724	186.793	210.92	80.2016	174.937	190.523	218.301	327.91	348.756	102.54	203.244
HSPA5	Endoplasmic reticulum chaperone BiP	P11021	51.5514	64.8388	40.5966	61.1288	49.804	78.0908	49.8986	160.343	94.9452	75.4014	60.9961	14.9902	68.4867	94.7566	67.928	90.4941	69.2671	63.0909	63.307	79.6658	40.3635	34.1483	106.422	76.1863	59.58	42.7213	32.2831	51.794	56.2932	166.823	43.372	93.9798	74.2327	55.5521	90.041	55.5716	54.0642	54.8588	91.9078	27.4679	26.275	65.7042	57.9727	61.7034	58.0708	38.5003	44.548
LAMC1	Laminin subunit gamma-1	P11047	22.8504	11.24	23.8004	12.0253	15.8859	11.9463	NA	24.5537	NA	24.2725	22.1744	NA	15.1511	21.0146	21.0982	10.8488	18.3874	NA	66.9638	26.2529	NA	NA	38.9429	6.60331	19.0922	NA	NA	18.8586	15.6673	10.0245	NA	14.1801	29.3968	16.6052	22.2158	17.1547	20.6173	NA	NA	2.725	NA	10.0676	1.59779	24.081	18.5777	NA	NA
HSPA8	Heat shock cognate 71 kDa protein	P11142	24.8429	61.5339	19.8929	26.3079	28.4869	31.8075	51.2549	398.611	22.235	30.772	39.837	37.6201	23.7309	79.9337	52.7314	67.5198	42.8871	26.495	68.764	29.5157	22.5408	NA	303.317	136.772	139.233	60.5807	41.0711	38.9954	34.925	186.114	20.8069	43.5712	27.3707	27.4441	32.0662	29.6485	36.596	59.5983	79.5369	13.4829	27.0446	33.3404	100.366	25.5061	157.935	58.2473	23.643
ITGAM	Integrin alpha-M;Isoform 2 of Integrin alpha-M	P11215;P11215-2	NA	12.6466	NA	NA	NA	NA	NA	107.598	NA	NA	NA	NA	33.823	32.0102	27.8276	NA	NA	20.1812	24.5733	NA	NA	31.4816	NA	NA	NA	NA	NA	NA	NA	24.1395	NA	NA	NA	NA	NA	NA	NA	35.1875	151.042	NA	NA	NA	NA	NA	55.2289	32.1759	NA
PYGB	Glycogen phosphorylase, brain form	P11216	NA	39.597	NA	NA	NA	NA	NA	NA	NA	NA	NA	NA	NA	10.128	15.6893	NA	6.54093	NA	NA	NA	NA	NA	111.078	15.6044	29.6162	NA	NA	24.7972	NA	52.7065	NA	13.2355	NA	NA	NA	NA	NA	22.67	NA	NA	NA	NA	NA	NA	28.0476	18.4119	NA
LAMP1	Lysosome-associated membrane glycoprotein 1	P11279	NA	NA	NA	NA	NA	NA	NA	25.4781	NA	NA	NA	86.3646	NA	NA	NA	NA	NA	NA	NA	NA	NA	NA	NA	17.1161	NA	NA	NA	NA	NA	NA	NA	NA	NA	NA	NA	NA	NA	NA	NA	11.4684	28.3931	NA	43.1821	NA	NA	NA	NA
G6PD	Glucose-6-phosphate 1-dehydrogenase;Isoform Long of Glucose-6-phosphate 1-dehydrogenase;Isoform 3 of Glucose-6-phosphate 1-dehydrogenase	P11413;P11413-2;P11413-3	NA	37.1689	NA	8.50595	NA	NA	6.34299	203.594	NA	NA	24.4197	NA	27.5722	54.8088	66.2354	8.15645	NA	15.9023	19.0313	NA	14.7718	NA	121.615	45.2633	72.3921	NA	21.788	31.5675	23.6668	56.0217	NA	12.668	NA	NA	NA	21.215	39.2111	16.2413	325.342	NA	8.86095	NA	14.3433	10.7671	69.1746	54.1165	NA
MTHFD1	C-1-tetrahydrofolate synthase, cytoplasmic	P11586	NA	NA	NA	NA	NA	NA	NA	NA	NA	NA	NA	NA	NA	NA	NA	NA	NA	NA	NA	NA	NA	NA	24.146	25.5171	9.62226	NA	NA	NA	NA	48.0957	NA	NA	NA	NA	NA	NA	NA	NA	NA	NA	NA	NA	4.71106	NA	14.1936	11.0015	NA
IGF2R	Cation-independent mannose-6-phosphate receptor	P11717	33.3431	27.1507	26.0095	36.7231	27.1511	39.8072	27.7022	61.7653	41.8596	34.4338	21.0847	16.7132	28.565	27.2061	21.7714	31.6759	19.7599	29.2403	39.3807	40.574	32.8155	44.0287	31.4666	20.7042	31.1568	NA	17.7823	21.4649	13.4765	41.5756	18.3709	31.1039	40.5854	42.5812	32.4248	34.9264	33.8339	20.8804	45.5906	15.5263	18.2975	23.9496	12.5694	46.5936	25.3085	14.2438	24.7435
ADH5	Alcohol dehydrogenase class-3	P11766	NA	9.26878	NA	NA	NA	NA	8.55483	NA	NA	NA	15.4934	NA	NA	NA	NA	NA	11.4486	NA	NA	NA	NA	NA	172.656	19.8852	13.3275	NA	NA	NA	NA	21.464	NA	NA	NA	NA	NA	NA	NA	16.175	NA	NA	NA	NA	NA	NA	70.2803	NA	NA
PABPC1;PABPC1;PABPC3	Polyadenylate-binding protein 1;Isoform 2 of Polyadenylate-binding protein 1;Polyadenylate-binding protein 3	P11940;P11940-2;Q9H361	NA	99.0332	NA	NA	NA	NA	NA	NA	NA	NA	NA	NA	NA	135.167	NA	NA	NA	NA	NA	NA	NA	NA	NA	NA	NA	NA	NA	NA	NA	NA	NA	NA	NA	NA	NA	NA	NA	NA	NA	NA	NA	NA	28.2481	NA	NA	NA	NA
KRT3	Keratin, type II cytoskeletal 3	P12035	NA	576.602	13.3708	64.044	152.34	40.4385	250.788	384.406	16.3883	11.0383	48.6864	NA	NA	7.03393	18.1071	156.395	12.8874	32.2454	108.179	57.794	364.88	53.607	808.445	669.177	180.387	205.383	71.0731	193.011	114.206	84.139	NA	632.821	107.777	NA	NA	NA	33.8486	51.8693	114.222	31.114	135.301	133.436	24.59	71.78	86.5208	246.999	NA
HARS1	Histidine--tRNA ligase, cytoplasmic;Isoform 4 of Histidine--tRNA ligase, cytoplasmic	P12081;P12081-4	NA	NA	NA	NA	14.7964	NA	NA	NA	NA	NA	NA	NA	NA	16.0999	13.2864	NA	NA	NA	NA	NA	NA	NA	17.7133	6.51039	7.27125	NA	NA	NA	NA	47.5861	NA	NA	24.524	NA	NA	NA	NA	NA	NA	NA	NA	NA	32.639	NA	37.0671	15.2838	NA
COL6A1	Collagen alpha-1(VI) chain	P12109	44.7491	29.0679	18.8678	25.1433	29.5469	35.9056	23.4676	43.7101	53.3778	39.4523	38.5345	15.3268	34.3772	59.6395	48.8861	27.8904	39.4879	28.3633	23.628	59.1052	20.7385	12.7173	56.5225	37.746	39.5198	45.4903	15.4068	30.8568	27.7813	51.5607	26.5321	35.2915	36.1382	42.4844	67.2312	49.5806	22.6229	29.499	NA	13.0287	18.9514	32.4791	16.6702	35.131	36.6682	17.2466	31.5075
COL6A2	Collagen alpha-2(VI) chain;Isoform 2C2A of Collagen alpha-2(VI) chain;Isoform 2C2A' of Collagen alpha-2(VI) chain	P12110;P12110-2;P12110-3	NA	NA	NA	21.8302	NA	NA	NA	NA	NA	NA	NA	NA	NA	NA	NA	NA	11.6663	NA	19.9525	NA	41.0696	NA	7.00596	NA	19.8869	NA	11.1177	NA	32.7166	8.23667	NA	NA	13.3859	NA	NA	NA	NA	33.1967	NA	11.8993	NA	NA	17.368	NA	NA	NA	17.987
SLC25A6	ADP/ATP translocase 3	P12236	NA	45.447	NA	12.4527	13.4025	NA	NA	NA	NA	NA	NA	NA	NA	27.1508	NA	20.4671	NA	NA	22.9883	65.5235	8.39407	NA	51.611	22.8972	NA	NA	NA	NA	NA	99.9403	NA	77.4768	NA	NA	NA	NA	NA	NA	NA	NA	32.3582	19.077	41.2334	NA	NA	130.108	NA
F5	Coagulation factor V	P12259	30.3097	14.5913	18.4438	17.5862	31.8904	27.8577	28.6195	92.5735	35.8849	80.9377	49.1498	33.9531	55.0209	59.3036	58.3234	66.4015	24.5085	26.0159	22.4715	56.835	22.7507	33.4072	68.1409	62.1201	87.2561	59.0037	19.7082	32.2874	68.1744	57.076	48.5044	69.0829	49.2672	60.8168	110.293	71.2809	31.0002	14.2712	11.26	47.6042	26.1265	37.1066	49.9821	50.4233	36.0857	51.8789	122.696
PIP	Prolactin-inducible protein	P12273	739.88	469.697	711.8	613.692	328.733	898.05	575.433	727.115	879.323	720.607	760.523	231.147	522.724	595.9	634.319	668.194	950.428	635.441	558.292	948.302	412.381	904.454	526.197	846.532	690.963	177.197	406.905	588.143	612.123	505.986	447.089	657.45	1078.94	693.161	950.896	777.138	676.802	704.689	129.694	608.564	685.965	1189.81	469.911	718.485	475.192	424.5	661.506
CKB	Creatine kinase B-type	P12277	55.8246	23.9989	NA	12.5225	12.5156	NA	NA	NA	NA	NA	NA	NA	NA	12.5781	NA	NA	NA	NA	NA	NA	NA	NA	101.549	10.2071	NA	NA	NA	NA	NA	NA	NA	12.7562	NA	NA	NA	6.36647	NA	NA	NA	NA	33.5499	NA	13.8942	NA	NA	30.0712	NA
ANXA3	Annexin A3	P12429	28.3495	33.1076	NA	41.9934	38.6883	26.9143	36.8989	745.937	18.9221	NA	68.4896	30.1201	70.1415	19.6563	106.266	70.5621	23.1873	68.7896	69.526	13.1887	34.1908	NA	151.332	78.3043	43.8298	NA	57.0094	24.2685	46.3724	140.801	25.9732	63.8091	28.0965	NA	NA	44.7583	63.385	144.207	1375.88	14.9024	16.8639	33.7274	39.3814	39.57	137.155	78.3962	NA
CKMT1A	Creatine kinase U-type, mitochondrial	P12532	NA	22.6396	NA	NA	NA	NA	NA	NA	NA	NA	16.9693	NA	20.8419	38.7549	13.5526	34.3886	NA	NA	29.5854	NA	15.6477	NA	23.8466	8.76275	NA	NA	19.569	NA	NA	52.6603	NA	58.547	NA	NA	NA	NA	NA	NA	NA	NA	14.3754	NA	23.5778	NA	61.2358	13.3818	NA
BMP3	Bone morphogenetic protein 3	P12645	29.1451	53.9153	19.7044	27.4232	9.59335	27.7877	33.4687	81.3843	NA	49.4261	50.6106	NA	36.0924	24.8531	23.0771	32.2738	12.7782	25.281	19.3172	32.2606	10.2546	NA	18.3792	29.3081	39.1498	NA	17.1396	NA	16.2852	100.756	13.529	43.3808	NA	24.3216	41.6916	87.5001	26.5729	19.6267	NA	6.44073	NA	NA	15.9346	30.5263	33.3802	NA	30.9124
RNASE3	Eosinophil cationic protein	P12724	NA	119.429	NA	24.8236	35.519	NA	NA	1373.69	NA	NA	67.6833	NA	235.273	NA	318.402	58.3168	NA	121.807	98.6461	NA	42.6578	NA	35.4404	31.7984	95.1097	NA	282.599	NA	93.6104	138.678	NA	36.8662	NA	NA	NA	25.8913	78.3894	243.831	21.4555	20.3233	NA	43.0177	36.5887	105.389	124.897	181.498	NA
ACTN1	Alpha-actinin-1;Isoform 3 of Alpha-actinin-1	P12814;P12814-3	NA	22.9664	NA	NA	NA	NA	NA	81.4711	NA	NA	37.671	4.36153	NA	17.49	13.1805	NA	NA	110.953	13.6748	NA	NA	NA	23.0647	7.02471	17.4701	NA	13.7705	NA	15.7501	33.084	NA	15.2606	NA	10.3764	NA	NA	12.91	20.6371	141.882	NA	NA	NA	10.8034	NA	31.7478	10.1806	13.5825
ACE	Angiotensin-converting enzyme;Isoform Somatic-2 of Angiotensin-converting enzyme	P12821;P12821-2	NA	NA	29.7873	NA	16.617	NA	17.3278	62.6853	9.01746	NA	37.3739	NA	50.5668	10.5184	38.5456	42.1844	NA	NA	26.8	NA	NA	NA	NA	25.2749	NA	NA	23.3613	NA	17.8258	15.7342	NA	15.8927	NA	93.8577	NA	NA	34.5117	29.7777	32.6	NA	31.4625	42.0733	23.4044	38.6449	31.2005	10.1779	29.7763
CDH1	Cadherin-1;Isoform 2 of Cadherin-1	P12830;P12830-2	205.239	52.5841	132.56	210.567	249.834	149.026	57.8186	295.441	43.7823	214.528	70.2927	200.792	136.646	111.71	87.9449	101.806	261.811	358.512	380.968	169.134	460.327	450.079	98.7657	175.16	248.861	NA	136.631	74.0235	550.044	91.3171	266.986	130.29	71.6558	94.9693	42.5322	174.422	90.8294	200.09	45.5192	320.769	227.231	99.3479	171.887	72.3182	31.3623	257.084	845.403
PEPD	Xaa-Pro dipeptidase;Isoform 3 of Xaa-Pro dipeptidase	P12955;P12955-3	NA	13.9006	NA	NA	32.5023	NA	7.65799	28.6339	NA	NA	NA	NA	NA	16.8573	25.7901	NA	NA	NA	6.72586	NA	NA	NA	36.3734	24.8479	14.1373	NA	NA	NA	NA	38.9578	NA	NA	NA	NA	NA	NA	NA	32.7062	NA	NA	NA	NA	15.1729	NA	15.6416	NA	NA
XRCC6	X-ray repair cross-complementing protein 6	P12956	NA	NA	NA	NA	NA	NA	NA	NA	NA	NA	NA	NA	NA	NA	NA	NA	NA	NA	273.111	NA	NA	NA	11.773	24.4226	NA	NA	NA	NA	NA	NA	NA	NA	NA	147.573	NA	NA	NA	NA	NA	NA	NA	NA	NA	NA	NA	35.8562	NA
IFI30	Gamma-interferon-inducible lysosomal thiol reductase	P13284	3.822	18.9909	NA	NA	11.7702	NA	17.0202	NA	NA	NA	45.5318	7.04949	14.3821	25.8671	34.0307	NA	NA	NA	11.834	NA	NA	18.7916	NA	49.5801	NA	NA	NA	14.264	12.4995	50.9317	2.49309	NA	NA	NA	8.34413	NA	26.5042	18.7409	NA	NA	17.075	20.411	14.7381	11.3052	29.4454	NA	26.0358
LAMP2	Lysosome-associated membrane glycoprotein 2;Isoform LAMP-2B of Lysosome-associated membrane glycoprotein 2;Isoform LAMP-2C of Lysosome-associated membrane glycoprotein 2	P13473;P13473-2;P13473-3	15.1978	NA	NA	NA	NA	NA	NA	NA	NA	39.2857	NA	NA	NA	26.7488	NA	NA	NA	NA	91.033	39.5295	71.8628	67.3823	130.973	67.7276	76.6434	NA	52.4457	NA	45.6101	109.543	NA	43.5041	130.706	92.7745	28.0317	89.0097	36.4072	NA	NA	NA	NA	12.0501	55.6512	NA	NA	78.8564	NA
RNH1	Ribonuclease inhibitor	P13489	158.147	43.6323	13.0954	5.56613	17.3488	94.3395	32.351	303.347	NA	NA	31.1244	NA	NA	75.5556	32.6582	38.9642	29.8009	10.0219	28.9234	NA	21.738	NA	309.872	86.1027	74.6801	34.4008	21.986	24.3468	15.5935	81.3384	NA	39.3121	NA	12.3147	22.8427	18.5266	17.4329	34.434	142.668	141.807	74.3249	16.9138	52.6264	NA	77.0931	42.5148	9.09452
EEF2	Elongation factor 2	P13639	15.5682	52.0722	NA	12.4517	34.421	NA	38.4714	212.145	NA	23.1657	30.5898	17.0762	7.87123	173.877	34.034	33.0313	26.5312	NA	29.2204	29.2611	18.6058	NA	179.419	79.9537	103.544	NA	22.058	27.6063	29.0901	82.1313	NA	51.8284	23.8457	43.093	26.1951	NA	17.7444	47.6232	91.782	26.1248	23.4902	16.3615	129.341	20.0768	101.483	59.3484	13.3389
KRT10	Keratin, type I cytoskeletal 10	P13645	39.8635	711.708	18.7693	238.336	287.965	43.5228	167.161	362.387	9.5377	317.826	17.9417	37.463	26.2119	3388.75	144.023	231.015	38.199	72.6609	296.357	200.906	109.488	14.1287	125.784	54.4254	67.7809	1403.24	17.1596	227.681	41.8921	859.398	17.8302	681.55	78.5258	204.712	19.5349	37.3633	33.073	380.12	391.475	12.5454	64.0312	129.771	3791.36	142.339	43.0757	139.677	4.55634
KRT13	Keratin, type I cytoskeletal 13	P13646	255.385	746.978	NA	280.857	442.399	66.7431	337.575	451.883	NA	39.2582	46.5348	9.90049	18.1973	94.3532	83.2206	777.613	26.0661	68.3877	658.805	265.11	412.623	45.819	610.497	307.537	142.192	257.622	41.8002	131.008	102.076	1714.93	13.3415	892.33	64.9552	85.1698	NA	94.4765	14.9269	103.111	208.087	26.538	232.616	191.209	41.1281	218.328	114.835	461.423	5.53018
KRT5	Keratin, type II cytoskeletal 5	P13647	13.4996	969.019	13.5702	213.222	719.824	75.3599	287.37	562.748	NA	115.047	47.4847	14.9569	22.7854	249.396	86.8757	522.905	28.922	113.414	1405.36	225.667	526.461	82.5045	337.923	559.689	174.239	250.366	42.9734	211.169	184.605	1826.37	54.4864	910.195	70.7071	103.97	NA	62.0317	25.719	253.661	285.962	31.7233	269.869	199.948	1030.62	304.315	87.6412	590.457	10.3198
PDIA4	Protein disulfide-isomerase A4	P13667	NA	36.681	30.53	57.9524	NA	43.7774	52.4296	97.6994	35.7197	7.14676	NA	20.3197	NA	23.671	NA	49.8078	28.9	NA	27.917	18.6579	20.826	NA	117.346	29.8399	33.9913	NA	18.1899	24.6992	23.3911	35.7549	30.1761	80.6823	70.5389	22.578	NA	21.8514	15.6887	45.8066	38.4884	18.9103	23.4092	33.8845	31.1753	41.2519	20.784	30.9246	28.587
C6	Complement component C6	P13671	NA	NA	NA	NA	NA	NA	NA	NA	NA	NA	NA	NA	NA	NA	NA	NA	NA	NA	NA	NA	NA	NA	NA	43.1646	NA	NA	NA	62.6227	NA	14.572	136.756	NA	NA	NA	NA	NA	NA	NA	NA	NA	NA	NA	NA	NA	8.55194	NA	NA
ACP5	Tartrate-resistant acid phosphatase type 5	P13686	NA	NA	NA	NA	NA	NA	11.4952	NA	NA	NA	NA	NA	NA	17.1854	NA	10.6206	NA	NA	21.7001	NA	NA	27.3388	33.9384	NA	NA	NA	NA	NA	NA	NA	NA	NA	NA	NA	40.2617	NA	14.968	NA	NA	NA	NA	NA	18.6918	NA	NA	NA	NA
CEACAM1	Carcinoembryonic antigen-related cell adhesion molecule 1;Isoform 10 of Carcinoembryonic antigen-related cell adhesion molecule 1;Isoform 2 of Carcinoembryonic antigen-related cell adhesion molecule 1;Isoform 8 of Carcinoembryonic antigen-related cell adhesion molecule 1	P13688;P13688-10;P13688-2;P13688-8	NA	17.7385	15.2523	6.60482	33.1291	22.2693	15.7799	130.903	36.6726	20.7243	34.8665	10.9176	NA	NA	20.2612	12.5646	24.7838	47.2572	17.1603	50.3248	8.77651	NA	30.2228	32.5155	76.5061	NA	15.6867	21.6321	24.1619	84.9956	36.2777	35.1977	44.3266	32.387	112.155	18.2183	22.1236	25.1274	NA	5.84761	28.5633	38.9915	17.9396	21.7189	14.0568	18.1268	41.6364
TPT1	Translationally-controlled tumor protein	P13693	NA	NA	NA	NA	NA	NA	26.601	NA	NA	NA	NA	NA	NA	6.5532	NA	33.1391	NA	NA	13.099	NA	NA	NA	NA	74.4861	NA	NA	NA	NA	NA	NA	NA	NA	NA	NA	NA	NA	5.86464	6.45491	131.057	NA	NA	NA	19.2636	NA	28.2771	21.4378	14.9324
F3	Tissue factor	P13726	NA	54.761	16.4915	7.43781	1.31376	NA	18.8753	NA	NA	NA	20.2094	NA	NA	12.2053	15.4146	10.5306	NA	NA	7.41925	NA	3.41735	NA	10.8187	12.5861	12.0482	NA	11.3277	17.4269	7.08398	NA	NA	NA	16.947	14.4849	8.30583	NA	19.3505	9.68404	NA	NA	NA	NA	NA	21.1248	33.8295	13.5135	15.4
HLA-E	HLA class I histocompatibility antigen, alpha chain E	P13747	NA	22.4187	NA	NA	NA	NA	9.28694	NA	NA	NA	31.8968	NA	NA	NA	NA	NA	NA	NA	NA	NA	NA	NA	NA	26.8421	15.3965	NA	NA	10.352	8.80969	NA	NA	11.8185	15.6847	NA	NA	NA	NA	NA	NA	NA	NA	NA	NA	NA	NA	NA	19.1268
LCP1	Plastin-2	P13796	NA	32.3158	NA	19.7992	23.4237	NA	8.41241	1377.47	NA	NA	37.275	21.1366	54.1427	23.2099	149.693	20.4596	NA	69.5447	37.2515	NA	6.57337	NA	88.1516	38.8738	42.0315	NA	91.0352	NA	35.8745	94.9769	NA	NA	NA	42.0538	NA	NA	45.5577	108.622	511.507	13.0759	NA	27.413	38.0715	NA	149.293	63.8181	NA
PLS3	Plastin-3	P13797	NA	39.9384	11.296	56.3596	30.7123	NA	47.1757	1559.74	19.3791	NA	19.7826	NA	35.786	70.0377	54.0191	19.9311	89.3769	67.812	42.2427	NA	57.3013	NA	141.581	155.839	72.0218	NA	192.502	19.2229	111.672	63.6632	NA	18.3784	26.203	4.80778	10.5573	NA	49.483	95.7524	179.733	68.8197	44.1074	24.3528	199.544	12.6211	153.649	215.667	NA
APEH	Acylamino-acid-releasing enzyme	P13798	NA	29.3876	NA	NA	NA	NA	NA	NA	NA	NA	23.5021	NA	NA	NA	27.8707	NA	14.1791	NA	NA	NA	9.89755	NA	135.433	20.993	18.0257	NA	16.0349	NA	NA	91.4667	NA	NA	NA	NA	NA	NA	NA	NA	8.58112	NA	NA	NA	29.9758	NA	47.8429	13.3269	NA
SLC5A1	Sodium/glucose cotransporter 1;Isoform 2 of Sodium/glucose cotransporter 1	P13866;P13866-2	NA	NA	20.4984	NA	38.4062	NA	32.6192	NA	NA	NA	160.009	22.8604	NA	19.7411	18.3702	NA	NA	NA	NA	120.838	NA	NA	21.867	35.0665	107.396	NA	NA	NA	NA	11.1332	NA	54.4638	9.45604	NA	46.6154	NA	NA	96.6831	NA	NA	21.7659	50.8186	NA	58.1897	NA	NA	82.9327
ANXA8;ANXA8L1	Annexin A8;Annexin A8-like protein 1	P13928;Q5VT79	NA	29.8403	NA	NA	NA	NA	16.4173	NA	NA	NA	NA	NA	NA	57.942	NA	NA	NA	NA	18.7739	NA	NA	NA	50.7839	11.3323	11.2282	NA	7.61846	NA	NA	43.0889	NA	13.8123	NA	NA	NA	NA	NA	NA	NA	NA	NA	7.1244	36.3005	12.2181	47.773	14.7217	NA
CD59	CD59 glycoprotein;Isoform 2 of CD59 glycoprotein	P13987;P13987-2	177.156	133.28	92.1037	161.852	193.503	99.3583	124.476	299.436	64.238	81.6578	375.764	41.972	125.705	60.1975	169.933	135.178	89.2439	176.99	113.108	182.292	52.1266	38.1976	142.647	93.903	160.306	265.349	37.8809	109.042	45.8766	326.828	77.3896	279.75	205.153	152.682	178.663	150.403	175.048	84.5169	166.578	23.0168	81.4655	83.8802	53.0996	125.842	208.865	52.7648	113.736
EDN3	Endothelin-3	P14138	198.159	116.477	65.5615	164.211	238.932	281.607	107.319	153.964	192.827	172.636	76.2899	108.294	31.5213	157.833	53.8457	151.316	135.548	105.558	42.6771	483.985	77.8224	321.108	398.97	199.172	50.888	133.155	22.6403	121.904	85.7388	118.292	131.151	184.534	550.009	869.476	81.4934	166.169	137.386	47.4756	184.21	52.0086	44.3286	481.506	54.6123	139.053	36.467	40.719	103.905
MIF	Macrophage migration inhibitory factor	P14174	NA	145.754	31.4942	40.7879	106.843	25.6207	192.723	NA	21.2004	20.479	113.14	NA	79.5491	61.7436	50.0215	51.5216	58.7409	43.1442	135.144	NA	106.406	25.8364	319.111	149.341	135.361	NA	72.1644	26.1151	56.0429	134.443	16.5411	20.925	11.8065	NA	26.2306	24.6176	59.8471	210.288	NA	29.5147	61.2753	51.4047	117.605	33.7718	222.618	155.355	151.564
PRKCSH	Glucosidase 2 subunit beta;Isoform 2 of Glucosidase 2 subunit beta	P14314;P14314-2	92.3633	49.224	63.0795	40.2031	113.962	96.35	55.4771	232	63.7294	128.266	64.5258	81.3223	71.6429	122.319	135.816	105.306	28.0902	94.5865	102.168	157.705	92.5452	83.9248	168.664	184.707	181.124	62.545	43.6556	47.0999	100.986	110.882	55.1296	65.1216	98.8944	163.623	74.5874	167.957	110.838	133.699	115.207	29.513	33.2427	119.901	60.7156	66.6727	45.4515	58.9948	118.07
CPM	Carboxypeptidase M	P14384	NA	NA	NA	NA	20.95	NA	NA	NA	NA	NA	NA	NA	NA	NA	NA	NA	NA	NA	32.8253	NA	NA	NA	NA	NA	NA	NA	NA	NA	NA	134.801	NA	42.9203	NA	NA	NA	NA	NA	NA	NA	NA	NA	11.0049	NA	NA	35.5667	NA	NA
AKR1A1	Aldo-keto reductase family 1 member A1	P14550	29.0927	71.5445	11.9551	18.247	24.9507	29.3133	50.4569	210.648	15.8713	20.2365	79.3197	NA	14.5083	42.0905	36.1521	30.4646	110.411	23.0332	25.5025	NA	24.6509	7.59566	512.915	135.34	70.02	50.2997	16.6441	43.6582	36.4305	153.463	NA	40.7946	7.0726	31.9166	45.0497	43.1249	12.1614	42.1499	114.071	30.0148	24.1254	40.1457	29.3736	25.7587	112.287	50.0427	59.415
PLA2G2A	Phospholipase A2, membrane associated	P14555	145.614	162.516	174.388	324.793	229.3	522.877	430.734	159.993	309.101	237.784	155.93	70.423	384.121	99.1171	187.996	323.308	189.313	291.522	125.971	427.783	108.465	117.443	489.714	44.3488	133.833	7.7362	80.5717	150.465	27.5457	350.042	223.893	400.722	28.1919	382.641	252.398	328.349	153.508	38.9608	60.2467	11.1506	56.6016	42.6788	53.8713	121.215	46.3712	22.9766	199.071
PKM	Pyruvate kinase PKM	P14618	24.1021	121.667	9.52394	36.4986	62.2755	48.9858	75.5508	680.079	18.1471	21.3608	42.7725	14.0632	36.9137	178.866	81.6532	78.0939	100.63	43.9848	85.2539	23.3891	33.0819	12.7681	612.184	279.388	262.272	54.0098	45.5385	55.2029	54.6234	384.534	25.1512	80.4285	21.2162	45.7959	24.502	45.8568	37.7746	85.1326	133.717	15.2968	25.3872	30.2812	97.1545	29.5743	206.236	113.583	15.2649
HSP90B1	Endoplasmin	P14625	25.1193	33.7053	22.167	22.7835	18.4846	38.5259	28.5287	88.4373	41.9633	36.1286	30.9339	12.3427	37.9859	56.8787	93.5697	40.7595	61.0444	45.0704	28.1972	61.4882	30.2476	23.6608	61.8803	46.3135	37.5194	NA	18.4807	43.1521	32.4674	57.6056	29.8361	45.8797	37.9099	55.4151	60.7787	35.6909	34.548	33.3113	49.6082	15.4804	17.2499	44.244	17.9537	43.7387	32.2248	24.3187	26.6094
IDE	Insulin-degrading enzyme	P14735	NA	NA	NA	NA	18.3452	NA	NA	NA	NA	NA	NA	NA	NA	22.3793	NA	NA	NA	NA	NA	NA	529.815	NA	NA	21.0821	NA	NA	NA	NA	NA	NA	NA	NA	NA	NA	NA	NA	NA	NA	NA	NA	15.1107	NA	44.6181	NA	14.2972	16.7635	NA
MMP9	Matrix metalloproteinase-9	P14780	NA	32.5176	NA	NA	NA	NA	NA	230.392	19.6873	NA	NA	NA	48.0775	NA	65.5064	14.5296	NA	23.0832	68.4537	NA	19.1805	NA	30.8286	NA	23.1199	NA	23.7719	NA	32.5883	46.5822	NA	NA	NA	19.2999	NA	NA	39.7412	50.6318	383.481	NA	NA	NA	11.8907	NA	87.8148	44.5513	NA
JUP	Junction plakoglobin	P14923	NA	41.7574	NA	11.0097	21.5935	NA	24.072	NA	NA	NA	79.7709	NA	NA	25.1503	NA	18.4021	NA	NA	21.5594	NA	7.45696	NA	36.1697	NA	NA	NA	NA	NA	NA	38.4337	NA	9.49329	NA	NA	NA	NA	NA	68.4681	NA	NA	22.8455	85.1426	168.541	19.1986	32.651	28.3453	NA
GLUL	Glutamine synthetase	P15104	NA	99.4994	NA	38.163	53.9443	16.0915	81.2532	359.329	21.241	NA	189.565	NA	NA	244.384	35.6598	84.0275	113.13	22.7281	36.1917	NA	20.7667	NA	378.652	53.2551	93.1891	NA	7.05125	41.7791	NA	81.9121	28.3205	42.5666	NA	38.03	45.4772	28.8553	NA	30.2494	43.9441	NA	6.30828	13.5085	76.2756	37.8025	69.4616	49.6944	18.1835
ANPEP	Aminopeptidase N	P15144	20.2916	63.9224	34.2336	29.7331	23.0612	30.5213	32.9863	76.2477	16.4953	37.7735	83.6141	10.8796	43.4858	25.5352	80.8045	58.1752	26.3058	40.3336	25.3235	45.9701	29.5251	17.2399	44.6085	49.7299	66.1411	66.3602	38.7789	35.5119	15.8858	104.82	14.3543	66.781	41.4479	31.088	38.4957	55.4211	50.7169	45.9223	NA	17.0657	60.7993	52.7332	33.7778	62.0071	92.202	42.4779	32.4065
ARSA	Arylsulfatase A;Isoform 2 of Arylsulfatase A	P15289;P15289-2	38.0096	41.9572	35.8961	23.083	50.1177	62.1855	23.7481	NA	59.7726	83.5032	120.251	NA	95.0306	82.5583	53.8203	57.3549	20.8244	60.6614	43.681	113.369	23.4886	37.1891	78.7294	32.0677	36.6114	49.4709	32.215	23.3578	21.4656	119.757	50.1159	218.38	75.4315	74.7854	44.855	127.826	40.8526	21.926	129.05	NA	24.2907	66.063	28.3155	167.323	74.7638	14.5622	44.0661
B4GALT1	Beta-1,4-galactosyltransferase 1;Isoform Short of Beta-1,4-galactosyltransferase 1	P15291;P15291-2	84.4567	63.112	35.4193	28.372	88.3905	91.0187	85.6759	NA	60.8005	110.245	64.1267	94.8918	47.3792	21.333	97.4285	72.5392	72.1279	119.332	115.496	28.0336	97.2546	89.6601	107.563	92.4318	93.1704	NA	39.6794	37.8427	63.7259	54.2614	106.551	23.7436	67.1308	79.7337	113.513	84.8646	36.5122	77.6161	NA	46.6114	83.637	93.4646	30.096	61.5651	44.8292	31.5851	47.6026
ACP3	Prostatic acid phosphatase;Isoform 2 of Prostatic acid phosphatase	P15309;P15309-2	28.0977	35.7164	23.7457	31.845	39.7366	112.885	21.2101	104.194	8.60093	28.6736	62.1285	22.4868	42.8059	24.9927	32.7214	35.437	22.4514	65.6417	38.1303	24.8338	32.361	21.4657	37.8245	62.2167	24.1682	34.5319	21.8972	27.017	25.0092	60.5085	19.8456	22.7926	36.4196	24.2804	23.1671	15.9556	24.2875	25.2865	74.9298	37.8115	42.1069	19.5852	49.474	26.977	49.6723	15.1866	26.705
EZR	Ezrin	P15311	32.6796	50.1548	31.2501	28.6958	31.3305	31.1839	44.2238	NA	NA	33.1247	78.6451	35.201	17.3998	31.6123	39.8272	43.7456	37.7382	9.20847	39.8857	51.4434	34.5781	12.8865	180.138	53.9166	89.0222	27.8855	33.635	55.004	24.9877	109.692	24.6364	66.1447	26.8886	40.0919	37.0773	33.1454	25.9527	44.6589	27.3427	13.4859	35.1983	54.3847	33.0221	17.7119	119.722	34.6606	29.9005
FOLR1	Folate receptor alpha	P15328	106.895	36.2327	32.3593	38.7612	33.5966	78.7808	20.3909	64.183	16.569	15.3866	38.799	NA	35.4167	9.36808	45.7531	88.4653	38.9235	30.728	66.4733	54.6942	48.6951	12.8939	18.5459	20.0846	42.4549	70.358	23.9807	13.9914	27.1873	48.4984	71.3341	70.6994	62.6256	17.8766	NA	16.9	100.872	63.025	40.7385	23.2848	52.3312	18.8515	33.3758	15.9308	111.541	50.9886	15.0772
ELN	Elastin;Isoform 1 of Elastin;Isoform 10 of Elastin;Isoform 12 of Elastin;Isoform 13 of Elastin;Isoform 2 of Elastin;Isoform 4 of Elastin;Isoform 5 of Elastin;Isoform 6 of Elastin;Isoform 7 of Elastin;Isoform 9 of Elastin	P15502;P15502-1;P15502-10;P15502-12;P15502-13;P15502-2;P15502-4;P15502-5;P15502-6;P15502-7;P15502-9	NA	13.3028	36.25	NA	NA	34.7736	NA	23.4861	35.5014	NA	36.5477	NA	64.477	45.2485	51.9769	NA	34.2955	41.1308	13.9194	16.1726	11.161	NA	17.8841	NA	NA	NA	NA	51.1983	NA	16.2323	57.5147	NA	30.0704	40.8072	28.7428	38.3161	NA	14.2859	NA	NA	NA	38.9272	12.5053	39.6356	10.3134	NA	38.8964
NQO1	NAD(P)H dehydrogenase [quinone] 1;Isoform 2 of NAD(P)H dehydrogenase [quinone] 1;Isoform 3 of NAD(P)H dehydrogenase [quinone] 1	P15559;P15559-2;P15559-3	NA	NA	NA	NA	NA	NA	NA	NA	NA	NA	NA	NA	NA	NA	NA	NA	NA	NA	NA	NA	NA	NA	91.4064	NA	NA	NA	NA	NA	NA	34.316	NA	NA	NA	NA	NA	NA	NA	NA	NA	NA	NA	NA	NA	NA	11.1266	NA	NA
GNS	N-acetylglucosamine-6-sulfatase;Isoform 2 of N-acetylglucosamine-6-sulfatase	P15586;P15586-2	NA	51.3497	16.084	NA	NA	NA	NA	51.2808	NA	16.8397	35.2994	13.4871	36.8631	23.1104	44.4322	27.8837	NA	28.2104	16.2646	13.11	NA	NA	NA	30.8951	NA	NA	17.5997	NA	12.1398	32.9326	25.3714	29.8037	23.0777	17.2908	NA	NA	30.1485	18.7771	NA	NA	13.3509	18.3573	23.3732	31.4049	69.6017	NA	7.91985
IGLL1	Immunoglobulin lambda-like polypeptide 1	P15814	50.8868	427.749	870.162	14.8925	NA	123.428	51.9317	NA	103.477	130.011	856.763	12.5002	306.594	83.4698	530.683	269.085	74.6488	NA	798.563	233.249	170.198	102.974	135.277	27.8229	114.035	NA	200.533	165.952	339.926	163.814	25.0413	188.396	181.402	201.001	139.167	207.225	163.153	71.8824	NA	55.1708	125.141	353.388	178.53	552.638	567.13	182.826	289.139
ST6GAL1	Beta-galactoside alpha-2,6-sialyltransferase 1	P15907	18.7862	22.2967	21.9046	22.5541	15.725	30.675	23.1797	41.2617	31.1844	43.0117	30.2587	8.16114	36.039	29.9692	60.1104	43.4922	19.3777	17.9408	17.0464	33.1573	18.0265	22.8852	69.0072	18.9175	20.7517	NA	11.784	18.6433	13.7088	47.2224	20.2228	45.0696	16.9692	58.8175	54.4841	72.5408	30.032	9.61201	19.9122	11.6281	14.9037	27.3551	11.4532	39.0928	21.5044	7.09889	21.8024
DSP	Desmoplakin	P15924	7.02587	75.2556	13.866	23.895	20.0367	NA	41.6535	54.7548	NA	31.9218	14.6792	20.2481	NA	210.122	19.4209	22.0973	25.9228	7.50899	30.1875	15.3399	24.1495	79.9817	51.2215	27.8498	15.8299	NA	10.2045	23.0312	NA	49.9843	NA	48.3739	27.7951	40.5905	NA	NA	NA	31.9679	NA	NA	14.8064	25.5703	332.821	33.0723	30.5235	30.0223	NA
MUC1	Mucin-1;Isoform Y-LSP of Mucin-1;Isoform J13 of Mucin-1;Isoform 2 of Mucin-1;Isoform 3 of Mucin-1;Isoform 4 of Mucin-1;Isoform Y of Mucin-1;Isoform 8 of Mucin-1	P15941;P15941-11;P15941-17;P15941-2;P15941-3;P15941-4;P15941-7;P15941-8	NA	NA	NA	48.3706	99.3075	NA	14.2273	NA	NA	NA	23.2502	NA	NA	NA	24.0056	49.1835	NA	NA	237.273	NA	117.412	131.301	22.9484	61.3613	NA	NA	64.6059	NA	54.3669	63.0778	52.9259	34.1172	68.9993	NA	NA	NA	29.8262	22.8483	5.18447	22.8359	97.2212	25.1286	116.208	14.1866	63.4521	52.5379	NA
TIMP2	Metalloproteinase inhibitor 2	P16035	226.574	12.7679	19.6771	81.5341	69.2766	79.4709	104.967	134.302	30.0465	41.2013	25.5948	19.2016	26.2777	43.0798	65.1713	60.5298	106.812	72.6147	33.9026	51.8758	11.6484	33.2751	27.3744	25.9449	33.9576	40.0187	NA	NA	NA	46.2509	69.4199	47.7448	60.9094	8.3431	13.3328	9.15334	35.9969	14.604	104.526	19.7078	24.821	20.0858	22.1034	35.3581	NA	8.16864	12.8624
CD44	CD44 antigen;Isoform 10 of CD44 antigen;Isoform 11 of CD44 antigen;Isoform 12 of CD44 antigen;Isoform 13 of CD44 antigen;Isoform 14 of CD44 antigen;Isoform 15 of CD44 antigen;Isoform 16 of CD44 antigen;Isoform 17 of CD44 antigen;Isoform 18 of CD44 antigen;Isoform 3 of CD44 antigen;Isoform 4 of CD44 antigen;Isoform 5 of CD44 antigen;Isoform 6 of CD44 antigen;Isoform 7 of CD44 antigen;Isoform 8 of …	P16070;P16070-10;P16070-11;P16070-12;P16070-13;P16070-14;P16070-15;P16070-16;P16070-17;P16070-18;P16070-3;P16070-4;P16070-5;P16070-6;P16070-7;P16070-8;P16070-9	92.2607	50.2342	49.1768	67.9704	72.8619	146.352	46.3101	NA	70.2377	121.587	69.0216	20.0739	54.522	40.2207	67.1168	70.3473	36.735	19.3987	107.021	144.098	114.856	214.673	168.809	100.812	116.125	NA	13.7576	37.3964	47.7041	90.6296	93.084	108.959	243.185	92.7764	63.9613	80.6821	69.5915	66.0915	NA	29.038	38.7005	82.2499	43.1214	105.221	37.6433	36.2395	55.017
CBR1	Carbonyl reductase [NADPH] 1	P16152	29.9209	40.3274	NA	NA	40.3092	NA	60.1968	232.346	NA	NA	NA	NA	NA	38.5409	31.6094	8.02441	76.6124	NA	NA	NA	32.8925	18.9293	60.8792	56.3279	45.5781	NA	25.5786	39.1831	35.5855	35.2929	NA	NA	NA	NA	25.0527	NA	38.2444	35.3906	NA	NA	NA	21.4595	26.3451	NA	30.7822	55.5206	NA
GLB1	Beta-galactosidase;Isoform 3 of Beta-galactosidase	P16278;P16278-3	NA	56.2632	26.8389	13.0139	14.7243	NA	17.3516	NA	50.8517	94.4016	65.6398	NA	72.1305	105.101	46.0953	68.2787	13.8718	34.9311	40.2061	53.7368	22.7098	46.8423	80.8543	31.1424	36.0319	NA	29.6804	29.9036	44.7091	135.394	16.389	54.1587	89.2217	87.5075	62.1615	53.9435	62.6695	51.2693	NA	27.1715	31.4462	32.8729	25.414	94.2947	71.2166	23.7127	26.0047
PPP3CB;PPP3CB;PPP3CB;PPP3CB;PPP3CA;PPP3CA;PPP3CA;PPP3CA	Serine/threonine-protein phosphatase 2B catalytic subunit beta isoform;Isoform 2 of Serine/threonine-protein phosphatase 2B catalytic subunit beta isoform;Isoform 3 of Serine/threonine-protein phosphatase 2B catalytic subunit beta isoform;Isoform 4 of Serine/threonine-protein phosphatase 2B catalytic subunit beta isoform;Serine/threonine-protein phosphatase 2B catalytic subunit alpha isoform;Isof…	P16298;P16298-2;P16298-3;P16298-4;Q08209;Q08209-2;Q08209-3;Q08209-5	NA	NA	NA	NA	NA	NA	NA	NA	NA	NA	NA	NA	NA	40.7834	NA	NA	NA	NA	NA	NA	NA	NA	22.0551	34.967	57.6103	NA	NA	NA	NA	NA	NA	NA	NA	NA	NA	NA	NA	NA	NA	NA	NA	NA	NA	NA	44.9806	13.658	NA
H1-5	Histone H1.5	P16401	42.998	150.333	NA	106.65	162.952	31.5049	34.6646	4300.76	27.0195	6.3916	48.7818	43.369	80.891	176.67	163.096	167.712	62.3975	186.403	320.895	44.3196	57.5543	NA	324.668	135.476	97.7442	82.9724	309.749	56.6787	106.044	356.47	118.55	230.404	27.4501	117.705	NA	67.4741	96.4815	247.6	3077.86	18.8673	25.2322	59.1657	58.4598	41.9778	254.857	274.15	NA
H1-3	Histone H1.3	P16402	37.3831	149.644	NA	217.76	386.856	53.0328	148.913	5959.86	31.3217	34.7129	96.2056	65.0675	56.0955	320.473	223.663	257.165	83.1213	220.978	423.614	160.274	153.493	56.2134	496.482	385.932	150.025	136.709	349.686	42.892	160.797	523.962	315.482	292.464	69.161	99.9919	NA	70.3133	176.188	464.552	5063.31	28.4562	79.3306	94.6643	66.5686	62.966	183.077	431.597	16.6253
CRISP2	Cysteine-rich secretory protein 2;Isoform 2 of Cysteine-rich secretory protein 2	P16562;P16562-2	NA	NA	NA	NA	12.6381	NA	NA	NA	NA	13.1493	NA	NA	NA	NA	NA	NA	NA	NA	NA	13.2319	NA	NA	NA	8.00801	6.57139	NA	NA	NA	NA	10.2413	NA	NA	NA	NA	NA	NA	NA	NA	NA	NA	NA	NA	NA	NA	NA	NA	NA
ATP2A2	Sarcoplasmic/endoplasmic reticulum calcium ATPase 2;Isoform 2 of Sarcoplasmic/endoplasmic reticulum calcium ATPase 2;Isoform 3 of Sarcoplasmic/endoplasmic reticulum calcium ATPase 2;Isoform 4 of Sarcoplasmic/endoplasmic reticulum calcium ATPase 2;Isoform 5 of Sarcoplasmic/endoplasmic reticulum calcium ATPase 2	P16615;P16615-2;P16615-3;P16615-4;P16615-5	NA	108.668	NA	NA	35.271	NA	NA	NA	NA	NA	NA	NA	NA	38.0663	NA	NA	NA	NA	29.5924	10.5911	NA	NA	164.58	NA	NA	NA	NA	NA	NA	81.2804	NA	62.5037	NA	NA	NA	NA	NA	15.2897	NA	NA	NA	NA	28.9244	NA	NA	34.7865	NA
NAGA	Alpha-N-acetylgalactosaminidase	P17050	34.4064	31.444	15.8092	39.9468	44.9425	41.4371	44.5819	NA	42.4917	43.8186	48.8009	23.9852	28.2834	46.2242	40.7406	69.5039	NA	NA	36.8726	44.0718	19.0003	17.6106	47.3363	33.9285	37.3327	NA	24.8639	33.697	16.8273	81.3979	46.8549	27.1801	71.6495	40.4489	38.6881	47.4735	35.8259	35.5123	29.031	21.0149	40.5008	25.2527	30.6547	33.0308	60.1361	13.6157	22.7124
GOT1	Aspartate aminotransferase, cytoplasmic;Isoform 2 of Aspartate aminotransferase, cytoplasmic	P17174;P17174-2	16.0079	23.3561	NA	NA	18.1082	NA	NA	NA	NA	NA	17.1547	NA	NA	19.1825	14.5812	6.31754	NA	NA	15.3278	NA	NA	NA	26.8045	10.1767	18.1998	NA	NA	15.8259	NA	56.3042	NA	18.0462	NA	NA	NA	NA	NA	16.0408	73.0528	NA	9.03487	13.2465	28.3289	12.6324	42.0087	7.446	NA
BPI	Bactericidal permeability-increasing protein	P17213	NA	NA	NA	NA	NA	NA	NA	1158.57	NA	NA	NA	NA	11.5358	NA	55.3384	NA	NA	NA	31.79	NA	15.7293	NA	11.5312	13.739	NA	NA	23.8225	NA	4.00534	44.1818	NA	NA	NA	13.0337	NA	NA	39.3258	65.2795	771.948	NA	NA	NA	3.72407	NA	26.0092	15.4592	NA
SMPD1	Sphingomyelin phosphodiesterase;Isoform 4 of Sphingomyelin phosphodiesterase	P17405;P17405-4	39.7134	157.73	83.5087	60.8789	30.0645	NA	31.7964	NA	29.4008	197.232	169.829	NA	126.036	190.125	193.576	49.2173	NA	NA	107.5	102.337	74.5171	190.736	78.3185	67.2006	103.388	NA	66.3055	51.3042	95.6187	44.8388	NA	140.646	260.308	132.258	32.2285	101.837	138.794	30.7437	NA	51.4287	66.8863	43.8184	15.023	111.762	108.466	53.6921	92.2151
CAPN2	Calpain-2 catalytic subunit	P17655	NA	30.8235	NA	NA	33.087	NA	27.0947	163.683	NA	NA	45.899	NA	NA	27.783	NA	12.5395	32.9581	NA	NA	NA	NA	NA	14.7289	50.4963	30.2115	NA	21.6567	NA	18.137	12.7672	6.46937	NA	NA	NA	NA	NA	NA	27.526	NA	9.08098	NA	NA	25.6648	NA	51.5384	48.9717	NA
DDX5	Probable ATP-dependent RNA helicase DDX5;Isoform 2 of Probable ATP-dependent RNA helicase DDX5	P17844;P17844-2	NA	39.1549	NA	32.3882	15.3074	NA	NA	NA	NA	NA	NA	NA	NA	65.8027	NA	27.1375	NA	NA	NA	NA	NA	NA	NA	27.6566	NA	NA	NA	NA	NA	33.2723	NA	NA	NA	15.4103	NA	NA	NA	22.9068	51.9124	NA	NA	NA	52.9439	NA	28.0143	35.4549	NA
PFKL	ATP-dependent 6-phosphofructokinase, liver type	P17858	NA	30.0562	NA	NA	NA	NA	NA	131.769	NA	NA	NA	NA	NA	NA	NA	NA	NA	NA	NA	NA	NA	NA	54.5462	11.8925	NA	NA	NA	36.2377	NA	13.5897	NA	NA	NA	NA	NA	NA	NA	NA	80.2334	NA	NA	NA	21.8878	NA	62.8603	22.9196	NA
GM2A	Ganglioside GM2 activator	P17900	69.5916	41.3266	23.6613	20.2257	113.186	63.7971	117.521	NA	43.9419	36.0059	28.3816	NA	60.6847	76.8147	40.9911	105.074	25.0193	32.6538	71.9424	45.5763	29.3067	NA	63.7049	51.85	36.6639	NA	40.6583	23.9843	20.1675	228.774	47.8461	78.9838	49.16	53.575	NA	29.2301	23.4687	NA	202.738	15.5749	51.243	43.2865	92.7369	33.2859	92.3683	10.6094	17.187
LGALS3	Galectin-3	P17931	38.4366	102.529	19.3484	34.0682	57.1605	43.6737	72.0423	170.402	19.1339	NA	58.9651	NA	10.2078	126.23	91.7068	105.969	48.1067	37.9858	40.5293	23.8834	31.5429	6.51733	409.835	142.087	99.0009	NA	24.8172	91.7931	39.4142	408.942	17.2409	118.787	22.7718	21.5373	14.5372	21.9354	67.8804	22.4736	NA	19.5802	41.8922	58.6576	118.425	7.53985	297.421	57.3121	15.4534
IGFBP3	Insulin-like growth factor-binding protein 3;Isoform 2 of Insulin-like growth factor-binding protein 3	P17936;P17936-2	5.86974	69.7493	NA	15.4264	NA	NA	21.565	93.8909	NA	NA	71.8484	NA	18.1246	6.75546	65.5408	42.3238	NA	15.4339	6.98576	3.24937	13.4699	NA	35.397	56.9489	20.1374	73.7296	52.2344	125.104	18.858	26.2649	NA	8.49461	21.6538	24.8019	NA	27.1456	78.1537	56.8268	116.377	NA	14.0484	3.84774	30.8576	54.4615	76.2101	40.6028	6.77174
PSMC3	26S proteasome regulatory subunit 6A	P17980	34.2316	NA	NA	NA	NA	NA	NA	NA	NA	NA	NA	NA	NA	NA	NA	NA	NA	NA	NA	NA	NA	NA	19.5624	NA	NA	NA	NA	NA	NA	12.1266	NA	NA	NA	NA	NA	NA	NA	NA	NA	NA	NA	NA	22.4342	NA	20.9135	NA	NA
TCP1	T-complex protein 1 subunit alpha	P17987	NA	25.5861	NA	NA	NA	NA	NA	76.8452	NA	NA	NA	NA	NA	36.6087	NA	NA	16.0185	NA	NA	NA	NA	NA	43.3914	11.6418	14.1814	NA	7.16846	NA	NA	28.2378	NA	NA	NA	NA	NA	NA	NA	35.034	38.0807	NA	NA	5.65365	25.6919	NA	45.5434	22.0078	NA
IGFBP2	Insulin-like growth factor-binding protein 2	P18065	NA	22.7159	NA	NA	NA	NA	NA	NA	NA	NA	NA	NA	NA	NA	36.5749	28.452	15.0444	NA	NA	NA	NA	NA	9.47991	20.9338	15.7661	NA	23.1784	23.7692	NA	28.3696	NA	13.8062	NA	NA	NA	NA	19.6415	NA	NA	NA	NA	NA	14.3639	NA	30.2752	11.9035	NA
ARF4	ADP-ribosylation factor 4	P18085	NA	39.8591	NA	NA	14.4255	NA	13.1248	149.614	NA	NA	17.5957	NA	NA	89.974	22.5053	27.1401	NA	NA	11.8207	NA	NA	NA	60.2906	39.7286	57.4787	NA	NA	NA	10.9706	68.7235	NA	45.0508	NA	NA	NA	NA	NA	NA	28.9771	NA	NA	16.3289	27.4985	NA	28.0126	15.2486	NA
VCL	Vinculin;Isoform 1 of Vinculin	P18206;P18206-2	32.3662	28.0706	NA	9.30022	31.577	NA	22.9794	163.62	NA	NA	NA	21.347	11.8354	40.8374	25.6573	15.8201	22.6054	20.0989	27.5394	NA	19.41	NA	91.6387	56.7991	49.3647	NA	19.567	13.7735	13.2776	39.7759	15.0077	34.4963	29.2214	29.0914	24.9108	NA	12.1952	38.3313	169.888	NA	NA	17.6938	51.9255	NA	57.6542	27.5177	NA
IL1RN	Interleukin-1 receptor antagonist protein;Isoform 2 of Interleukin-1 receptor antagonist protein;Isoform 3 of Interleukin-1 receptor antagonist protein;Isoform 4 of Interleukin-1 receptor antagonist protein	P18510;P18510-2;P18510-3;P18510-4	38.7869	36.4367	NA	14.5774	23.5161	65.1496	101.664	66.5428	47.3085	11.5229	28.4565	NA	NA	87.9299	23.3729	100.685	54.5792	19.7903	43.8125	NA	12.3001	NA	221.669	100.525	102.949	38.554	14.882	18.6074	17.5658	98.8917	15.9665	34.0637	18.9995	16.0193	10.613	31.1807	15.5829	128.477	14.4061	8.73727	18.1201	30.9007	31.7575	NA	145.696	56.0929	NA
RPL17	60S ribosomal protein L17;Isoform 3 of 60S ribosomal protein L17	P18621;P18621-3	NA	NA	NA	NA	NA	NA	NA	NA	NA	NA	NA	NA	NA	14.0467	NA	NA	NA	NA	NA	NA	NA	NA	18.7734	NA	NA	NA	NA	NA	NA	20.4785	NA	NA	NA	NA	NA	NA	NA	NA	3.15374	NA	NA	NA	NA	NA	NA	15.9125	NA
PGAM1	Phosphoglycerate mutase 1	P18669	NA	43.8822	NA	6.79187	7.39107	48.9545	26.0407	803.206	NA	NA	13.5469	NA	NA	82.0037	57.5019	32.2245	47.8398	28.2728	23.0977	19.0306	8.29604	NA	172.755	35.7125	67.6514	NA	23.7735	20.2955	24.1455	114.524	NA	29.7964	NA	19.8841	NA	26.7978	28.2891	35.0377	199.472	8.06335	24.1054	10.5697	20.9962	22.4484	77.6133	26.3161	NA
KRT15	Keratin, type I cytoskeletal 15	P19012	NA	33.9743	NA	NA	NA	NA	NA	NA	NA	NA	NA	NA	NA	NA	NA	NA	NA	NA	NA	NA	NA	NA	17.5985	11.8982	NA	NA	NA	NA	NA	21.6663	NA	NA	NA	NA	NA	NA	NA	NA	NA	NA	NA	NA	13.4763	NA	NA	4.82645	NA
KRT4	Keratin, type II cytoskeletal 4	P19013	NA	585.139	NA	114.125	264.289	43.082	379.49	341.846	NA	12.4864	34.521	NA	12.0632	17.0749	53.9265	614.933	14.0781	185.114	89.7521	324.121	373.605	54.7341	1526.84	900.517	138.049	152.836	38.9325	108.213	109.434	2277.14	13.5364	1263.7	100.155	62.2736	NA	13.3819	17.1648	52.0193	168.3	21.3142	187.741	119.817	24.4217	66.7032	66.3789	386.169	115.087
PAM	Peptidyl-glycine alpha-amidating monooxygenase;Isoform 5 of Peptidyl-glycine alpha-amidating monooxygenase;Isoform 6 of Peptidyl-glycine alpha-amidating monooxygenase	P19021;P19021-5;P19021-6	53.237	82.7495	44.7628	45.6733	26.7416	62.7336	40.9145	NA	58.5648	95.1596	67.8082	6.30281	58.488	90.3966	82.9862	65.2675	38.5067	39.5207	40.7751	95.6487	32.7485	30.3328	109.417	50.1576	66.1372	NA	27.0996	79.1494	36.7757	94.7564	40.7745	84.3545	77.4261	115.919	107.504	110.058	65.2665	33.7058	11.1261	23.2421	25.7885	41.6904	24.3291	77.3849	61.6268	29.337	53.5243
NCL	Nucleolin	P19338	NA	10.4843	NA	NA	6.26607	NA	5.25464	NA	NA	NA	NA	NA	NA	NA	NA	NA	NA	NA	NA	NA	NA	NA	37.7667	14.3761	NA	NA	NA	18.8202	NA	40.0229	11.942	19.1991	NA	NA	NA	NA	NA	NA	NA	NA	NA	NA	NA	NA	NA	NA	NA
HK1	Hexokinase-1;Isoform 2 of Hexokinase-1;Isoform 3 of Hexokinase-1;Isoform 4 of Hexokinase-1	P19367;P19367-2;P19367-3;P19367-4	NA	41.4454	NA	NA	NA	NA	NA	NA	NA	NA	NA	NA	NA	NA	NA	NA	NA	NA	49.2424	NA	NA	NA	57.3375	30.6383	NA	NA	NA	NA	NA	81.4118	25.6065	100.684	NA	NA	NA	NA	NA	NA	NA	NA	NA	NA	NA	33.4679	28.5732	22.8904	NA
ORM2	Alpha-1-acid glycoprotein 2	P19652	12.8412	87.9997	36.8042	34.8934	15.0297	46.474	43.1487	195.636	26.0912	NA	37.0916	19.5867	63.1713	23.3334	62.8357	79.2999	29.2051	20.5103	9.26484	36.2469	NA	NA	93.3124	99.127	41.0655	NA	25.8339	398.056	19.0459	120.577	14.6203	73.6869	42.2758	72.6447	12.1984	91.8557	48.3004	65.8512	805.564	19.8242	29.8093	12.0906	48.1028	42.9901	72.8284	32.1988	23.1936
ITIH2	Inter-alpha-trypsin inhibitor heavy chain H2	P19823	NA	17.269	NA	NA	11.2492	NA	24.6659	88.6681	NA	NA	NA	26.7094	21.3863	7.34203	NA	NA	NA	18.8298	17.7169	NA	20.5651	16.4335	16.7778	32.7181	11.5138	NA	NA	287.986	NA	11.6676	14.05	NA	NA	33.71	NA	NA	NA	24.3158	114.15	NA	NA	NA	37.7613	NA	18.7589	NA	NA
ITIH1	Inter-alpha-trypsin inhibitor heavy chain H1	P19827	NA	NA	NA	NA	NA	NA	12.1716	24.5209	NA	NA	NA	NA	NA	77.9883	NA	NA	NA	NA	13.2603	NA	NA	NA	18.311	39.9896	10.1292	NA	NA	110.359	NA	22.668	NA	12.9549	NA	10.0868	NA	1878.91	64.0197	NA	NA	NA	NA	NA	NA	397.76	8.58531	NA	NA
NCF2	Neutrophil cytosol factor 2;Isoform 2 of Neutrophil cytosol factor 2;Isoform 3 of Neutrophil cytosol factor 2;Isoform 4 of Neutrophil cytosol factor 2	P19878;P19878-2;P19878-3;P19878-4	NA	71.1294	NA	NA	NA	NA	NA	99.2582	NA	NA	NA	NA	NA	NA	NA	NA	NA	NA	NA	NA	NA	NA	NA	NA	NA	NA	NA	NA	NA	NA	NA	NA	NA	NA	NA	NA	NA	NA	NA	NA	NA	NA	NA	NA	NA	NA	NA
PI3	Elafin	P19957	36.212	103.101	23.3057	64.8441	87.8456	40.11	31.8188	617.594	46.6898	21.6582	60.0372	27.4493	18.9653	77.4605	79.6575	92.5815	56.868	86.2864	92.8309	NA	32.4633	23.5757	44.2488	110.532	50.6553	90.572	65.5207	25.9943	48.4496	146.664	37.9192	31.7859	55.3985	25.8603	121.607	35.5021	72.0521	44.1021	154.176	8.04946	35.1096	57.9045	42.2081	127.907	79.176	57.7209	39.891
TYMP	Thymidine phosphorylase	P19971	39.2451	107.173	NA	NA	23.2231	33.1521	20.5065	350.403	NA	NA	25.1396	9.86978	NA	176.476	25.747	40.6642	33.9961	38.1912	33.2782	NA	6.06314	NA	134.316	122.07	79.7934	NA	12.3757	22.0416	21.8336	74.9924	NA	24.041	NA	NA	NA	24.3987	NA	22.5843	154.578	NA	NA	28.1869	144.19	NA	87.9247	37.0687	NA
TCN1	Transcobalamin-1	P20061	263.041	295.101	120.32	171.473	137.029	238.198	148.225	276.977	227.877	304.921	105.006	49.6656	219.322	261.686	347.165	215.137	195.566	269.198	194.028	411.804	128.377	107.808	252.271	322.212	383.462	63.6223	73.9229	166.571	112.922	202.435	187.036	267.868	596.83	189.902	348.472	236.342	235.872	151.759	125.778	80.1415	32.1599	97.8602	137.417	221.955	275.845	135.912	180.122
TCN2	Transcobalamin-2	P20062	28.6575	30.2115	18.5245	7.30782	45.0114	22.3006	31.6609	NA	NA	51.6937	23.3107	NA	43.8157	21.1627	30.6706	77.3966	20.4464	15.778	NA	31.7375	8.78675	13.8325	57.4444	16.3299	29.3288	NA	13.8111	38.3144	25.4219	33.0292	35.1115	71.3699	71.8168	51.8582	39.0756	52.5642	30.203	20.1874	NA	31.6946	30.174	21.8612	14.7781	35.0511	25.278	12.0933	14.0104
ANXA7	Annexin A7;Isoform 2 of Annexin A7	P20073;P20073-2	7.54789	22.2517	NA	NA	13.0176	NA	29.8519	NA	NA	NA	38.3293	NA	23.8117	14.7326	32.7516	16.0386	NA	NA	22.4535	NA	4.99432	NA	69.5235	58.225	29.9197	NA	17.3003	18.9474	NA	42.709	NA	6.65282	NA	NA	NA	NA	NA	44.3235	NA	NA	NA	NA	37.4831	NA	24.4566	17.7354	8.97443
AZU1	Azurocidin	P20160	NA	43.7496	NA	82.6951	117.015	24.8204	NA	3448.47	NA	NA	16.2247	81.2418	60.7141	40.9253	315.316	66.833	NA	154.643	165.978	NA	43.9667	NA	NA	NA	22.8455	107.468	181.978	NA	33.4354	395.169	NA	44.4068	35.9063	NA	NA	NA	157.043	364.369	3247.42	16.5598	26.0118	26.9615	21.9832	NA	141.53	305.072	NA
PSMB1	Proteasome subunit beta type-1	P20618	NA	NA	NA	NA	12.8555	NA	NA	15.9736	NA	NA	NA	NA	29.2148	57.7977	NA	14.0451	NA	NA	40.2986	NA	11.9033	NA	36.8768	39.8298	16.018	NA	NA	NA	8.70078	33.3045	NA	NA	NA	16.1182	NA	NA	NA	NA	NA	48.9721	NA	23.3931	24.9548	NA	41.2526	14.0209	NA
LMNB1	Lamin-B1	P20700	NA	22.8082	14.442	NA	NA	NA	NA	33.9674	NA	NA	NA	NA	NA	13.4291	38.0491	60.4999	NA	NA	NA	NA	NA	NA	NA	NA	NA	NA	9.056	NA	NA	5.56395	NA	19.914	NA	NA	NA	NA	NA	NA	60.9639	NA	NA	NA	6.91564	NA	9.76784	10.6241	NA
CAST	Isoform 10 of Calpastatin;Isoform 5 of Calpastatin;Isoform 6 of Calpastatin;Isoform 7 of Calpastatin;Isoform 9 of Calpastatin	P20810-10;P20810-5;P20810-6;P20810-7;P20810-9	NA	19.787	NA	NA	54.0636	NA	5.98755	47.7737	NA	NA	NA	NA	NA	13.9564	47.6498	17.3426	20.2555	NA	17.0689	7.56248	NA	NA	98.4216	13.3031	NA	NA	NA	NA	NA	49.732	NA	29.2643	NA	NA	NA	NA	NA	6.48373	NA	NA	NA	NA	NA	NA	74.0238	6.7196	NA
FLG	Filaggrin	P20930	216.818	36.6669	NA	9.9368	69.9753	30.2992	30.0128	71.1231	18.8331	20.7411	12.1476	6.64815	7.10749	16.7752	77.9037	30.1653	38.9641	10.4441	4.90215	NA	14.6527	NA	31.9596	27.5247	42.7725	NA	17.9526	95.6857	7.58077	70.6232	66.116	58.6969	7.15139	11.1101	17.9596	NA	5.6891	11.754	NA	2.05826	43.0705	20.806	53.1884	NA	62.1911	5.24223	5.98153
AGA	N(4)-(beta-N-acetylglucosaminyl)-L-asparaginase	P20933	80.2457	18.4295	8.96697	33.1791	45.9416	40.9412	27.6534	NA	29.1081	14.264	18.9577	18.6966	18.6681	28.2887	30.2245	34.52	25.1674	11.213	8.37236	33.2178	12.5902	14.5591	25.6505	23.0234	16.1986	NA	16.3379	16.3367	13.3985	87.4417	25.2571	31.3573	34.9775	29.4657	41.3684	18.8505	31.403	16.0408	NA	NA	13.9782	14.8114	12.3561	31.4384	41.9146	11.9996	9.23071
FUT3	3-galactosyl-N-acetylglucosaminide 4-alpha-L-fucosyltransferase FUT3	P21217	36.6294	86.3927	31.0851	NA	24.0467	85.3074	35.8438	NA	55.5012	69.4565	42.1848	NA	45.6685	171.384	146.7	53.8165	19.1453	NA	32.1449	27.8765	22.4368	73.6666	102.839	79.2381	65.4645	NA	17.4462	88.2392	29.1292	84.3459	NA	56.7816	54.4529	117.231	53.3042	74.034	144.953	32.0375	NA	32.6264	NA	NA	57.3715	52.6922	101.206	90.0603	62.4092
PTN	Pleiotrophin	P21246	57.0368	77.3601	NA	8.76998	54.4339	121.562	72.1252	NA	78.2257	70.8437	21.6361	NA	NA	174.798	67.9244	105.048	75.3678	33.5671	120.113	NA	84.2103	167.416	187.383	7.0151	NA	NA	22.7516	41.9445	19.4136	129.849	54.6724	54.5863	246.453	161.733	110.602	26.7559	NA	NA	NA	13.7446	10.4712	153.042	16.7649	43.9439	NA	24.1544	9.63508
ATP6V1B2	V-type proton ATPase subunit B, brain isoform	P21281	NA	20.4234	NA	NA	NA	NA	NA	58.6039	NA	NA	NA	NA	NA	20.7912	33.4609	NA	NA	NA	NA	NA	NA	NA	102.709	27.5574	30.7527	NA	NA	NA	NA	59.021	NA	NA	NA	NA	NA	NA	NA	12.6846	54.9342	NA	NA	NA	47.6578	NA	34.6379	NA	NA
FLNA	Filamin-A;Isoform 2 of Filamin-A	P21333;P21333-2	NA	9.57756	NA	NA	NA	11.48	NA	103.234	NA	NA	NA	NA	NA	20.315	15.5873	NA	NA	NA	18.6224	NA	NA	NA	19.8692	9.89872	NA	NA	NA	NA	NA	40.2024	NA	NA	NA	23.6684	NA	NA	NA	17.4672	133.292	NA	NA	NA	NA	NA	37.8636	18.5078	NA
MAOA	Amine oxidase [flavin-containing] A;Isoform 2 of Amine oxidase [flavin-containing] A	P21397;P21397-2	NA	NA	NA	NA	22.8266	NA	NA	NA	NA	NA	NA	NA	NA	23.5003	NA	NA	NA	NA	12.266	NA	NA	NA	16.5335	NA	NA	NA	NA	NA	NA	153.708	NA	77.4255	NA	4.99581	NA	NA	NA	NA	NA	NA	NA	NA	NA	NA	NA	11.3574	NA
NT5E	5'-nucleotidase;Isoform 2 of 5'-nucleotidase	P21589;P21589-2	NA	51.7328	45.6165	36.4075	11.2418	NA	25.4196	NA	NA	NA	93.9017	NA	19.2957	14.6074	26.9731	39.9549	NA	NA	14.1668	34.2172	29.7053	21.6129	30.1239	NA	47.898	NA	13.6164	48.785	NA	23.6321	24.0467	19.8752	29.9341	26.3561	22.0127	34.9512	34.23	22.5524	75.3156	NA	NA	15.3445	13.0901	37.1582	30.0605	14.1254	27.9326
MDK	Midkine	P21741	30.5128	57.9412	15.5935	59.1223	33.0854	37.2002	46.8622	92.0407	27.471	51.3725	25.4744	17.9478	9.20735	55.8374	37.9035	37.6194	34.4347	52.0582	34.5105	177.354	29.2804	29.6619	96.4638	86.5719	61.1785	NA	8.89141	66.2457	23.2651	127.427	33.8693	127.72	68.0075	93.7191	48.1784	87.1844	43.2703	27.7656	72.1288	6.07438	15.519	26.7029	10.9073	27.1733	12.7892	17.6452	30.4024
VDAC1	Voltage-dependent anion-selective channel protein 1	P21796	NA	NA	NA	NA	24.8725	NA	NA	NA	NA	NA	NA	NA	NA	53.9496	NA	14.4691	NA	NA	NA	NA	4.98935	NA	25.4026	33.7068	NA	NA	NA	NA	NA	214.121	NA	49.1909	NA	NA	NA	NA	NA	14.5127	NA	NA	NA	NA	40.9944	23.7072	16.8692	26.2203	NA
CD9	CD9 antigen	P21926	NA	315.302	195.299	81.3781	123.634	95.8735	102.505	NA	57.7614	52.276	285.13	14.2851	185.398	74.0632	135.61	81.5839	56.3814	81.2795	104.499	166.165	96.2843	94.6215	154.991	78.5398	139.536	NA	73.0481	139.548	84.0096	127.689	71.5347	103.998	106.748	104.506	159.752	101.885	152.039	107.428	NA	63.0275	187.687	192.483	117.826	194.397	229.998	127.369	176.806
COMT	Catechol O-methyltransferase;Isoform Soluble of Catechol O-methyltransferase	P21964;P21964-2	33.2269	80.9952	NA	NA	NA	10.5976	16.7008	NA	NA	NA	46.4623	NA	NA	71.5269	20.3065	8.17241	14.9668	NA	NA	NA	NA	NA	98.4082	21.1239	23.644	NA	NA	25.5146	13.3447	25.596	NA	49.1165	NA	NA	NA	42.5457	20.4525	NA	NA	NA	NA	NA	21.1698	12.3044	110.946	24.319	25.8382
TGM2	Protein-glutamine gamma-glutamyltransferase 2	P21980	127.803	55.791	NA	20.0564	13.7034	120.526	85.5146	636.554	NA	NA	34.3325	NA	NA	NA	30.0412	50.3798	79.4519	NA	10.479	NA	12.8764	NA	591.28	482.451	116.835	NA	NA	20.2885	44.397	41.1481	7.80046	42.1083	NA	46.3938	NA	63.7111	31.4886	33.9497	107.159	26.6487	NA	17.8114	31.3621	7.92888	62.7348	163.782	NA
PCMT1	Protein-L-isoaspartate(D-aspartate) O-methyltransferase;Isoform 2 of Protein-L-isoaspartate(D-aspartate) O-methyltransferase	P22061;P22061-2	NA	76.9018	23.5992	NA	NA	20.6117	10.6584	115.384	NA	12.7981	39.9412	NA	59.6745	69.1548	48.413	13.0811	14.0173	NA	16.2942	12.6067	18.4626	20.5889	157.951	37.7927	36.0766	NA	12.0685	56.1399	19.3077	26.1178	NA	33.0161	48.0854	52.2619	40.0807	47.3964	56.1662	21.3324	NA	NA	5.71071	32.6095	17.2489	47.5442	86.0544	20.5253	64.0169
LPO	Lactoperoxidase	P22079	135.118	158.026	114.558	91.0125	114.52	284.343	162.923	390.884	322.609	420.025	432.904	61.4563	358.028	206.065	266.988	168.162	227.709	183.592	111.13	261.082	158.512	149.969	337.562	345.661	267.598	86.9512	62.03	198.558	207.218	353.846	164.092	313.227	399.167	187.049	445.14	348.629	224.253	212.601	161.36	136.874	60.2843	255.463	108.644	326.626	172.322	106.57	205.389
SCP2	Non-specific lipid-transfer protein;Isoform SCP2 of Non-specific lipid-transfer protein;Isoform 4 of Non-specific lipid-transfer protein;Isoform 6 of Non-specific lipid-transfer protein;Isoform 7 of Non-specific lipid-transfer protein;Isoform 8 of Non-specific lipid-transfer protein	P22307;P22307-2;P22307-4;P22307-6;P22307-7;P22307-8	NA	9.23988	NA	NA	NA	NA	NA	NA	NA	NA	NA	NA	3.02002	NA	NA	51.1383	NA	NA	NA	NA	NA	NA	3.19746	10.8675	NA	NA	NA	NA	5.46824	23.8753	27.3448	12.484	NA	NA	NA	105.266	NA	NA	NA	NA	21.1848	NA	NA	NA	NA	4.02075	NA
UBA1	Ubiquitin-like modifier-activating enzyme 1;Isoform 2 of Ubiquitin-like modifier-activating enzyme 1	P22314;P22314-2	12.5375	78.8351	24.0902	13.5707	11.288	25.2935	45.4941	129.861	NA	NA	34.6451	NA	NA	60.4454	53.5289	41.536	22.0492	10.5853	14.4606	13.6709	NA	NA	392.731	82.9609	83.7152	NA	17.2859	21.9158	21.3357	40.4457	NA	40.9393	36.229	NA	18.1035	31.8544	32.5872	23.6729	88.0893	6.37421	NA	18.2199	24.5127	17.7472	109.399	43.7854	NA
GPX3	Glutathione peroxidase 3	P22352	142.874	60.113	125.388	149.043	97.158	239.749	190.385	445.107	402.674	321.97	218.6	161.018	251.065	142.921	130.77	425.218	338.499	419.041	229.376	189.175	197.873	123.457	270.252	264.92	307.082	161.417	74.9611	20.9301	119.389	412.876	390.287	426.641	316.22	226.161	197.809	374.382	144.147	266.286	250.761	123.221	100.942	249.975	184.384	255.688	241.552	81.3765	118.879
NME2	Nucleoside diphosphate kinase B;Isoform 3 of Nucleoside diphosphate kinase B	P22392;P22392-2	39.8034	52.9582	13.7397	7.11664	50.1762	50.9636	70.7794	118.805	NA	NA	35.4997	NA	22.6088	77.6615	38.2248	36.6147	66.4514	24.2834	53.8428	NA	NA	6.02137	215.64	149.05	124.835	NA	20.0799	28.0539	28.2222	70.1826	NA	24.1205	NA	52.3503	NA	NA	24.3797	43.2259	NA	8.52296	15.1363	21.9386	104.012	9.51959	116.817	78.8518	NA
SPRR1B	Cornifin-B	P22528	26.6307	200.019	NA	20.8913	24.8765	23.9026	46.8012	481.658	36.6392	NA	80.5628	NA	NA	133.069	86.7798	52.1345	30.6073	NA	19.9461	NA	NA	NA	4.90454	43.1459	47.9368	NA	17.0563	115.787	16.2298	174.119	7.16778	27.3204	NA	27.8468	63.1558	NA	18.6119	111.542	160.049	NA	9.57441	32.0978	189.082	48.8068	174.168	61.1624	NA
SPRR2D	Small proline-rich protein 2D	P22532	NA	323.597	NA	26.0191	63.9249	NA	30.4896	309.787	NA	NA	NA	NA	NA	2154.9	78.1005	42.1406	NA	NA	43.1556	NA	NA	NA	23.004	37.3931	51.1798	NA	NA	86.1908	NA	38.9667	NA	22.7458	23.2723	89.5936	NA	NA	NA	122.162	87.9978	NA	24.579	28.9208	1317.77	67.1565	157.505	50.2644	NA
HNRNPA2B1	Heterogeneous nuclear ribonucleoproteins A2/B1;Isoform A2 of Heterogeneous nuclear ribonucleoproteins A2/B1	P22626;P22626-2	NA	42.6013	NA	NA	8.34115	NA	17.6321	57.0707	NA	NA	NA	NA	NA	1.49314	NA	12.0489	40.6383	5.80606	NA	NA	NA	NA	102.775	18.8573	NA	NA	12.6132	26.7524	11.3274	154.895	8.69861	58.5855	NA	NA	NA	NA	NA	16.9439	123.057	NA	NA	NA	22.0359	NA	36.7649	21.9401	NA
UQCRC2	Cytochrome b-c1 complex subunit 2, mitochondrial	P22695	NA	NA	NA	NA	NA	NA	NA	NA	NA	NA	NA	NA	NA	13.3942	NA	NA	NA	NA	NA	NA	NA	NA	17.6491	10.5309	NA	NA	NA	NA	NA	91.2088	NA	38.2093	NA	NA	NA	NA	NA	NA	NA	NA	NA	NA	NA	NA	NA	NA	NA
TGM1	Protein-glutamine gamma-glutamyltransferase K	P22735	NA	123.62	NA	NA	NA	NA	NA	29.6515	NA	26.7583	NA	NA	NA	91.3531	41.2281	34.3662	NA	NA	39.8185	NA	NA	NA	17.6539	NA	8.64613	NA	NA	52.5279	NA	100.728	NA	39.9899	NA	102.361	NA	NA	NA	30.1691	NA	NA	NA	20.7971	109.472	39.8237	46.1853	30.791	NA
MMP8	Neutrophil collagenase	P22894	NA	NA	NA	NA	NA	NA	NA	365.527	NA	NA	NA	NA	38.813	NA	28.87	NA	NA	47.8127	44.8866	NA	22.4332	NA	NA	NA	NA	NA	47.9608	NA	27.3389	97.5243	NA	NA	NA	NA	NA	NA	34.1046	14.0202	455.315	NA	NA	NA	NA	NA	60.2541	31.2479	NA
IGHV1-2	Immunoglobulin heavy variable 1-2	P23083	64.073	616.18	538.431	205.328	279.086	126.818	67.4337	699.974	90.4377	256.574	843.351	86.961	615.304	311.829	515.903	326.037	72.7754	125.87	401.336	150.002	388.875	145.878	130.15	7.4374	62.5979	1610.09	158.336	555.669	204.507	1150.22	50.2169	981.357	22.5203	193.923	73.935	230.637	672.593	346.579	1108.57	140.686	417.832	286.319	209.174	524.948	573.27	489.739	289.155
FBLN1	Fibulin-1;Isoform A of Fibulin-1;Isoform B of Fibulin-1;Isoform C of Fibulin-1	P23142;P23142-2;P23142-3;P23142-4	26.4183	23.32	21.5237	NA	16.608	NA	30.9196	50.6133	NA	NA	20.5568	6.31844	26.858	NA	17.2907	49.5858	NA	5.33669	5.32301	NA	38.3023	20.0368	22.2138	32.0611	18.132	NA	21.0041	53.224	26.3428	37.5407	NA	16.5315	NA	24.6365	NA	33.8609	18.4218	26.4664	29.9062	8.69026	21.2478	28.1179	33.8747	22.8899	26.4452	17.3521	NA
SFPQ	Splicing factor, proline- and glutamine-rich	P23246	NA	NA	NA	NA	NA	NA	NA	NA	NA	NA	NA	NA	NA	23.2561	NA	NA	NA	NA	NA	NA	NA	NA	15.8415	NA	NA	NA	NA	NA	NA	NA	NA	NA	NA	NA	NA	NA	NA	NA	NA	NA	NA	NA	NA	NA	16.7317	NA	NA
CA6	Carbonic anhydrase 6;Isoform 3 of Carbonic anhydrase 6	P23280;P23280-3	NA	NA	32.0711	NA	6.18248	NA	NA	NA	NA	75.5826	244.969	NA	18.0619	21.3429	NA	17.4775	NA	NA	11.5645	31.3167	NA	NA	29.4679	NA	14.7796	NA	NA	NA	148.606	NA	NA	24.2774	NA	29.7508	26.6939	79.2152	NA	100.073	5.98948	NA	NA	331.133	27.8105	NA	NA	NA	72.6113
PPIB	Peptidyl-prolyl cis-trans isomerase B	P23284	53.8574	59.7623	41.7318	67.8812	100.338	105.995	89.6096	208.003	114.975	94.0128	216.349	162.604	80.9035	67.1219	55.1875	139.611	41.0011	76.9538	100.549	125.333	29.8652	47.026	41.2237	30.1845	64.0709	163.828	37.1276	96.8822	61.5417	139.312	58.772	135.032	39.5417	81.4741	59.7718	72.2632	95.3231	35.0182	74.1687	48.0296	50.3445	109.607	96.8685	63.1433	46.289	47.5615	77.7828
WARS1	Tryptophan--tRNA ligase, cytoplasmic;Isoform 2 of Tryptophan--tRNA ligase, cytoplasmic	P23381;P23381-2	NA	20.0428	NA	NA	5.77221	NA	22.4443	NA	NA	NA	NA	NA	NA	NA	NA	NA	NA	NA	NA	NA	NA	NA	17.6554	42.1753	3.65345	NA	NA	NA	NA	40.6592	NA	NA	NA	NA	NA	NA	NA	NA	20.687	NA	NA	NA	29.559	NA	18.93	10.8803	NA
RPS3	40S ribosomal protein S3;Isoform 2 of 40S ribosomal protein S3	P23396;P23396-2	NA	16.0725	NA	NA	9.72308	NA	NA	47.0568	NA	NA	NA	NA	NA	42.9429	NA	40.9317	38.8386	NA	NA	NA	NA	NA	64.4544	50.1144	29.8884	NA	NA	NA	NA	30.8362	18.8393	19.4596	NA	9.55555	NA	NA	NA	28.565	59.0006	NA	NA	NA	76.7755	NA	35.2047	37.6884	NA
LORICRIN	Loricrin	P23490	NA	79.7019	NA	NA	NA	NA	NA	NA	NA	26.8341	NA	NA	NA	32.5189	NA	NA	NA	NA	NA	NA	NA	NA	NA	NA	NA	NA	NA	19.6986	NA	71.1167	NA	41.316	NA	NA	NA	NA	NA	57.4177	NA	NA	NA	27.9327	73.3401	NA	19.4097	NA	NA
AHCY	Adenosylhomocysteinase	P23526	NA	55.2324	NA	NA	29.7954	NA	12.9973	89.1396	NA	7.68689	NA	NA	NA	55.0266	34.5457	49.4129	41.2411	NA	29.6187	NA	NA	NA	44.4063	27.1534	57.9425	NA	19.1794	102.071	8.29513	21.5914	NA	NA	NA	NA	NA	NA	NA	32.3652	93.6772	NA	NA	13.443	72.7386	NA	62.9317	28.3004	NA
CFL1	Cofilin-1	P23528	22.0559	123.14	16.7422	51.0363	58.3056	36.3282	44.0623	1553.9	15.5823	22.3856	143.889	25.825	23.506	91.6536	103.928	55.113	32.0711	30.5055	81.0632	64.9198	32.5505	22.6224	209.436	81.1794	103.196	NA	68.1589	55.6714	46.5722	208.886	20.0606	145.726	45.3024	49.8866	72.5256	39.0106	52.557	110.829	123.771	31.5996	55.0309	39.205	48.4695	29.2561	149.092	104.288	30.3346
PRTN3	Myeloblastin	P24158	8.65316	33.7442	16.6193	80.2629	26.9323	NA	NA	3591.36	55.7976	NA	25.3116	152.698	134.537	NA	196.869	36.3786	NA	128.95	146.148	NA	181.926	35.6142	42.9789	121.623	43.9363	NA	580.907	54.6694	141.313	113.13	NA	77.2896	22.5288	55.9047	21.5313	66.8612	174.875	63.4956	6527	36.7381	49.338	44.9818	57.8732	65.1246	269.484	207.93	NA
ATP5PB	ATP synthase F(0) complex subunit B1, mitochondrial	P24539	NA	NA	NA	NA	NA	NA	NA	NA	NA	NA	NA	NA	NA	NA	NA	NA	NA	NA	NA	NA	NA	NA	3.7562	NA	NA	NA	NA	NA	NA	27.351	NA	3.45236	NA	NA	NA	NA	NA	NA	5.82804	NA	NA	NA	NA	NA	NA	NA	NA
IGFBP6	Insulin-like growth factor-binding protein 6	P24592	91.6427	39.2712	NA	9.48796	12.9096	75.4904	91.9533	86.8045	69.9911	18.9003	37.3701	NA	23.5893	22.8297	33.3984	59.9561	12.5257	14.6706	15.1531	13.229	16.8485	14.2426	72.5008	15.2697	17.0285	NA	9.89337	22.8717	NA	50.4806	66.5184	81.6154	40.9843	38.9529	49.4684	22.9552	34.6403	11.6876	NA	NA	11.111	14.5576	NA	54.8865	28.7787	25.4215	24.8051
ACP1	Low molecular weight phosphotyrosine protein phosphatase	P24666	NA	NA	NA	NA	12.3309	NA	16.1471	NA	NA	NA	NA	NA	NA	36.5024	NA	26.7426	NA	NA	NA	NA	NA	NA	75.9442	17.5617	41.3735	NA	NA	NA	NA	53.184	NA	NA	NA	NA	NA	NA	NA	22.1013	48.9381	NA	NA	NA	22.6611	NA	56.4439	56.21	NA
AZGP1	Zinc-alpha-2-glycoprotein	P25311	557.773	346.973	308.609	475.863	337.171	530.209	333.522	741.495	608.999	488.278	328.678	177.17	338.48	354.755	488.152	547.151	488.547	502.263	264.948	480.655	187.31	153.402	364.893	446.509	439.814	524.688	229.185	369.073	290.228	384.271	382.002	413.016	508.456	378.211	666.115	456.644	333.769	330.229	361.041	187.099	214.913	300.297	214.252	313.001	341.196	180.442	260.275
RPS12	40S ribosomal protein S12	P25398	NA	6.74182	NA	NA	NA	NA	16.1012	NA	NA	NA	8.26376	NA	NA	3.29668	NA	NA	NA	NA	NA	NA	NA	NA	1.28297	32.6136	NA	NA	11.8549	NA	NA	52.7185	NA	NA	NA	4.89272	NA	NA	NA	NA	NA	NA	NA	NA	NA	NA	20.6398	NA	NA
ATP5F1A	ATP synthase subunit alpha, mitochondrial	P25705	NA	63.7643	NA	9.78753	22.4407	14.1006	19.7703	47.4852	NA	NA	23.1525	NA	11.8232	64.6531	17.5552	38.8721	NA	27.5002	19.2855	17.3899	19.9331	NA	156.17	53.8781	17.4091	NA	9.26727	NA	23.6437	89.5379	12.9742	45.82	18.8449	14.31	NA	NA	10.0814	15.849	80.991	NA	13.7305	33.4467	29.5259	22.3937	56.6701	57.5697	NA
CTSS	Cathepsin S	P25774	107.578	145.421	62.098	75.3239	40.8079	50.3201	116.237	128.764	100.385	134.726	171.705	22.6689	105.683	115.289	117.817	127.859	85.4075	115.94	144	161.573	57.3974	107.975	140.547	180.726	147.712	57.4658	50.3938	47.2821	63.4062	232.023	53.817	317.34	210.9	159.725	75.1162	186.72	102.269	56.6935	96.2936	19.8051	31.0658	84.3762	53.4991	164.353	95.5293	52.7134	100.061
PSMA1	Proteasome subunit alpha type-1;Isoform Long of Proteasome subunit alpha type-1	P25786;P25786-2	NA	35.9739	67.8948	NA	13.1746	NA	19.0842	86.239	NA	NA	NA	NA	NA	44.3867	13.0474	19.6312	NA	NA	14.415	NA	NA	NA	26.9608	24.7536	27.6924	NA	NA	NA	NA	6.67329	NA	14.6235	NA	NA	NA	NA	NA	16.0119	NA	NA	22.595	11.8701	39.202	NA	38.5491	NA	NA
PSMA3	Proteasome subunit alpha type-3;Isoform 2 of Proteasome subunit alpha type-3	P25788;P25788-2	NA	31.6284	NA	NA	NA	NA	NA	91.3359	NA	NA	NA	NA	NA	24.6285	21.3839	19.3257	16.3408	NA	NA	NA	NA	NA	42.7367	21.2628	27.6262	NA	NA	10.9278	NA	33.2516	14.6077	NA	NA	NA	NA	NA	NA	18.4792	35.6871	NA	NA	9.91208	47.6785	NA	44.0415	NA	NA
PSMA4	Proteasome subunit alpha type-4	P25789	NA	38.6574	NA	NA	15.54	NA	NA	NA	NA	NA	50.14	NA	NA	92.5829	36.0398	7.22345	21.5873	NA	44.2288	NA	NA	NA	102.385	46.0935	22.0424	NA	12.6713	NA	NA	50.2386	NA	15.1791	8.18719	NA	NA	NA	NA	9.18017	77.0704	NA	19.3196	13.3803	68.8572	NA	57.656	23.6771	NA
S100P	Protein S100-P	P25815	18.445	507.08	NA	12.3328	32.0098	65.0518	181.142	968.145	NA	12.679	17.4633	22.6214	21.9953	23.4862	117.877	105.79	83.1825	43.5435	48.6446	NA	8.75766	NA	1299.85	151.056	176.804	31.3644	29.0237	33.3474	21.1779	410.557	20.933	54.4897	10.8105	28.5959	9.41853	31.2542	41.5399	81.3219	512.809	4.76867	9.51312	20.3999	17.8073	26.7818	136.545	88.8784	NA
MSN	Moesin	P26038	NA	21.1108	13.4658	12.5027	20.5347	NA	NA	597.782	16.0139	NA	78.1229	58.1276	17.7437	29.3233	52.1277	NA	NA	30.0433	13.0645	14.8879	NA	NA	67.7289	17.9739	30.2589	36.3904	15.6511	43.4377	18.5795	60.3613	NA	9.1919	13.2554	NA	59.0076	NA	33.9377	19.9807	504.905	NA	16.5383	NA	10.7346	24.9005	41.569	12.0928	28.866
S100A4	Protein S100-A4	P26447	268.058	252.363	14.2583	125.705	100.526	389.745	506.305	5754.92	47.3342	29.1366	235.175	127.496	56.8366	113.363	335.149	171.443	296.481	116.854	126.645	42.7587	106.915	26.4046	2237.14	1204.96	553.421	802.586	121.974	139.478	128.712	706.416	50.0218	176.221	66.1606	83.9125	91.9443	191.238	207.462	127.258	164.701	69.4119	114.995	139.412	190.53	53.6424	892.42	446.541	41.466
MGAT1	Alpha-1,3-mannosyl-glycoprotein 2-beta-N-acetylglucosaminyltransferase	P26572	66.4482	55.763	69.6134	68.8058	63.2257	25.5725	87.8247	78.0854	27.4056	88.4352	44.045	30.4766	79.3765	90.6304	67.101	59.5144	41.7633	54.9301	62.071	137.097	44.59	37.4435	173.777	102.32	54.9563	54.8309	43.2119	152.79	68.1304	45.194	64.3701	89.6789	118.719	103.922	112.101	71.2404	104.888	132.289	94.927	47.7573	50.1267	67.4771	34.5033	148.386	70.6726	66.6385	102.979
HMGB2	High mobility group protein B2	P26583	NA	36.9191	NA	NA	NA	NA	NA	NA	NA	NA	NA	12.497	NA	NA	51.9419	NA	NA	71.0984	7.8709	NA	NA	NA	61.9974	18.7049	14.5102	NA	29.1052	11.417	12.5227	80.3716	NA	NA	NA	NA	NA	NA	23.7349	45.1985	NA	NA	NA	NA	NA	NA	69.4384	25.7293	NA
EEF1G	Elongation factor 1-gamma	P26641	NA	59.6462	NA	NA	13.6264	NA	29.0627	403.268	NA	NA	24.0611	NA	NA	164.485	18.7071	26.1184	19.171	NA	15.9649	NA	NA	NA	59.1492	21.1368	20.2323	NA	20.2695	26.4191	19.6799	148.731	NA	NA	NA	NA	NA	NA	NA	29.9801	NA	NA	NA	NA	55.6107	NA	70.0439	30.6225	16.4745
STOM	Stomatin	P27105	NA	37.9068	NA	NA	6.19948	NA	7.62429	186.924	NA	NA	23.905	19.8317	NA	NA	53.3542	39.7306	NA	18.6148	27.9883	NA	24.7924	NA	30.269	38.9344	30.3847	44.8753	24.7781	14.1358	19.6096	67.2951	NA	40.8742	NA	NA	NA	NA	34.9825	57.6753	108.805	NA	18.7696	18.6277	25.751	14.2811	65.6718	30.4554	20.3759
PON1	Serum paraoxonase/arylesterase 1	P27169	NA	76.4348	NA	NA	NA	NA	18.3955	338.837	NA	NA	NA	NA	NA	30.4345	NA	NA	NA	NA	NA	NA	NA	NA	14.5614	NA	NA	NA	NA	384.245	NA	55.6343	NA	NA	NA	17.529	NA	NA	NA	NA	79.5732	NA	NA	NA	NA	NA	NA	NA	NA
YWHAQ	14-3-3 protein theta	P27348	NA	59.4021	NA	16.1612	22.6164	77.3231	26.0311	197.038	11.1517	23.5049	38.8536	13.9469	NA	69.5396	20.1943	33.4113	63.2375	NA	9.83183	29.46	NA	NA	252.697	93.2379	75.4716	117.361	24.7491	31.3832	8.00612	20.3013	41.8373	29.4638	13.736	NA	19.0036	18.5837	15.9718	34.4472	82.322	NA	22.3094	14.6629	56.0807	15.4386	65.9279	18.4267	8.29034
CALML3	Calmodulin-like protein 3	P27482	NA	51.5337	NA	NA	18.9125	61.7275	44.923	169.333	NA	15.0698	66.0503	29.0256	NA	396.153	79.807	32.8455	92.9165	54.0023	73.8484	111.575	11.3555	NA	162.794	39.1167	90.6271	133.003	34.1604	NA	NA	160.959	40.0525	108.114	NA	NA	NA	NA	42.4424	76.6139	NA	35.9757	56.5877	56.9022	296.932	NA	143.513	23.4317	NA
DPP4	Dipeptidyl peptidase 4	P27487	29.0789	47.59	51.3252	23.4799	32.8108	43.1352	35.8199	54.2537	25.1853	39.1776	214.84	33.6945	41.0561	35.5253	42.6918	29.4073	22.4961	35.4743	37.7294	112.917	30.0055	33.2367	90.2938	48.9495	100.291	41.9044	22.3192	52.5396	34.27	50.9573	24.4048	63.9147	97.407	46.611	106.871	57.7616	49.4315	51.2551	28.3663	19.4615	29.5727	61.4992	25.049	37.0089	61.4841	27.2318	84.7295
CD82	CD82 antigen;Isoform 2 of CD82 antigen	P27701;P27701-2	NA	19.1107	21.1537	NA	NA	NA	14.9894	531.276	18.2247	NA	9.87571	NA	NA	NA	22.5951	33.4712	NA	NA	81.3666	NA	NA	12.7558	15.3204	116.187	19.9025	67.2147	19.0855	28.2237	NA	28.7478	NA	NA	39.6261	NA	NA	NA	NA	10.5575	NA	NA	21.675	NA	NA	26.3931	6.84119	NA	22.6498
CALR	Calreticulin	P27797	32.7368	35.6208	12.506	52.0606	82.9717	79.7673	51.3816	154.968	46.4235	50.3401	39.9317	21.658	23.9952	46.8829	33.9736	91.7354	55.1365	48.8238	44.4222	53.5069	59.3784	29.4336	58.2195	53.302	63.2464	53.7569	42.0867	37.2165	31.446	182.954	50.8098	90.8672	66.0504	33.1473	31.1597	42.0501	28.4217	34.2928	146.14	24.2627	27.0851	31.7535	29.3463	42.0153	53.9791	57.4739	21.2167
CANX	Calnexin;Isoform 2 of Calnexin	P27824;P27824-2	NA	13.5752	NA	NA	NA	NA	6.23565	307.399	NA	NA	NA	NA	NA	26.9812	NA	NA	NA	NA	12.3569	13.7193	NA	NA	28.4475	13.4098	NA	NA	NA	NA	NA	66.9471	NA	27.4405	NA	11.2804	NA	NA	NA	21.7081	NA	NA	11.8797	NA	24.2947	NA	NA	16.4152	NA
PSMB8	Proteasome subunit beta type-8;Isoform 2 of Proteasome subunit beta type-8	P28062;P28062-2	NA	24.749	NA	NA	NA	NA	NA	NA	NA	NA	NA	NA	NA	NA	NA	NA	NA	NA	NA	NA	NA	NA	31.6554	22.5233	NA	NA	NA	NA	NA	38.5138	NA	NA	NA	NA	NA	NA	8.40696	NA	NA	NA	NA	NA	10.0635	NA	31.672	26.3147	NA
PSMA5	Proteasome subunit alpha type-5	P28066	24.5321	40.19	NA	NA	5.4848	NA	7.05175	NA	NA	NA	21.0826	NA	NA	64.5475	NA	NA	NA	NA	29.7534	NA	NA	NA	214.533	39.6976	49.2144	NA	NA	NA	21.9153	184.399	NA	27.981	6.88225	NA	NA	NA	NA	NA	NA	NA	NA	17.1819	39.0821	NA	83.8504	18.5679	NA
PSMB6	Proteasome subunit beta type-6	P28072	NA	NA	NA	NA	48.5035	NA	NA	127.475	NA	NA	NA	NA	NA	31.7475	NA	48.6435	NA	NA	13.9032	NA	NA	NA	NA	40.7864	46.9149	NA	NA	NA	NA	168.18	37.8649	60.5484	NA	NA	NA	NA	NA	21.4708	NA	NA	NA	31.4288	108.986	NA	101.469	11.8155	NA
PSMB5	Proteasome subunit beta type-5	P28074	NA	14.7947	NA	NA	19.7544	NA	NA	NA	NA	NA	NA	NA	NA	7.23795	NA	NA	NA	NA	NA	NA	NA	NA	NA	NA	NA	NA	NA	18.7159	NA	NA	NA	NA	NA	NA	NA	NA	NA	NA	NA	NA	NA	18.41	1.0701	NA	32.6915	NA	NA
CST5	Cystatin-D	P28325	651.992	80.5671	16.2349	196.916	NA	127.524	18.2517	NA	310.593	NA	NA	NA	NA	154.42	18.9974	51.1822	380.914	34.1574	49.8679	27.9244	5.81472	126.28	27.7286	100.469	22.3837	247.239	28.6027	776.368	8.94695	14.7761	NA	24.7331	114.337	31.408	26.5253	14.4695	27.4975	17.381	NA	29.9306	160.046	96.3903	6.67418	11.971	129.062	11.1558	NA
GCA	Grancalcin	P28676	NA	NA	NA	NA	NA	NA	NA	305.324	NA	NA	NA	62.8747	NA	NA	32.8841	NA	NA	NA	36.1661	NA	37.5425	NA	5.14147	NA	NA	NA	84.3402	NA	29.3438	6.58293	10.2696	NA	NA	NA	NA	NA	NA	101.468	14.8503	NA	NA	NA	15.6876	NA	31.1983	158.149	NA
GRN	Progranulin	P28799	79.094	85.3848	31.8973	67.6803	87.8716	80.0355	74.0571	95.5122	84.0106	84.7656	81.2587	34.0095	61.8848	99.0582	79.8259	70.0438	42.659	65.5129	39.905	117.988	32.2493	41.0722	73.8063	49.7724	62.7245	66.2725	31.1057	56.2653	36.7221	95.4487	57.0564	67.3825	144.43	56.1778	106.415	57.4046	52.9183	64.1447	108.612	28.1743	25.4877	33.928	35.7953	129.066	59.4569	31.5158	37.8119
LAP3	Cytosol aminopeptidase;Isoform 2 of Cytosol aminopeptidase	P28838;P28838-2	30.2073	21.272	NA	16.2362	7.40851	NA	6.09214	51.1117	NA	NA	18.2613	NA	NA	39.7803	17.0083	31.4666	NA	NA	7.55099	NA	NA	NA	74.2384	40.3618	30.2669	NA	NA	NA	44.059	26.2026	NA	NA	NA	NA	NA	NA	NA	15.0334	NA	NA	NA	NA	56.2239	NA	49.3242	84.6746	NA
IMPA1	Inositol monophosphatase 1;Isoform 3 of Inositol monophosphatase 1	P29218;P29218-3	NA	26.2191	NA	NA	NA	NA	NA	NA	NA	NA	11.9776	NA	NA	NA	NA	NA	11.798	NA	NA	NA	NA	NA	23.2315	14.4701	24.2168	NA	NA	NA	NA	23.7361	NA	NA	NA	NA	NA	NA	NA	NA	NA	NA	NA	NA	NA	NA	NA	NA	NA
PTPN6	Tyrosine-protein phosphatase non-receptor type 6;Isoform 2 of Tyrosine-protein phosphatase non-receptor type 6;Isoform 4 of Tyrosine-protein phosphatase non-receptor type 6	P29350;P29350-3;P29350-4	NA	NA	NA	NA	NA	NA	NA	99.0531	NA	NA	NA	NA	NA	NA	NA	NA	NA	28.2291	NA	NA	NA	NA	21.2693	NA	NA	NA	NA	NA	NA	NA	NA	NA	NA	NA	NA	NA	NA	NA	NA	NA	NA	NA	NA	NA	NA	NA	NA
CRABP2	Cellular retinoic acid-binding protein 2	P29373	NA	19.6934	NA	NA	NA	NA	8.30107	NA	NA	NA	NA	NA	NA	10.8609	NA	28.3592	20.1291	NA	15.9607	NA	NA	NA	17.4185	19.4177	23.3015	NA	NA	NA	NA	15.4196	NA	16.1022	NA	NA	NA	6.58433	NA	28.3616	NA	NA	NA	NA	32.7164	NA	10.0308	46.7424	NA
TKT	Transketolase;Isoform 2 of Transketolase	P29401;P29401-2	NA	45.7651	NA	33.6173	31.2675	NA	20.914	1114.93	NA	NA	36.7227	NA	36.8883	28.0213	47.1335	60.1515	54.3739	28.6145	29.9101	15.4551	21.9273	NA	209.436	74.3233	64.7074	NA	34.5002	23.9926	28.6655	99.1515	NA	23.6392	17.9506	NA	NA	NA	70.0027	74.1837	70.9545	NA	NA	NA	23.0902	NA	90.9785	33.7876	17.7979
SERPINB3	Serpin B3	P29508	136.053	128.33	NA	12.1284	392.11	26.9959	20.488	549.907	40.4008	73.6071	40.7557	65.3409	26.7542	1182.81	192.513	192.985	55.1253	43.0827	126.517	NA	92.0873	NA	66.9885	89.606	206.055	66.5677	132.687	70.302	NA	1600.63	80.8039	41.787	43.2934	188.323	NA	12.7095	56.3879	102.467	NA	20.7095	97.3729	118.703	1278.23	32.7951	282.935	43.3524	26.1945
PML	Protein PML;Isoform PML-7 of Protein PML;Isoform PML-11 of Protein PML;Isoform PML-12 of Protein PML;Isoform PML-13 of Protein PML;Isoform PML-14 of Protein PML;Isoform PML-5 of Protein PML;Isoform PML-8 of Protein PML;Isoform PML-6 of Protein PML;Isoform PML-4 of Protein PML;Isoform PML-2 of Protein PML;Isoform PML-3 of Protein PML	P29590;P29590-10;P29590-11;P29590-12;P29590-13;P29590-14;P29590-2;P29590-3;P29590-4;P29590-5;P29590-8;P29590-9	NA	NA	NA	NA	NA	NA	NA	NA	NA	NA	NA	NA	NA	NA	NA	NA	NA	NA	NA	NA	NA	NA	42.8579	NA	NA	NA	NA	NA	NA	69.0468	NA	52.4023	54.6136	NA	NA	NA	NA	NA	NA	NA	NA	NA	NA	NA	NA	NA	NA
SERPINA4	Kallistatin	P29622	NA	19.7731	39.4964	NA	NA	NA	NA	NA	NA	NA	NA	NA	NA	NA	17.8877	NA	NA	NA	NA	NA	NA	NA	NA	17.3903	NA	NA	NA	97.5042	NA	44.3278	NA	NA	NA	4.8155	NA	NA	23.588	NA	NA	NA	NA	NA	NA	NA	38.8658	23.6292	NA
EEF1D	Elongation factor 1-delta;Isoform 2 of Elongation factor 1-delta;Isoform 3 of Elongation factor 1-delta	P29692;P29692-2;P29692-3	NA	32.0959	NA	NA	NA	NA	12.6922	139.924	NA	NA	NA	NA	NA	19.2529	NA	13.7128	30.2563	NA	15.7003	NA	NA	NA	31.7209	24.2345	33.9226	NA	19.7832	NA	NA	49.9178	NA	24.6796	NA	NA	NA	NA	15.6774	21.0249	94.5618	NA	NA	9.09425	19.5148	NA	60.373	40.6442	NA
GNA11	Guanine nucleotide-binding protein subunit alpha-11	P29992	NA	31.6198	NA	NA	NA	NA	NA	NA	NA	NA	152.042	NA	NA	20.6751	NA	22.3006	NA	NA	NA	42.4612	NA	NA	49.137	31.9617	22.8602	NA	NA	NA	NA	14.8381	NA	NA	NA	NA	50.982	NA	NA	28.4753	NA	NA	NA	32.3083	12.7748	45.459	48.0826	NA	48.5688
ERP29	Endoplasmic reticulum resident protein 29	P30040	NA	22.6441	NA	22.5108	17.2357	NA	27.6689	203.758	NA	NA	19.2442	NA	21.7223	30.9634	36.0476	39.7742	24.262	6.07395	66.9488	24.5741	43.0626	29.312	37.2142	61.2432	57.032	NA	18.5899	NA	41.9959	32.7602	29.6342	43.4629	NA	NA	23.4594	NA	NA	29.4926	160.917	NA	22.5177	14.4094	37.9419	NA	59.2525	27.6272	NA
PRDX6	Peroxiredoxin-6	P30041	28.0107	128.535	12.0296	40.8502	23.9262	67.3538	91.9885	379.728	26.7221	38.6947	67.9575	NA	26.0522	106.802	61.2407	99.9347	28.4379	12.7304	60.5079	40.7785	31.4987	8.286	631.212	203.933	97.2789	NA	33.2559	78.8464	56.8121	188.489	14.8577	62.8929	15.7197	18.1187	74.043	93.0748	43.7786	48.1028	20.6122	35.7841	27.1201	42.3823	91.7203	40.3681	265.009	128.83	24.3581
BLVRB	Flavin reductase (NADPH)	P30043	NA	41.4263	NA	NA	NA	NA	39.0985	NA	NA	NA	13.1267	NA	NA	23.2206	19.097	NA	NA	NA	NA	NA	NA	NA	148.969	14.4454	16.5369	NA	5.39045	NA	NA	45.7693	NA	2.36794	NA	1.8565	NA	NA	NA	NA	NA	NA	NA	16.4987	26.3872	NA	58.8234	21.6141	NA
PRDX5	Peroxiredoxin-5, mitochondrial;Isoform Cytoplasmic+peroxisomal of Peroxiredoxin-5, mitochondrial	P30044;P30044-2	42.5686	104.199	NA	40.8093	54.7354	84.0079	206.233	2693.93	63.5903	60.206	69.8485	NA	47.2347	48.3475	70.1215	178.091	237.045	73.3928	78.2121	13.7615	125.441	42.8937	1215.48	800.332	380.006	NA	93.4775	79.0657	190.409	289.167	53.1181	NA	NA	NA	NA	135.04	70.6089	203.731	46.3102	83.4111	42.3929	92.8555	148.606	65.7223	677.011	348.822	108.456
DDT	D-dopachrome decarboxylase	P30046	NA	54.0848	13.608	NA	NA	NA	NA	307.793	NA	NA	24.8686	NA	23.8014	29.7663	NA	NA	NA	NA	17.0646	NA	NA	NA	169.576	137.963	59.4101	74.5856	103.707	43.9358	51.1394	30.3667	17.7684	21.0714	NA	NA	NA	NA	NA	166.26	277.815	30.4584	NA	53.2748	97.2357	42.285	118.975	120.407	NA
RPL12	60S ribosomal protein L12	P30050	NA	35.7079	NA	NA	4.21425	NA	7.118	NA	NA	NA	21.4222	NA	NA	69.6695	NA	48.6028	11.4	NA	16.4255	NA	NA	NA	82.5808	37.7144	23.9411	NA	NA	NA	NA	33.9075	NA	23.4371	NA	26.9685	NA	NA	NA	NA	NA	NA	NA	12.0796	20.7553	NA	63.8672	24.6526	NA
ECHS1	Enoyl-CoA hydratase, mitochondrial	P30084	NA	NA	NA	NA	NA	NA	NA	NA	NA	NA	NA	NA	NA	NA	NA	31.6727	NA	NA	NA	NA	NA	NA	9.87571	33.9471	NA	NA	NA	NA	NA	8.79331	NA	16.0012	NA	NA	NA	NA	NA	NA	NA	NA	NA	NA	NA	NA	NA	NA	NA
CMPK1	UMP-CMP kinase;Isoform 3 of UMP-CMP kinase	P30085;P30085-3	NA	74.0974	3.47041	13.4419	NA	722.855	11.0152	74.3326	NA	NA	26.8317	NA	NA	54.1323	53.4617	15.1588	32.9465	6.34703	NA	NA	155.036	NA	78.1451	113.665	54.9608	NA	NA	28.832	NA	49.0141	228.43	14.2352	NA	NA	NA	29.1659	17.1265	29.534	NA	12.1991	NA	11.1103	21.4813	NA	52.3332	30.8283	NA
PEBP1	Phosphatidylethanolamine-binding protein 1	P30086	47.1751	55.9512	20.8913	31.6135	43.8414	66.5196	50.2152	404.201	30.2398	33.649	65.7813	11.5575	NA	26.7521	82.4322	69.7016	87.2957	35.152	53.5331	27.6943	25.8651	14.0428	236.382	88.3377	117.985	34.9762	17.2618	19.7204	29.2517	133.803	29.4852	57.2019	28.8424	24.7873	44.8782	30.7325	NA	44.8022	223.289	20.1889	40.6802	41.6037	56.4913	26.4857	98.4321	44.9143	26.9485
PDIA3	Protein disulfide-isomerase A3	P30101	35.1753	61.1061	32.2174	47.185	66.7207	102.482	50.6398	256.415	46.0123	43.8771	56.1012	25.2875	55.0715	68.3745	58.2346	105.087	59.5536	66.8642	84.5083	95.3515	36.3842	31.5393	124.838	81.2619	56.8069	58.4916	34.6535	54.7695	54.4428	236.539	50.2899	172.52	75.9572	40.9366	63.1907	61.7867	44.9455	60.0757	181.761	27.3111	34.3946	51.6437	49.9019	72.6305	66.4318	50.6522	73.0415
PPP2R1A	Serine/threonine-protein phosphatase 2A 65 kDa regulatory subunit A alpha isoform	P30153	NA	43.7425	NA	NA	NA	NA	8.88919	90.4678	NA	NA	56.3695	NA	NA	14.729	NA	14.9052	8.60781	NA	5.94781	NA	12.2053	NA	79.8498	32.6504	20.5302	NA	NA	NA	NA	87.0096	NA	68.5628	NA	NA	NA	NA	NA	35.6425	NA	NA	NA	NA	15.0111	NA	70.9269	43.0531	NA
TM4SF1	Transmembrane 4 L6 family member 1	P30408	15.6961	NA	NA	NA	15.4517	14.4885	8.30256	NA	NA	NA	NA	NA	NA	NA	NA	21.2611	NA	9.63039	NA	NA	NA	NA	NA	NA	50.3669	NA	NA	NA	NA	17.9697	NA	NA	50.3275	NA	NA	NA	NA	NA	NA	NA	NA	NA	NA	NA	NA	NA	NA
ADSS2	Adenylosuccinate synthetase isozyme 2	P30520	NA	NA	NA	NA	NA	NA	NA	NA	NA	NA	NA	NA	NA	NA	NA	NA	NA	NA	NA	NA	NA	NA	20.3499	25.8461	14.4864	NA	NA	NA	NA	18.1807	NA	NA	NA	NA	NA	NA	NA	NA	NA	NA	NA	NA	NA	NA	17.5887	14.1854	NA
LRPAP1	Alpha-2-macroglobulin receptor-associated protein	P30533	NA	NA	NA	NA	NA	NA	NA	NA	NA	52.1744	NA	NA	NA	16.9888	60.027	NA	NA	NA	NA	28.6555	NA	9.19498	NA	NA	NA	NA	NA	NA	NA	NA	NA	NA	NA	NA	NA	NA	4.58211	NA	NA	NA	NA	NA	NA	21.4408	NA	NA	NA
SRI	Sorcin;Isoform 2 of Sorcin;Isoform 3 of Sorcin	P30626;P30626-2;P30626-3	NA	NA	NA	NA	NA	NA	19.7767	NA	NA	NA	NA	NA	NA	21.4035	18.6586	NA	NA	NA	NA	NA	NA	NA	NA	NA	NA	NA	NA	NA	NA	NA	NA	NA	NA	NA	NA	NA	NA	12.6501	NA	NA	NA	NA	9.91933	NA	NA	NA	NA
GSTT1	Glutathione S-transferase theta-1	P30711	NA	NA	NA	NA	NA	NA	NA	NA	NA	NA	13.7398	NA	NA	NA	NA	NA	NA	NA	NA	NA	NA	NA	209.229	3.51084	NA	NA	NA	NA	NA	NA	NA	NA	NA	NA	NA	NA	NA	NA	NA	NA	NA	NA	NA	NA	27.8292	NA	NA
SERPINB1	Leukocyte elastase inhibitor	P30740	32.4622	116.714	NA	38.7275	39.0461	51.9816	127.355	687.85	29.7888	16.008	57.2784	8.273	22.1248	37.2807	115.21	62.4326	75.6073	37.4794	38.9176	15.4712	24.6501	NA	458.151	190.953	202.15	78.1121	34.8944	84.6933	49.5016	289.352	26.2353	64.6636	31.8189	31.0848	76.8366	50.3188	41.2236	74.0054	126.547	21.1948	30.5682	38.7675	36.9104	31.0762	329.3	126.849	9.12127
ALDH3A1	Aldehyde dehydrogenase, dimeric NADP-preferring	P30838	58.2453	126.829	NA	61.7031	38.3472	41.9187	163.663	450.512	34.6528	NA	50.2732	NA	23.6478	34.9366	60.715	55.8841	212.542	45.338	57.0278	68.2365	29.4549	NA	1349.68	241.73	503.429	100.941	23.6124	58.0838	62.5612	532.485	26.6114	109.778	20.6199	33.547	34.4765	58.9426	80.0888	47.2618	244.76	38.7178	33.3364	61.1378	43.2873	17.3202	396.019	149.207	22.0703
LCN1	Lipocalin-1	P31025	930.849	287.28	374.836	677.6	343.866	880.099	533.83	327.511	720.274	540.157	363.41	219.4	318.113	663.623	527.298	697.126	874.308	348.114	393.155	571.286	265.487	403.317	536.307	412.562	396.082	134.518	206.674	671.724	356.792	275.494	493.789	541.605	547.363	774.651	711.521	613.782	500.388	388.699	156.115	238.232	259.613	517.96	263.915	318.379	352.599	191.574	391.536
CORO1A	Coronin-1A	P31146	NA	25.5806	NA	16.7173	42.181	NA	NA	1888.89	NA	NA	23.409	37.043	34.9956	NA	58.4349	14.5627	NA	79.5424	47.0863	NA	23.2811	NA	26.0263	NA	13.3833	NA	48.4892	NA	17.5842	93.8276	NA	NA	NA	NA	NA	NA	32.9786	101.254	1690.28	NA	NA	13.0306	NA	NA	61.0944	21.4616	NA
GDI1	Rab GDP dissociation inhibitor alpha	P31150	NA	11.1185	NA	NA	NA	NA	NA	NA	NA	NA	NA	NA	NA	NA	NA	NA	NA	NA	8.90682	NA	NA	NA	30.3092	14.6035	NA	NA	NA	NA	NA	35.2955	NA	NA	NA	NA	NA	NA	NA	NA	11.6078	NA	NA	8.2208	7.032	NA	23.5627	15.5518	NA
S100A7	Protein S100-A7	P31151	92.5766	NA	NA	44.5126	14.5356	55.9876	NA	NA	NA	90.7844	NA	219.634	53.9593	1076.85	103.14	26.922	NA	321.354	1287.31	NA	208.173	NA	NA	1088.87	394.512	14.0722	284.791	NA	46.9653	98.7659	202.684	57.1275	190.848	98.3565	16.3396	NA	NA	655.4	36.3903	27.9881	316.897	22.9926	958.168	NA	143.173	66.7326	NA
SDC4	Syndecan-4;Isoform 2 of Syndecan-4	P31431;P31431-2	64.6456	103.612	NA	16.4705	14.607	46.2344	10.6294	NA	NA	87.7565	115.481	NA	NA	55.5398	41.242	70.9415	NA	42.0757	77.9634	66.015	NA	NA	124.625	104.855	41.0437	NA	22.1128	93.3272	37.936	145.747	NA	157.107	53.5878	71.3515	46.8427	46.0832	73.1338	NA	NA	NA	18.5796	64.6746	NA	134.702	107.541	38.8114	34.9605
UQCRC1	Cytochrome b-c1 complex subunit 1, mitochondrial	P31930	NA	12.3631	NA	NA	8.77146	NA	NA	NA	NA	NA	NA	NA	NA	18.2495	NA	NA	NA	NA	NA	13.5646	NA	NA	NA	14.332	NA	NA	NA	NA	NA	19.0907	NA	7.62387	NA	NA	NA	NA	NA	NA	NA	NA	NA	NA	10.6003	NA	NA	3.26946	NA
ATIC	Bifunctional purine biosynthesis protein ATIC;Isoform 2 of Bifunctional purine biosynthesis protein ATIC	P31939;P31939-2	NA	10.6527	NA	NA	NA	NA	2.48197	NA	NA	NA	NA	NA	NA	8.20408	NA	NA	NA	NA	NA	NA	NA	NA	27.2459	11.7753	NA	NA	NA	NA	NA	16.9553	NA	NA	NA	NA	NA	NA	NA	NA	NA	NA	NA	NA	NA	NA	36.3361	8.66432	NA
APOBEC3A	DNA dC->dU-editing enzyme APOBEC-3A;Isoform 2 of DNA dC->dU-editing enzyme APOBEC-3A	P31941;P31941-2	NA	26.9207	NA	33.8951	14.1234	NA	31.3376	279.902	NA	NA	NA	NA	NA	16.1065	NA	53.1645	41.1047	NA	14.2102	NA	NA	NA	46.762	16.3671	45.5093	236.018	26.1221	NA	62.984	15.5858	NA	NA	NA	NA	NA	NA	45.5238	25.8922	139.393	38.7067	18.1551	14.8808	13.1828	NA	65.5367	211.087	NA
HNRNPH1	Heterogeneous nuclear ribonucleoprotein H	P31943	NA	23.0356	NA	NA	NA	NA	3.157	NA	NA	NA	NA	NA	NA	50.2649	7.91537	NA	44.092	NA	29.6731	NA	NA	NA	36.0342	16.8502	5.22974	NA	NA	NA	NA	34.1579	NA	21.8997	NA	NA	NA	NA	NA	NA	NA	NA	NA	NA	36.1129	NA	23.9885	7.17245	NA
CASP14	Caspase-14	P31944	281.763	105.622	19.3443	51.4937	482.274	94.5839	22.944	539.384	56.8028	116.899	74.408	148.751	42.2026	148.973	235.715	81.0019	94.6391	124.172	269.661	13.4785	72.1254	8.53637	42.7218	87.121	275.492	91.4535	141.588	111.504	118.13	1269.71	213.708	339.777	76.6127	170.79	NA	9.07945	34.0803	134.991	173.802	25.4049	151.949	146.542	676.357	26.4008	934.834	26.3629	18.8722
YWHAB	14-3-3 protein beta/alpha;Isoform Short of 14-3-3 protein beta/alpha	P31946;P31946-2	NA	37.3939	NA	NA	NA	NA	52.0032	887.942	NA	NA	NA	NA	9.89032	87.4878	57.2453	3.01065	46.7685	NA	NA	NA	NA	NA	22.6908	89.8738	82.4185	NA	33.3459	44.2883	31.7716	19.5284	17.2179	NA	30.9154	NA	NA	NA	23.7422	78.7495	431.094	NA	NA	15.5114	23.0407	NA	145.233	46.6871	31.9117
SFN	14-3-3 protein sigma;Isoform 2 of 14-3-3 protein sigma	P31947;P31947-2	14.6721	143.175	NA	64.8045	56.5314	17.4321	121.441	564.836	26.9048	NA	69.0501	14.053	13.9145	619.736	176.885	112.533	29.2965	27.9419	100.066	NA	31.0601	NA	596.138	189.429	247.689	158.971	51.1665	96.6318	62.4688	460.611	51.8594	141.783	43.915	66.0479	43.2579	79.1777	79.0128	148.81	278.812	18.4461	47.9857	60.2329	368.215	58.0171	378.049	136.639	20.9786
STIP1	Stress-induced-phosphoprotein 1;Isoform 2 of Stress-induced-phosphoprotein 1;Isoform 3 of Stress-induced-phosphoprotein 1	P31948;P31948-2;P31948-3	NA	38.8229	NA	6.58827	18.0552	NA	13.754	NA	NA	NA	22.4924	NA	NA	35.7545	28.5287	8.93518	25.2102	NA	NA	2.77837	NA	NA	118.96	28.9115	36.2258	NA	11.4148	NA	18.2871	22.0432	NA	NA	NA	NA	NA	NA	NA	14.2288	NA	NA	NA	NA	19.0028	NA	50.7657	23.3521	NA
S100A11	Protein S100-A11	P31949	68.7225	125.036	41.7195	67.9709	68.4677	39.4116	96.2578	1192.97	14.9063	32.9967	117.177	45.0735	51.2106	145.307	91.9195	97.6398	87.2274	57.7451	359.805	212.227	167.116	59.3545	651.965	686.485	455.048	200.383	60.3354	353.036	122.864	440.317	124.645	334.985	54.2402	130.993	88.219	112.253	82.2936	73.4139	526.731	33.2508	33.0235	72.6817	255.122	96.2792	318.211	393.044	57.5417
CDA	Cytidine deaminase	P32320	NA	14.8571	NA	NA	7.88716	NA	NA	205.614	NA	NA	55.6157	NA	21.5517	NA	42.6326	13.1436	NA	15.6533	NA	NA	NA	NA	21.8332	5.82459	10.1769	NA	32.3672	NA	NA	49.2827	NA	25.8403	NA	15.8057	NA	NA	NA	21.2097	174.649	NA	20.0611	NA	21.8385	29.8726	171.85	NA	NA
DSG3	Desmoglein-3	P32926	NA	32.5017	NA	NA	NA	NA	NA	NA	NA	NA	NA	NA	NA	2.28164	NA	42.0046	NA	NA	11.1241	NA	NA	NA	NA	NA	NA	NA	31.7522	25.06	10.8638	120.732	NA	NA	NA	NA	NA	NA	NA	NA	NA	NA	NA	NA	NA	NA	42.311	NA	NA
KIF5B	Kinesin-1 heavy chain	P33176	NA	445.702	238.754	NA	NA	269.83	NA	NA	NA	NA	316.195	NA	NA	26.3395	NA	461.194	NA	NA	261.748	NA	NA	NA	29.2462	NA	NA	NA	NA	NA	NA	63.9167	NA	NA	NA	466.572	NA	NA	700.5	NA	NA	NA	NA	NA	NA	NA	69.0634	118.971	NA
LSP1	Lymphocyte-specific protein 1;Isoform 3 of Lymphocyte-specific protein 1	P33241;P33241-3	NA	8.62774	NA	NA	NA	NA	NA	210.382	NA	NA	5.345	NA	NA	NA	19.3912	NA	8.75599	10.6745	NA	NA	NA	NA	32.8682	7.58993	3.68111	NA	NA	NA	NA	27.9653	NA	NA	NA	NA	NA	NA	NA	10.4551	236.611	NA	NA	NA	NA	NA	34.7431	8.59879	NA
MAN1A1	Mannosyl-oligosaccharide 1,2-alpha-mannosidase IA	P33908	49.2428	82.0155	112.533	38.8735	13.5824	51.9115	38.868	NA	37.3196	81.7324	52.8794	40.2668	94.3909	37.4075	53.5973	38.0753	NA	NA	25.2123	33.5841	42.6	62.938	157.587	NA	37.7827	NA	34.2645	82.0088	20.6086	105.078	55.6278	58.7232	35.3196	242.341	166.611	188.482	94.2919	62.7317	NA	36.1389	38.7247	35.9629	11.85	91.1683	70.1341	25.193	63.2872
RNASE4	Ribonuclease 4	P34096	165.142	166.408	99.2255	181.967	138.825	284.577	169.811	297.799	146.764	278.213	136.258	81.8212	139.664	248.536	163.931	227.561	185.054	189.026	160.018	299.534	128.899	163.271	309.945	128.229	139.199	99.7582	73.4068	336.387	131.723	182.353	98.0712	274.433	259.285	267.128	348.074	243.511	141.112	166.449	141.924	63.8874	83.5554	186.885	108.056	236.467	123.259	61.9151	177.048
SHMT1	Serine hydroxymethyltransferase, cytosolic;Isoform 2 of Serine hydroxymethyltransferase, cytosolic;Isoform 3 of Serine hydroxymethyltransferase, cytosolic	P34896;P34896-2;P34896-3	NA	NA	NA	NA	NA	NA	NA	NA	NA	NA	NA	NA	NA	NA	NA	NA	24.1011	NA	NA	NA	NA	NA	43.6375	61.032	11.5257	NA	5.74007	NA	NA	NA	NA	NA	NA	NA	NA	NA	NA	NA	NA	NA	NA	NA	NA	NA	20.2001	25.7922	NA
HSPA4	Heat shock 70 kDa protein 4	P34932	NA	34.5794	NA	NA	NA	NA	NA	NA	NA	NA	4.32227	NA	NA	27.5721	NA	NA	NA	NA	NA	NA	NA	NA	71.9317	15.7727	12.891	NA	NA	NA	NA	18.2349	NA	NA	24.196	NA	NA	NA	NA	NA	NA	NA	NA	NA	16.2845	NA	2.75312	NA	NA
PFN2	Profilin-2;Isoform IIb of Profilin-2	P35080;P35080-2	NA	56.2635	NA	NA	NA	NA	NA	67.5282	NA	NA	90.976	NA	NA	NA	NA	NA	NA	NA	NA	NA	NA	NA	20.3558	NA	81.3061	NA	NA	NA	NA	231.008	NA	NA	NA	NA	81.1655	NA	NA	24.0374	NA	NA	NA	NA	NA	52.5161	71.721	50.4371	65.4379
CTNNA1	Catenin alpha-1;Isoform 2 of Catenin alpha-1	P35221;P35221-2	NA	22.5401	NA	NA	NA	NA	NA	NA	NA	NA	4.4643	NA	NA	33.7432	NA	13.0328	NA	NA	11.0826	NA	NA	NA	25.7701	17.7603	10.4258	NA	64.7065	NA	40.6436	43.864	NA	40.9137	NA	NA	NA	NA	NA	6.34351	NA	NA	NA	NA	22.0561	NA	9.81612	NA	NA
CTNNB1	Catenin beta-1	P35222	NA	NA	NA	NA	NA	NA	NA	NA	NA	NA	NA	NA	NA	NA	NA	NA	NA	NA	17.4869	NA	NA	NA	39.4437	NA	NA	NA	NA	NA	NA	25.4381	NA	53.0711	NA	NA	NA	NA	NA	NA	NA	NA	NA	NA	NA	NA	NA	NA	NA
PHB	Prohibitin	P35232	NA	7.2595	NA	NA	NA	NA	NA	NA	NA	NA	NA	NA	NA	16.7983	NA	NA	NA	NA	30.6998	NA	NA	NA	31.6277	21.6474	NA	NA	NA	NA	NA	30.7699	NA	30.0219	NA	NA	NA	NA	NA	NA	NA	NA	NA	NA	5.14619	NA	NA	15.1748	NA
SERPINB6	Serpin B6	P35237	NA	41.8396	NA	NA	NA	NA	NA	NA	NA	NA	NA	NA	NA	47.2668	25.1144	NA	NA	NA	NA	NA	NA	NA	78.1585	75.3082	9.59244	NA	NA	NA	21.7714	NA	NA	NA	NA	NA	NA	NA	NA	33.5754	NA	NA	NA	NA	20.215	NA	41.0295	41.527	NA
RDX	Radixin;Isoform 5 of Radixin	P35241;P35241-5	47.1327	135.158	81.346	72.5694	54.1257	NA	98.7415	508.784	17.0126	115.451	276.008	28.9599	27.6712	169.994	147.619	76.0729	83.8223	65.3328	70.9642	84.4986	99.129	98.4721	221.014	137.328	281.088	NA	115.915	77.9467	103.132	255.879	42.98	116.515	88.7744	39.5818	200.522	48.641	101.055	90.3965	27.5746	57.2664	98.8683	115.527	109.221	64.5777	206.277	148.443	193.127
RPL22	60S ribosomal protein L22	P35268	NA	34.4302	NA	NA	NA	NA	NA	NA	NA	NA	NA	NA	NA	27.5536	NA	NA	NA	NA	39.3203	NA	NA	NA	40.7299	45.1422	28.3755	NA	NA	NA	16.6484	15.9201	39.6614	NA	NA	NA	NA	NA	NA	20.8283	NA	NA	14.9168	NA	155.66	NA	33.2941	32.0927	NA
SPRR1A	Cornifin-A	P35321	5.87448	40.6496	NA	NA	NA	NA	NA	94.885	NA	NA	NA	NA	NA	27.1466	44.374	32.76	24.9087	NA	15.7298	NA	NA	NA	NA	4.79602	NA	NA	NA	17.9629	NA	103.152	NA	22.8201	NA	13.6787	10.0345	NA	12.8488	25.5708	NA	NA	NA	8.42559	18.4275	NA	36.8918	17.9633	NA
IDUA	Alpha-L-iduronidase	P35475	65.028	48.1582	41.315	17.9646	58.614	34.3362	43.4178	NA	31.232	78.0404	24.7723	24.5717	42.2165	75.7908	53.079	102.046	38.5921	45.6822	52.184	87.6903	123.73	110.272	58.6481	67.5284	56.6618	NA	59.7604	29.3752	73.2149	71.2881	48.099	47.8912	49.5084	39.8721	21.3397	96.7087	104.839	40.0833	NA	55.6416	61.5385	55.2621	42.7877	51.9135	38.6725	33.0071	37.4356
KRT9	Keratin, type I cytoskeletal 9	P35527	41.3188	158.67	4.74855	103.37	418.732	256.426	250.203	635.545	11.3571	60.8745	4.97584	6.45506	NA	NA	91.3973	158.229	96.9853	34.073	481.172	444.507	116.928	68.8463	93.7771	13.9098	29.6499	61.3719	17.2863	46.812	14.9479	823.528	57.4073	1739.67	99.7265	320.912	26.3905	27.1851	45.6518	132.695	202.599	22.9112	28.8376	227.032	32.688	151.54	44.7439	51.0252	NA
MYH9	Myosin-9	P35579	20.1078	47.9503	NA	6.56175	34.0888	NA	14.367	394.909	NA	14.2048	24.8512	10.2947	15.7318	67.2488	37.727	38.9449	22.5873	27.5639	27.9066	9.86029	19.864	NA	166.988	39.6147	41.8568	NA	19.0753	20.9577	13.3667	58.948	16.8057	55.4275	20.3488	19.3188	17.4629	17.7002	26.8976	29.4758	314.773	NA	NA	16.3504	34.2332	21.5311	44.5692	22.0761	5.63375
COPB2	Coatomer subunit beta';Isoform 2 of Coatomer subunit beta'	P35606;P35606-2	NA	NA	NA	NA	2.5069	NA	5.63551	37.08	NA	NA	NA	NA	NA	23.2386	32.4174	NA	NA	NA	NA	9.42505	NA	NA	32.895	15.3997	23.2058	NA	15.1865	NA	11.0983	48.2433	4.66689	27.3795	NA	NA	NA	NA	NA	NA	33.6556	NA	NA	NA	17.8811	NA	45.2204	9.6433	NA
KRT2	Keratin, type II cytoskeletal 2 epidermal	P35908	45.4419	105.349	4.8171	37.1741	142.636	115.458	43.6324	173.548	14.1956	36.7853	13.5522	14.0979	24.5736	157.898	63.5537	58.91	23.5797	8.66517	79.7625	111.321	26.1195	NA	33.3078	8.34047	28.6632	1633.1	7.83627	22.8868	6.86059	244.218	24.1193	191.8	62.5519	53.5037	NA	17.5009	33.2511	74.0832	299.656	NA	25.1097	97.1338	714.105	73.2546	50.5626	75.086	NA
CHI3L1	Chitinase-3-like protein 1	P36222	NA	37.5635	NA	NA	12.0628	17.1161	5.3783	NA	NA	38.6697	NA	NA	NA	NA	19.4721	19.5449	54.4253	NA	18.4705	9.70465	48.1926	24.2043	NA	12.1876	NA	NA	10.2408	NA	15.7839	108.507	NA	25.5776	NA	7.97741	NA	NA	17.2328	35.6431	NA	NA	NA	41.9821	15.2542	28.3052	82.3794	6.6022	NA
RPL4	60S ribosomal protein L4	P36578	NA	NA	NA	NA	NA	NA	NA	NA	NA	NA	NA	NA	NA	23.6906	NA	NA	NA	NA	NA	NA	NA	NA	38.3458	NA	NA	NA	NA	NA	NA	NA	NA	NA	NA	NA	NA	NA	NA	NA	NA	NA	NA	NA	NA	NA	NA	NA	NA
PGM1	Phosphoglucomutase-1	P36871	NA	28.9183	NA	5.73206	NA	NA	19.311	NA	NA	NA	NA	NA	NA	22.118	NA	NA	29.739	28.4348	13.9978	NA	NA	NA	54.2337	26.6218	43.5754	NA	NA	27.2294	10.8328	43.2223	17.4085	9.48331	8.70362	NA	NA	21.5184	NA	15.4112	87.2665	NA	NA	NA	11.839	NA	34.9546	20.4337	NA
SERPINB5	Serpin B5	P36952	49.8536	41.3073	NA	59.3901	22.0296	NA	57.6675	629.757	NA	NA	26.5426	14.6168	NA	63.8157	54.5502	54.4383	60.8454	NA	27.0897	NA	28.9148	NA	105.114	74.8475	94.8762	115.747	51.9556	41.1953	40.2543	52.3651	31.9507	34.2758	NA	NA	332.892	13.7107	30.3027	77.6346	218.609	45.1328	32.735	22.506	130.563	18.053	101.269	78.2316	NA
SERPINF1	Pigment epithelium-derived factor	P36955	40.7863	64.2923	68.2313	30.1372	35.7353	42.5019	75.4941	287.139	79.9425	48.4286	62.1768	40.6415	56.6081	51.0248	69.0318	74.3856	63.2197	48.3742	66.9238	78.8036	48.8001	33.959	112.673	27.2145	59.3433	32.6473	58.2623	103.953	36.868	171.339	35.7977	137.087	36.3149	77.2573	26.6076	32.6821	74.3427	48.6347	45.7293	14.8059	36.4466	34.0017	40.3087	59.0992	102.354	48.7971	71.3564
CFHR2	Complement factor H-related protein 2;Isoform Short of Complement factor H-related protein 2	P36980;P36980-2	NA	NA	NA	NA	NA	NA	NA	130.438	NA	NA	NA	NA	28.1619	NA	NA	NA	NA	NA	30.5676	NA	NA	NA	NA	NA	NA	NA	NA	24.0893	NA	54.5768	NA	NA	NA	NA	NA	NA	NA	NA	117.082	NA	NA	11.5482	NA	NA	NA	NA	11.7232
TAGLN2	Transgelin-2;Isoform 2 of Transgelin-2	P37802;P37802-2	29.7184	122.969	21.4098	3.63369	29.3787	NA	65.2787	264.133	NA	25.0617	66.8293	NA	23.1458	25.3931	47.1012	77.2771	29.6795	34.064	22.7588	NA	41.0847	27.8891	540.173	227.723	190.078	NA	39.2775	38.6817	30.2537	128.714	20.298	82.511	38.9497	54.3058	7.30352	98.0047	29.7584	34.9962	NA	25.6596	61.7383	33.4806	37.0807	28.7615	158.526	129.226	20.036
TALDO1	Transaldolase	P37837	28.2134	27.4049	26.7964	8.84558	44.3696	NA	66.3873	211.386	NA	20.751	43.232	21.1507	37.5767	51.3568	52.4266	49.2906	18.2824	62.6951	98.7252	103.362	50.614	NA	162.033	220.319	126.844	NA	59.3344	16.3743	50.2757	145.926	16.6701	73.3341	32.6741	72.7596	NA	39.3814	26.3351	146.881	119.856	17.7328	24.7384	36.6979	73.1105	NA	118.465	45.4871	NA
LIPA	Lysosomal acid lipase/cholesteryl ester hydrolase;Isoform 2 of Lysosomal acid lipase/cholesteryl ester hydrolase	P38571;P38571-2	NA	28.9928	27.5988	57.6706	72.967	NA	98.6558	NA	NA	NA	NA	NA	48.0418	NA	NA	NA	NA	NA	60.0458	NA	NA	65.6254	NA	61.4821	54.3806	NA	NA	NA	53.8652	NA	54.5441	NA	NA	NA	NA	NA	NA	NA	NA	31.3719	63.1464	NA	NA	NA	NA	NA	NA
ATP6V1A	V-type proton ATPase catalytic subunit A;Isoform 2 of V-type proton ATPase catalytic subunit A	P38606;P38606-2	NA	41.1845	NA	NA	NA	NA	3.75012	33.7841	NA	NA	9.81052	NA	NA	60.2282	21.7361	NA	NA	NA	NA	NA	NA	NA	24.9446	21.3955	9.05728	NA	13.8298	16.9988	11.1978	29.2679	NA	12.396	NA	10.5578	NA	NA	12.7268	36.5452	86.3109	NA	NA	2.81586	26.6898	NA	33.4456	19.715	NA
HSPA9	Stress-70 protein, mitochondrial	P38646	NA	24.3241	NA	NA	NA	NA	NA	39.5998	NA	NA	NA	NA	NA	16.963	NA	26.9949	NA	NA	18.873	NA	NA	NA	35.9803	14.0811	NA	NA	NA	NA	NA	38.4014	NA	35.0171	NA	NA	NA	NA	NA	NA	26.6446	NA	NA	NA	NA	NA	NA	24.9612	NA
RPL3	60S ribosomal protein L3	P39023	NA	7.82896	NA	NA	NA	NA	NA	32.9139	NA	NA	NA	NA	NA	8.086	NA	NA	NA	NA	NA	NA	NA	NA	53.642	13.8123	NA	NA	NA	NA	NA	NA	NA	NA	NA	NA	NA	NA	NA	NA	NA	NA	NA	NA	NA	NA	NA	NA	NA
COL18A1	Collagen alpha-1(XVIII) chain;Isoform 2 of Collagen alpha-1(XVIII) chain;Isoform 3 of Collagen alpha-1(XVIII) chain	P39060;P39060-1;P39060-2	27.6678	39.0507	NA	15.8242	28.5801	NA	NA	NA	28.5427	20.7511	37.9034	NA	NA	40.108	34.2271	41.4804	33.2307	37.9238	22.437	86.0117	19.1928	13.6373	42.2961	14.0963	27.7478	NA	19.25	42.627	NA	55.2705	27.3781	48.8078	15.1875	NA	NA	46.4612	19.9301	22.966	NA	12.1912	12.6836	24.217	16.9169	25.9551	12.2001	16.7641	NA
CAPG	Macrophage-capping protein;Isoform 2 of Macrophage-capping protein	P40121;P40121-2	27.6817	42.1334	NA	11.0816	11.4992	31.9416	30.803	235.477	NA	NA	22.8405	7.76743	12.6302	53.9231	37.7869	42.2176	23.5065	13.6993	14.7077	NA	NA	NA	98.7002	42.4131	29.026	NA	18.8316	25.3443	15.4542	75.5816	9.72678	49.4891	NA	16.3176	7.30688	NA	24.512	18.0705	268.706	NA	NA	NA	63.8917	17.2008	88.8479	26.2701	9.60032
IL6ST	Interleukin-6 receptor subunit beta	P40189	19.4365	NA	NA	15.2391	17.9508	NA	NA	NA	NA	NA	NA	NA	NA	NA	NA	NA	NA	NA	NA	NA	8.67829	NA	NA	7.79178	NA	NA	29.6507	NA	36.5242	8.50652	NA	NA	NA	NA	NA	NA	NA	NA	NA	9.61515	33.2158	NA	NA	NA	22.7312	34.3761	9.48507
CEACAM6	Carcinoembryonic antigen-related cell adhesion molecule 6	P40199	NA	25.6464	15.4906	7.42934	NA	NA	NA	NA	NA	NA	64.1777	NA	NA	NA	30.6696	8.90681	NA	NA	5.31584	25.0358	12.7593	NA	NA	10.2073	NA	NA	20.8185	24.125	9.7673	244.4	NA	40.7996	NA	6.50192	12.0421	NA	79.4536	25.584	NA	NA	NA	NA	16.5697	16.6019	60.279	9.41344	NA
CCT6A	T-complex protein 1 subunit zeta	P40227	NA	36.8144	NA	NA	NA	NA	16.7855	NA	NA	NA	NA	NA	NA	86.8925	NA	NA	NA	NA	20.5452	NA	NA	NA	20.6039	7.58693	NA	NA	15.3655	13.9482	NA	26.0618	NA	NA	NA	NA	NA	NA	NA	11.4181	NA	NA	NA	NA	33.4781	NA	65.1732	40.7288	NA
ADH7	All-trans-retinol dehydrogenase [NAD(+)] ADH7;Isoform 2 of All-trans-retinol dehydrogenase [NAD(+)] ADH7	P40394;P40394-2	34.5983	91.0162	NA	33.0237	10.5579	37.0092	41.1879	NA	NA	NA	69.9812	NA	NA	NA	163.09	71.1732	14.1692	26.7053	NA	NA	NA	NA	113.116	57.5596	62.7526	35.8591	10.5458	101.301	21.783	41.2675	NA	NA	NA	NA	NA	NA	43.7148	31.9212	58.9674	5.09334	18.0513	15.7949	25.8282	NA	139.365	35.542	NA
RPL13A	60S ribosomal protein L13a	P40429	NA	NA	NA	NA	NA	NA	NA	NA	NA	NA	NA	NA	NA	51.5478	NA	NA	NA	NA	47.8686	NA	NA	NA	271.324	NA	35.8783	NA	NA	NA	NA	NA	NA	NA	NA	NA	NA	NA	NA	11.0302	NA	NA	NA	NA	NA	NA	13.4438	81.2879	NA
STAT3	Signal transducer and activator of transcription 3;Isoform Del-701 of Signal transducer and activator of transcription 3;Isoform 3 of Signal transducer and activator of transcription 3	P40763;P40763-2;P40763-3	NA	NA	NA	NA	NA	NA	NA	NA	NA	NA	NA	NA	NA	6.55318	NA	NA	NA	NA	NA	NA	NA	NA	3.26369	NA	NA	NA	NA	NA	NA	6.48698	NA	NA	NA	NA	NA	NA	NA	NA	NA	NA	NA	NA	NA	NA	NA	NA	NA
MDH1	Malate dehydrogenase, cytoplasmic;Isoform 3 of Malate dehydrogenase, cytoplasmic	P40925;P40925-3	25.9738	95.2901	7.75231	48.9082	23.4486	53.6332	47.1802	450.41	19.7887	21.8511	65.2703	22.4509	14.0653	102.529	66.852	88.5496	45.1068	23.3807	28.6481	30.5849	20.1675	NA	225.277	151.211	102.938	33.5626	34.6431	43.5956	33.1594	163.509	27.6899	61.4698	NA	54.486	30.1666	51.45	55.9923	73.3663	250.06	14.2267	32.6343	27.4824	88.8295	30.7295	159.661	61.1986	20.4921
MDH2	Malate dehydrogenase, mitochondrial	P40926	NA	46.2434	NA	22.2086	69.4935	NA	30.9325	211.054	NA	10.6037	18.3549	NA	NA	84.8149	45.6607	54.6739	23.7737	9.53744	23.5418	57.6722	35.678	26.7377	108.598	86.8385	60.5482	122.191	57.6065	10.6298	38.5385	335.416	25.6184	164.385	28.508	54.1356	NA	NA	25.6611	41.3219	439.821	NA	25.4251	23.9269	54.6079	13.1396	87.443	62.6468	8.91771
HADHA	Trifunctional enzyme subunit alpha, mitochondrial	P40939	NA	23.4158	NA	NA	NA	NA	NA	NA	NA	NA	NA	NA	NA	NA	NA	3.27461	NA	NA	32.1197	NA	8.74958	NA	31.1955	10.5367	NA	NA	9.64615	NA	NA	65.21	NA	46.0655	NA	NA	NA	NA	NA	NA	NA	NA	NA	NA	NA	NA	NA	10.4546	NA
MNDA	Myeloid cell nuclear differentiation antigen	P41218	NA	13.8812	NA	19.4296	10.138	NA	NA	1282.35	NA	NA	12.6081	NA	24.3487	NA	40.3546	19.6922	NA	28.6277	NA	NA	NA	NA	6.03818	13.4425	NA	NA	20.7195	9.87859	31.9948	90.9093	NA	NA	NA	NA	NA	NA	23.064	53.9277	812.51	NA	NA	6.14094	NA	6.96627	41.2984	29.3692	NA
STAT1	Signal transducer and activator of transcription 1-alpha/beta	P42224	NA	60.5815	NA	NA	NA	NA	6.55247	NA	NA	NA	157.01	NA	NA	NA	NA	NA	NA	NA	96.2204	NA	NA	78.2514	39.737	64.5246	48.5001	NA	48.9765	NA	NA	79.8581	NA	NA	NA	NA	NA	NA	NA	NA	NA	NA	NA	NA	24.3209	NA	132.632	14.2612	NA
HAL	Histidine ammonia-lyase;Isoform 2 of Histidine ammonia-lyase	P42357;P42357-2	NA	22.3154	NA	NA	8.48853	NA	NA	16.3689	NA	NA	NA	NA	NA	46.8483	NA	NA	NA	NA	4.27194	NA	NA	NA	NA	NA	NA	NA	39.8896	NA	177.636	73.7472	NA	13.1535	NA	NA	NA	NA	NA	13.6716	NA	NA	NA	NA	113.78	NA	22.9001	NA	NA
PRCP	Lysosomal Pro-X carboxypeptidase;Isoform 2 of Lysosomal Pro-X carboxypeptidase	P42785;P42785-2	NA	35.9142	22.2897	6.70253	14.7964	11.7375	11.4876	NA	24.6786	64.4671	22.0211	NA	22.6804	58.3947	57.5056	28.9254	24.0732	17.2425	54.3714	10.6203	25.2662	22.5192	48.6051	34.9963	40.5476	NA	21.1884	9.82312	16.5201	38.507	NA	67.2397	35.6254	43.4295	NA	25.0587	48.4809	25.6324	NA	10.1323	24.1171	15.848	23.1014	16.5759	42.9761	25.4838	23.5128
GDF5	Growth/differentiation factor 5	P43026	28.3733	NA	NA	17.606	8.34516	NA	NA	NA	NA	NA	NA	NA	NA	NA	NA	NA	22.9806	NA	NA	NA	NA	NA	NA	NA	NA	NA	NA	13.144	NA	NA	NA	NA	27.8551	NA	NA	NA	NA	NA	NA	NA	NA	NA	NA	NA	NA	NA	NA
PAFAH1B1	Platelet-activating factor acetylhydrolase IB subunit beta	P43034	NA	31.064	NA	NA	NA	NA	10.2348	145.246	NA	NA	8.7509	NA	NA	21.632	13.88	NA	15.6718	NA	17.6875	NA	13.3066	NA	21.3486	26.1683	25.1202	NA	NA	NA	NA	18.867	NA	15.2424	NA	NA	NA	NA	NA	18.078	NA	NA	NA	18.2528	49.6204	NA	47.4982	18.213	NA
CTSO	Cathepsin O	P43234	34.8978	11.662	12.8989	9.6961	21.9268	38.0288	27.7053	NA	NA	18.3823	17.6956	NA	21.8897	18.4898	12.6249	25.3764	NA	NA	6.19516	37.3932	15.112	NA	42.6796	35.0739	13.229	NA	20.6025	NA	24.6589	7.90888	57.1813	NA	22.0595	15.9055	36.492	35.1321	NA	18.7177	NA	13.799	11.8281	15.788	14.1036	NA	16.0854	23.5617	25.109
BTD	Biotinidase;Isoform 2 of Biotinidase;Isoform 3 of Biotinidase;Isoform 4 of Biotinidase	P43251;P43251-2;P43251-3;P43251-4	29.8214	84.4855	53.7445	32.9052	34.2367	86.7005	52.5276	98.7889	46.778	175.523	83.9251	33.2214	77.8996	102.725	73.1104	90.4235	61.0428	72.2815	70.667	128.513	77.698	60.4984	59.7216	92.344	71.8103	64.0398	57.5774	146.912	68.0148	92.4541	76.8551	76.1668	102.417	53.1066	109.91	120.26	70.4557	82.2385	77.9916	35.5502	54.2787	80.7635	55.9584	99.2292	81.4181	40.6208	73.2344
NAMPT	Nicotinamide phosphoribosyltransferase	P43490	NA	26.3671	NA	NA	5.98301	28.0678	21.5124	29.2628	NA	NA	NA	NA	NA	23.4763	25.495	7.76424	18.1675	NA	NA	NA	NA	NA	42.1257	12.3458	15.0511	NA	20.4227	NA	NA	29.4795	NA	NA	NA	6.06661	NA	NA	NA	17.2598	77.5126	NA	NA	NA	19.2576	NA	30.5708	24.1345	NA
AFM	Afamin	P43652	NA	36.3478	NA	NA	NA	NA	23.8207	319.964	NA	NA	13.2745	NA	48.7207	NA	64.7887	25.2265	NA	NA	NA	NA	11.6696	NA	52.9451	29.4774	NA	NA	15.3786	233.367	NA	68.9636	NA	27.5755	NA	17.6542	NA	NA	NA	32.917	111.614	NA	30.6192	NA	36.5211	13.8609	54.0378	NA	NA
PPIC	Peptidyl-prolyl cis-trans isomerase C	P45877	96.7884	38.7193	65.1311	95.1865	194.374	67.8666	NA	NA	155.743	166.913	139.49	61.7692	159.667	96.2127	69.3456	291.207	NA	189.107	57.8746	223.331	88.9739	103.03	131.892	232.518	127.339	NA	127.157	NA	191.6	NA	126.726	NA	78.1592	NA	55.8798	114.955	122.768	97.2952	NA	95.1848	182.836	143.37	220.388	70.7127	70.0821	175.486	87.8843
VDAC2	Voltage-dependent anion-selective channel protein 2;Isoform 1 of Voltage-dependent anion-selective channel protein 2;Isoform 2 of Voltage-dependent anion-selective channel protein 2	P45880;P45880-1;P45880-2	NA	13.351	NA	NA	NA	NA	NA	NA	NA	NA	NA	NA	NA	23.4381	NA	NA	NA	NA	NA	NA	NA	NA	18.751	NA	NA	NA	NA	NA	NA	93.835	NA	25.6456	NA	NA	NA	NA	NA	NA	NA	NA	NA	NA	6.54318	NA	NA	33.7587	NA
NSF	Vesicle-fusing ATPase	P46459	NA	17.2908	NA	NA	6.90471	151.942	3.21227	39.262	NA	NA	NA	NA	NA	11.5213	NA	NA	14.0833	NA	NA	NA	NA	NA	51.6475	23.9179	15.2281	NA	NA	8.42966	NA	30.806	NA	NA	NA	NA	NA	NA	NA	2.66226	NA	NA	NA	4.20983	14.0463	NA	12.5427	10.8244	75.0959
RPL27A	60S ribosomal protein L27a	P46776	NA	NA	NA	NA	NA	NA	NA	NA	NA	NA	NA	NA	NA	50.5884	NA	NA	NA	NA	24.8917	NA	NA	NA	39.4892	69.0134	20.5737	NA	NA	NA	NA	34.1675	NA	18.7287	NA	NA	NA	NA	NA	32.6491	NA	NA	NA	NA	NA	NA	NA	117.141	NA
RPS9	40S ribosomal protein S9	P46781	NA	9.26364	NA	NA	NA	NA	NA	NA	NA	NA	NA	NA	NA	11.4963	NA	NA	NA	NA	36.4461	NA	NA	NA	9.9702	65.8081	NA	NA	NA	NA	NA	14.0765	NA	NA	NA	NA	NA	NA	NA	8.83689	NA	NA	18.4806	NA	31.2891	NA	NA	55.28	NA
RPS5	40S ribosomal protein S5	P46782	NA	NA	NA	NA	NA	NA	NA	59.6321	NA	NA	NA	NA	NA	4.42225	NA	NA	NA	NA	NA	NA	NA	NA	NA	NA	21.7617	NA	NA	NA	NA	NA	NA	NA	NA	NA	NA	NA	NA	NA	NA	NA	NA	NA	NA	NA	NA	NA	NA
GNPDA1;GNPDA2;GNPDA2	Glucosamine-6-phosphate isomerase 1;Glucosamine-6-phosphate isomerase 2;Isoform 3 of Glucosamine-6-phosphate isomerase 2	P46926;Q8TDQ7;Q8TDQ7-3	NA	NA	NA	NA	NA	NA	NA	NA	NA	NA	NA	NA	NA	27.2484	NA	NA	NA	NA	NA	NA	NA	NA	169.632	NA	NA	NA	NA	NA	NA	44.5358	NA	NA	NA	NA	NA	NA	NA	NA	NA	NA	NA	NA	19.4334	NA	32.3494	NA	NA
IQGAP1	Ras GTPase-activating-like protein IQGAP1	P46940	NA	47.3059	NA	NA	7.77806	NA	21.1816	129.193	NA	NA	46.621	NA	NA	47.5503	31.1885	33.2048	32.6731	21.4424	23.6587	10.8568	33.5632	NA	170.515	56.6156	55.135	NA	20.8743	33.5043	19.0604	78.5498	5.59565	26.7966	19.2697	NA	37.0784	25.2309	23.7362	32.9097	98.3277	NA	14.1599	24.8223	27.724	NA	53.8526	30.4777	16.4011
GYG1	Glycogenin-1;Isoform GN-1 of Glycogenin-1	P46976;P46976-2	NA	NA	NA	NA	NA	NA	NA	388.514	NA	NA	NA	NA	NA	NA	19.7092	NA	NA	NA	NA	NA	NA	NA	30.7004	8.85921	NA	NA	NA	NA	NA	NA	NA	NA	NA	NA	NA	NA	NA	29.8112	NA	NA	NA	NA	NA	NA	32.9862	NA	NA
CAPZA2	F-actin-capping protein subunit alpha-2	P47755	NA	27.7887	NA	NA	NA	NA	NA	59.0832	NA	NA	26.832	NA	NA	38.3669	37.8531	27.806	NA	NA	160.125	8.75187	NA	NA	144.096	35.4853	33.1061	NA	NA	NA	39.8783	97.4288	NA	NA	NA	NA	NA	NA	NA	29.8298	81.8436	NA	26.293	13.3574	78.1864	NA	63.6018	99.2898	38.4191
CAPZB	Isoform 2 of F-actin-capping protein subunit beta	P47756-2	594.472	43.2311	NA	35.715	24.4121	NA	41.7861	176.089	NA	NA	NA	14.1018	NA	31.2114	26.5304	NA	46.68	18.1994	30.2152	NA	17.8833	NA	98.3272	74.6129	52.2604	42.2997	29.4132	NA	62.8537	33.9613	6.93962	29.8923	20.6692	NA	19.3004	NA	24.1771	64.553	228.481	NA	42.8081	27.2621	63.5247	19.9992	40.2922	41.9696	18.387
ALDH1A3	Aldehyde dehydrogenase family 1 member A3	P47895	16.0141	61.8335	NA	NA	16.4153	45.6679	33.3906	75.4586	NA	NA	NA	NA	NA	66.9011	29.0773	25.6447	22.2393	NA	30.696	NA	22.3931	NA	141.617	41.4029	56.0957	NA	NA	NA	19.4556	103.724	14.0249	39.3692	15.1232	NA	NA	NA	NA	22.6189	NA	NA	22.7845	25.597	26.4393	NA	79.7492	41.6565	NA
QARS1	Glutamine--tRNA ligase;Isoform 2 of Glutamine--tRNA ligase	P47897;P47897-2	291.984	NA	30.9318	178.688	313.195	244.157	462.069	1573.66	153.2	547.403	NA	56.7324	NA	85.842	29.4211	147.441	425.074	140.845	167.994	693.054	132.684	150.22	244.367	50.4854	70.5393	108.656	33.4912	52.9504	45.9716	21.1159	1474.02	128.641	768.116	466.405	186.592	NA	45.6439	45.8176	78.8623	163.014	37.7342	110.391	63.6803	NA	21.9407	6.43077	25.5794
LGALS7	Galectin-7	P47929	NA	111.401	NA	15.5907	22.6331	25.0599	31.1382	NA	NA	NA	43.2902	NA	23.8601	1443.67	72.0489	42.2467	64.151	13.5563	12.8758	NA	23.2633	NA	20.3721	27.2449	NA	NA	20.1063	50.3158	16.5434	96.3725	NA	18.2799	NA	20.1753	NA	NA	27.9147	97.5131	15.2932	NA	48.7619	42.1129	1105.73	64.54	140.241	35.1848	9.9749
ATP5PO	ATP synthase subunit O, mitochondrial	P48047	NA	NA	NA	NA	NA	NA	NA	NA	NA	NA	NA	NA	NA	11.4432	NA	NA	NA	NA	17.2639	NA	NA	NA	NA	5.96957	NA	NA	NA	NA	NA	14.0669	NA	NA	NA	NA	NA	NA	NA	NA	9.20806	NA	NA	NA	3.90189	NA	NA	11.1691	NA
PREP	Prolyl endopeptidase	P48147	NA	42.04	NA	NA	NA	NA	NA	NA	NA	NA	NA	NA	NA	9.22349	NA	NA	6.59689	NA	NA	NA	NA	NA	12.8335	16.7223	16.6476	NA	NA	NA	NA	32.3795	NA	NA	NA	NA	NA	NA	NA	NA	NA	NA	NA	NA	23.472	NA	10.6254	NA	NA
ME1	NADP-dependent malic enzyme;Isoform 2 of NADP-dependent malic enzyme	P48163;P48163-2	NA	30.0143	NA	NA	17.2182	NA	NA	NA	NA	NA	NA	NA	NA	101.773	NA	NA	NA	NA	NA	NA	NA	NA	NA	NA	37.8727	NA	15.5381	NA	NA	147.861	NA	NA	NA	NA	NA	NA	NA	NA	NA	NA	NA	16.3114	153.811	NA	84.0073	NA	NA
SERPINB4	Serpin B4	P48594	NA	NA	NA	NA	NA	NA	NA	192.553	NA	NA	NA	NA	NA	255.51	59.8142	17.1953	NA	NA	NA	NA	NA	NA	NA	NA	NA	NA	NA	NA	NA	16.0868	NA	NA	NA	NA	NA	NA	NA	NA	NA	NA	NA	NA	14.486	NA	NA	NA	NA
GSS	Glutathione synthetase	P48637	NA	32.3051	NA	NA	NA	NA	NA	NA	NA	92.78	NA	NA	NA	27.9742	NA	NA	NA	NA	NA	NA	NA	NA	60.6715	23.9744	NA	NA	4.75117	NA	NA	84.1057	NA	NA	NA	NA	NA	336.93	NA	NA	NA	NA	NA	NA	11.1711	NA	35.8625	NA	NA
KRT6C	Keratin, type II cytoskeletal 6C	P48668	NA	NA	NA	NA	NA	NA	37.3517	NA	NA	NA	NA	NA	NA	NA	NA	NA	NA	NA	NA	NA	NA	NA	NA	NA	NA	NA	NA	NA	NA	65.5305	NA	NA	NA	NA	NA	NA	NA	134.967	NA	NA	33.6292	NA	155.836	NA	NA	NA	NA
HSPA13	Heat shock 70 kDa protein 13	P48723	40.5156	63.3155	79.5871	52.0898	34.1105	78.8828	67.8605	64.186	64.8323	118.1	68.1226	13.9601	92.1057	74.1643	55.5675	66.3288	46.1928	58.2737	86.9139	81.3713	45.0682	82.5504	91.7265	83.7298	70.78	75.452	44.3582	57.5419	87.8965	44.4292	46.443	67.8873	133.238	36.9838	62.8299	102.918	108.592	45.9484	13.1477	29.6505	41.3651	119.582	40.1214	93.4551	55.0798	49.6816	89.8883
IDH2	Isocitrate dehydrogenase [NADP], mitochondrial;Isoform 2 of Isocitrate dehydrogenase [NADP], mitochondrial	P48735;P48735-2	NA	19.9495	NA	NA	NA	NA	NA	NA	NA	NA	NA	NA	NA	NA	NA	NA	NA	NA	NA	NA	NA	NA	4.94416	NA	NA	NA	NA	NA	NA	62.4097	NA	10.9033	NA	NA	NA	NA	NA	NA	NA	NA	NA	NA	NA	NA	NA	7.33661	NA
MASP1	Mannan-binding lectin serine protease 1	P48740	56.5846	17.4799	NA	NA	NA	447.737	50.2395	NA	148.189	NA	NA	NA	NA	NA	NA	330.716	NA	NA	NA	NA	NA	NA	279.416	NA	NA	NA	NA	NA	NA	NA	NA	160.897	NA	268.88	NA	8.74546	NA	NA	NA	NA	NA	NA	NA	NA	NA	NA	NA
ALDH9A1	4-trimethylaminobutyraldehyde dehydrogenase;Isoform 2 of 4-trimethylaminobutyraldehyde dehydrogenase;Isoform 3 of 4-trimethylaminobutyraldehyde dehydrogenase	P49189;P49189-2;P49189-3	NA	32.4047	NA	13.7059	20.2456	NA	26.7598	112.378	NA	NA	24.4286	6.2054	NA	86.3965	31.5231	25.9577	29.041	30.397	40.6092	7.89729	NA	NA	108.087	49.5851	37.5489	NA	13.0557	23.403	18.3149	43.3478	NA	20.9175	NA	28.6171	12.6241	27.7977	NA	31.535	54.1854	NA	25.2392	32.2874	123.166	22.2637	52.7836	34.1257	22.7941
LMAN1	Protein ERGIC-53	P49257	84.9489	28.6597	23.7929	64.6424	74.3623	91.1172	64.8029	NA	90.9918	38.4384	32.7893	33.8295	63.2828	52.2758	77.3214	87.9222	27.4275	28.7776	30.8225	98.8326	48.3614	31.3217	88.3071	53.1955	42.4714	NA	10.0448	45.46	26.8987	88.6253	38.7062	107.125	62.191	118.316	85.5511	72.6405	59.2724	27.8698	NA	NA	19.2533	45.6918	31.4667	64.1332	21.8331	56.0555	46.5452
FASN	Fatty acid synthase	P49327	NA	NA	NA	NA	NA	NA	NA	NA	NA	NA	NA	NA	NA	9.63922	NA	NA	NA	NA	NA	NA	NA	NA	NA	NA	NA	NA	NA	NA	NA	8.31051	NA	6.71737	NA	NA	NA	NA	NA	NA	NA	NA	NA	NA	11.1487	NA	41.8256	NA	NA
CCT3	T-complex protein 1 subunit gamma;Isoform 2 of T-complex protein 1 subunit gamma	P49368;P49368-2	NA	25.7422	NA	NA	NA	NA	7.54042	NA	NA	NA	NA	NA	NA	13.3075	NA	NA	38.003	NA	13.3415	NA	NA	NA	33.0625	24.2615	44.3723	NA	38.6332	NA	NA	57.1194	NA	NA	NA	NA	NA	NA	NA	19.2531	NA	NA	NA	NA	32.8871	NA	39.6245	29.3368	NA
TUFM	Elongation factor Tu, mitochondrial	P49411	NA	20.6213	NA	NA	NA	NA	NA	NA	NA	NA	NA	NA	NA	3.7988	NA	13.8115	NA	NA	18.1993	16.6443	15.264	NA	81.7532	16.283	NA	NA	NA	NA	NA	22.135	NA	19.0654	3.3052	NA	NA	NA	NA	16.5541	NA	NA	NA	NA	15.1718	NA	NA	23.2222	NA
ALDH7A1	Alpha-aminoadipic semialdehyde dehydrogenase;Isoform 2 of Alpha-aminoadipic semialdehyde dehydrogenase;Isoform 4 of Alpha-aminoadipic semialdehyde dehydrogenase	P49419;P49419-2;P49419-4	NA	13.0978	NA	NA	27.0639	NA	NA	NA	NA	NA	NA	NA	NA	NA	NA	NA	NA	NA	NA	NA	NA	NA	32.4943	54.252	24.1067	NA	NA	NA	NA	39.8149	NA	NA	NA	9.33514	NA	NA	NA	24.776	NA	NA	NA	NA	22.8976	NA	19.1744	22.7747	NA
MAN2A2	Alpha-mannosidase 2x;Isoform 1 of Alpha-mannosidase 2x;Isoform 2 of Alpha-mannosidase 2x	P49641;P49641-1;P49641-2	NA	21.8953	NA	NA	23.9929	25.3757	18.1247	NA	NA	56.3019	29.2082	14.8013	NA	50.3883	50.2219	NA	32.9987	30.6879	25.7209	42.4221	23.4008	NA	62.288	18.4577	36.9587	NA	16.3937	NA	8.69571	30.1882	25.5242	36.1407	21.1882	74.0266	NA	75.4569	31.4986	72.3241	NA	53.4537	42.2137	37.6	34.4112	26.1322	40.458	24.2463	12.9678
PSMB3	Proteasome subunit beta type-3	P49720	NA	95.9757	NA	NA	NA	NA	NA	NA	NA	NA	60.9031	NA	NA	147.82	61.951	21.126	NA	NA	19.1442	NA	NA	NA	39.6712	29.079	54.6762	NA	NA	45.2002	27.7755	368.128	NA	NA	NA	NA	NA	NA	NA	20.757	NA	NA	6.28937	NA	78.6288	NA	134.634	35.2507	NA
PSMB2	Proteasome subunit beta type-2	P49721	NA	22.0379	NA	NA	NA	NA	NA	NA	NA	NA	18.9503	11.0986	8.772	NA	NA	51.3855	NA	NA	NA	NA	NA	NA	38.8585	NA	12.309	NA	12.8904	11.8565	22.4841	55.6459	16.9914	NA	NA	NA	NA	NA	NA	61.2285	NA	NA	NA	NA	53.0645	NA	71.638	19.1436	NA
COMP	Cartilage oligomeric matrix protein;Isoform 2 of Cartilage oligomeric matrix protein	P49747;P49747-2	NA	NA	NA	NA	NA	NA	NA	NA	NA	NA	NA	NA	NA	NA	NA	NA	NA	NA	NA	NA	NA	NA	NA	NA	NA	NA	NA	19.4032	NA	NA	NA	NA	244.53	NA	NA	NA	NA	NA	NA	NA	NA	NA	NA	NA	NA	NA	NA
ACADVL	Very long-chain specific acyl-CoA dehydrogenase, mitochondrial;Isoform 2 of Very long-chain specific acyl-CoA dehydrogenase, mitochondrial;Isoform 3 of Very long-chain specific acyl-CoA dehydrogenase, mitochondrial	P49748;P49748-2;P49748-3	NA	29.7969	NA	NA	20.9343	NA	NA	NA	NA	NA	NA	NA	NA	26.4119	NA	31.7459	NA	NA	28.2778	NA	NA	NA	42.0493	12.313	NA	NA	NA	NA	NA	90.5022	NA	52.3223	NA	NA	NA	NA	NA	NA	NA	NA	NA	NA	NA	NA	NA	11.4456	NA
TMED10	Transmembrane emp24 domain-containing protein 10	P49755	NA	79.0289	NA	NA	4.50494	NA	NA	NA	NA	NA	48.2313	NA	NA	60.3898	38.7371	NA	NA	NA	37.8196	NA	44.9545	29.7683	108.642	41.781	10.1659	NA	11.9069	NA	NA	235.008	NA	14.2702	40.0939	55.5999	9.11617	56.3092	NA	16.6109	NA	NA	23.9699	69.358	64.4419	41.866	52.4855	62.5825	16.8484
HINT1	Histidine triad nucleotide-binding protein 1	P49773	24.1182	28.5919	NA	NA	NA	NA	NA	NA	NA	NA	NA	NA	NA	NA	NA	NA	NA	NA	NA	NA	NA	NA	5.1933	NA	NA	NA	NA	NA	NA	28.6543	NA	NA	NA	NA	NA	NA	NA	NA	NA	NA	NA	NA	NA	NA	NA	NA	NA
RARRES1	Retinoic acid receptor responder protein 1	P49788	75.8526	296.459	83.0567	142.184	283.173	116.089	87.4318	209.316	31.7413	134.515	264.97	65.8304	65.1665	279.667	176.236	354.986	106.316	106.668	224.301	178.334	286.646	114.034	180.391	162.075	176.813	378.505	92.2519	98.302	212.778	463.795	65.4318	263.288	89.952	183.466	19.5167	162.498	247.536	278.345	340.351	50.8562	90.6139	176.833	205.212	79.6553	322.792	160.951	227.69
KLK7	Kallikrein-7	P49862	NA	52.8946	31.7102	NA	15.7173	NA	NA	752.499	NA	NA	NA	105.205	NA	54.0093	75.511	NA	12.5661	48.2168	203.083	NA	80.6783	NA	NA	58.8318	46.9698	17.0865	NA	NA	17.7915	36.1657	NA	12.872	NA	119.475	NA	NA	31.8626	41.3507	115.941	NA	48.1347	78.0854	104.766	NA	136.031	NA	NA
SELENOP	Selenoprotein P	P49908	75.0636	122.842	159.957	76.8186	56.3606	NA	55.7033	450.898	30.4917	62.0735	90.3305	34.4263	152.379	41.2255	93.0748	32.4932	81.4993	37.635	NA	NA	62.221	26.9702	38.6487	58.3442	28.8701	106.341	51.9732	159.113	65.7697	109.943	33.3371	55.3296	63.5718	24.7118	39.6586	137.905	98.4637	88.9169	203.964	59.9255	70.8571	21.241	55.4602	119.09	159.898	143.821	66.1812
CAMP	Cathelicidin antimicrobial peptide	P49913	NA	14.3907	NA	NA	23.8534	5.2073	NA	451.338	NA	NA	NA	33.481	31.3677	NA	70.1759	NA	NA	24.4573	20.8247	NA	5.45258	NA	9.02718	NA	NA	NA	37.1897	NA	16.7073	47.2444	NA	17.5316	NA	NA	NA	NA	37.4783	138.545	719.928	NA	NA	43.6964	5.75433	NA	42.9299	40.2297	NA
IDH3A	Isocitrate dehydrogenase [NAD] subunit alpha, mitochondrial	P50213	NA	29.8447	NA	NA	NA	NA	NA	NA	NA	NA	NA	NA	NA	NA	NA	34.1117	NA	NA	NA	NA	NA	NA	NA	NA	NA	NA	NA	NA	NA	15.0347	NA	NA	NA	NA	NA	NA	NA	NA	NA	NA	NA	NA	NA	NA	NA	NA	NA
GDI2	Rab GDP dissociation inhibitor beta	P50395	NA	80.7605	17.1035	18.0701	19.576	14.9066	37.837	230.912	NA	24.1272	45.8591	NA	14.7656	55.0833	52.844	25.3873	25.7771	13.6053	23.6335	NA	20.432	NA	224.097	104.448	95.7364	352.337	26.4568	28.7775	34.989	67.3199	NA	54.9688	13.8459	33.9957	28.4414	NA	51.1066	45.8958	47.7281	NA	20.6005	30.3107	63.0854	19.5164	76.3982	66.3299	27.1799
SERPINB8	Serpin B8	P50452	NA	NA	NA	NA	10.562	NA	NA	NA	NA	NA	NA	NA	NA	NA	NA	NA	NA	NA	NA	NA	NA	NA	17.601	NA	17.2505	NA	NA	NA	NA	69.572	NA	NA	NA	NA	NA	NA	NA	NA	NA	NA	NA	NA	25.5517	NA	24.0023	20.384	NA
ST13	Hsc70-interacting protein	P50502	NA	25.9154	NA	NA	NA	NA	NA	51.1004	NA	NA	NA	NA	NA	NA	NA	25.4992	30.486	NA	NA	NA	NA	NA	36.0548	76.6478	49.0232	NA	NA	NA	26.308	74.0699	NA	NA	NA	NA	NA	NA	NA	18.8622	NA	NA	NA	NA	14.9695	NA	33.8452	62.0827	NA
TNFSF10	Tumor necrosis factor ligand superfamily member 10	P50591	31.1621	54.8833	30.9571	60.8885	42.6003	54.9763	57.3351	39.503	54.3911	46.4723	58.9573	25.5869	69.1441	25.1498	44.9227	40.3064	50.2103	69.6784	26.6008	63.7053	44.4596	63.1329	66.0596	43.2018	24.0979	NA	41.3978	55.5347	26.0635	120.136	41.9891	38.698	34.2789	58.7593	25.8174	80.3135	40.437	38.7159	NA	23.88	23.5979	45.8622	11.2343	38.5846	36.7129	32.3891	61.9283
BCAM	Basal cell adhesion molecule	P50895	NA	14.2576	NA	NA	NA	NA	NA	NA	NA	NA	NA	NA	NA	5.10537	48.0922	NA	NA	NA	NA	12.0761	NA	NA	19.834	8.04455	NA	NA	NA	NA	NA	19.3105	NA	NA	NA	NA	NA	8.23118	NA	NA	NA	NA	NA	NA	NA	NA	11.9637	NA	8.71774
PPT1	Palmitoyl-protein thioesterase 1	P50897	52.7621	42.6138	27.1613	41.651	39.2237	31.6437	50.6642	NA	56.8105	52.0732	57.8145	20.7979	45.0999	50.0012	31.1128	64.5455	26.8918	35.442	55.3975	134.948	18.2484	19.4961	89.3587	29.2601	41.089	39.069	12.8034	26.5493	19.4177	71.6693	33.6319	72.659	57.9481	63.0789	77.7116	53.8589	28.3838	50.9818	NA	NA	16.4041	19.4488	19.7315	69.7841	51.5269	11.897	16.7422
RPL14	60S ribosomal protein L14	P50914	NA	41.0863	NA	NA	13.7534	NA	NA	NA	NA	NA	NA	NA	NA	135.157	23.814	NA	NA	NA	42.2826	NA	NA	NA	40.5441	17.0139	21.7471	NA	NA	NA	NA	151.855	NA	NA	NA	NA	NA	NA	NA	NA	NA	NA	NA	NA	10.7533	NA	52.3495	22.2263	NA
CCT8	T-complex protein 1 subunit theta;Isoform 2 of T-complex protein 1 subunit theta;Isoform 3 of T-complex protein 1 subunit theta	P50990;P50990-2;P50990-3	NA	7.39654	NA	NA	NA	NA	NA	30.5652	NA	NA	20.143	4.88453	NA	30.2968	NA	NA	NA	NA	NA	NA	NA	NA	24.5937	3.17972	33.4404	NA	NA	NA	9.61577	27.2384	NA	NA	NA	NA	NA	NA	NA	12.4162	21.0007	NA	NA	NA	9.08331	NA	9.00204	10.2572	NA
CCT4	T-complex protein 1 subunit delta;Isoform 2 of T-complex protein 1 subunit delta	P50991;P50991-2	NA	NA	NA	NA	NA	NA	NA	25.3529	NA	NA	NA	NA	NA	4.68255	NA	NA	NA	NA	NA	NA	NA	NA	40.8439	6.47214	10.8579	NA	NA	NA	NA	20.7848	NA	NA	NA	NA	NA	NA	NA	NA	11.736	NA	NA	2.37734	9.9028	NA	4.93127	8.65932	NA
ANXA11	Annexin A11;Isoform 2 of Annexin A11	P50995;P50995-2	NA	71.3297	18.4123	19.4951	17.3065	41.9349	58.6848	239.856	NA	18.6656	52.4522	24.5651	27.5876	26.3657	133.482	87.5758	37.5496	17.3632	71.1506	34.1065	41.8057	11.9063	296.662	91.6071	48.0609	65.5568	40.9674	28.484	13.9784	301.923	35.6708	236.995	19.4476	38.9061	NA	22.1936	27.213	72.4431	108.104	NA	33.2502	19.1522	22.1086	22.1925	87.4719	46.3468	7.7558
RAB5C	Ras-related protein Rab-5C;Isoform 2 of Ras-related protein Rab-5C	P51148;P51148-2	NA	79.4182	NA	NA	NA	NA	NA	72.729	NA	NA	NA	NA	NA	9.90938	10.9522	NA	NA	NA	34.6728	NA	NA	NA	41.2349	79.7777	NA	NA	NA	32.3704	NA	37.1301	NA	NA	NA	NA	NA	NA	NA	191.714	40.7841	NA	NA	NA	40.464	NA	NA	49.6507	NA
RAB7A	Ras-related protein Rab-7a	P51149	NA	74.7719	NA	NA	16.3726	NA	13.9966	NA	NA	NA	66.0971	NA	44.854	133.66	88.0768	24.7869	NA	11.351	NA	12.1683	6.74111	NA	85.8323	41.3061	16.0114	NA	16.9982	29.1486	11.3242	148.745	NA	59.5395	NA	26.7897	NA	NA	35.0575	17.3943	NA	NA	NA	18.7685	45.0668	NA	84.5943	20.1909	NA
BCAP31	B-cell receptor-associated protein 31;Isoform 2 of B-cell receptor-associated protein 31	P51572;P51572-2	NA	49.5286	NA	NA	NA	NA	NA	NA	NA	NA	NA	NA	NA	14.8025	NA	NA	NA	NA	NA	NA	NA	NA	33.0974	NA	NA	NA	NA	NA	NA	64.3247	NA	17.013	NA	NA	NA	NA	NA	NA	NA	NA	NA	NA	NA	NA	NA	12.7794	NA
ALDH3A2	Aldehyde dehydrogenase family 3 member A2;Isoform 2 of Aldehyde dehydrogenase family 3 member A2	P51648;P51648-2	21.488	81.6674	NA	42.3243	17.3837	37.6432	103.484	NA	12.128	NA	52.4176	NA	NA	59.0413	NA	26.2	238.766	32.9808	11.0869	NA	20.6618	NA	520.693	223.983	279.643	NA	15.7208	64.1437	67.087	24.9931	NA	33.6763	NA	17.3512	26.5471	22.2708	86.649	11.7553	NA	21.2767	58.9893	74.7519	73.3801	28.0446	315.499	154.72	14.5756
PSMD7	26S proteasome non-ATPase regulatory subunit 7	P51665	NA	NA	NA	NA	NA	NA	NA	NA	NA	NA	NA	NA	NA	NA	NA	NA	NA	NA	NA	NA	NA	NA	NA	18.9346	NA	NA	NA	NA	NA	7.49122	NA	NA	NA	NA	NA	NA	NA	NA	NA	NA	NA	NA	NA	NA	NA	NA	NA
SGSH	N-sulphoglucosamine sulphohydrolase	P51688	NA	125.545	40.4903	NA	46.2903	40.2485	NA	NA	53.5192	72.2529	108.954	39.9962	77.9632	105.806	88.8706	45.3092	NA	NA	26.9148	43.6088	28.2179	24.2779	52.4433	30.4018	34.3217	NA	54.7613	44.956	54.2896	83.5194	NA	55.4747	46.79	94.5576	75.5028	82.0437	46.3153	48.4005	NA	21.2926	50.4397	46.3684	54.9851	46.2709	170.499	34.5769	34.1697
LUM	Lumican	P51884	NA	26.5804	NA	NA	NA	NA	5.666	NA	NA	NA	20.7919	NA	NA	NA	23.1392	NA	NA	NA	NA	NA	NA	NA	9.67188	NA	NA	NA	NA	128.498	NA	78.6763	NA	NA	NA	19.1706	NA	NA	3.82716	6.67702	NA	NA	NA	NA	22.7637	NA	20.4971	NA	NA
PRELP	Prolargin	P51888	35.2697	NA	NA	12.7504	21.1535	NA	17.4476	NA	28.1156	20.0728	NA	NA	39.8938	45.3235	20.1695	NA	11.4105	NA	13.4069	28.1375	9.27704	NA	NA	NA	NA	NA	23.0002	NA	NA	26.2473	NA	NA	53.6992	14.5489	59.689	15.8393	NA	NA	NA	18.1326	NA	NA	13.8667	22.5182	18.5683	NA	NA
HNRNPA3	Heterogeneous nuclear ribonucleoprotein A3;Isoform 2 of Heterogeneous nuclear ribonucleoprotein A3	P51991;P51991-2	NA	43.31	NA	NA	NA	NA	NA	NA	NA	NA	NA	NA	NA	NA	NA	NA	NA	NA	16.4559	NA	NA	NA	48.9233	39.9333	NA	NA	NA	NA	NA	NA	NA	NA	NA	NA	NA	NA	NA	12.2443	NA	NA	NA	NA	19.51	NA	32.9198	19.3663	NA
PGD	6-phosphogluconate dehydrogenase, decarboxylating;Isoform 2 of 6-phosphogluconate dehydrogenase, decarboxylating	P52209;P52209-2	29.6088	48.088	NA	20.8129	13.6248	28.0338	57.1639	670.846	12.7623	NA	19.1861	31.6569	NA	36.4503	61.6746	10.7885	55.9824	33.3661	25.5967	NA	22.1965	NA	194.183	84.7758	81.9196	NA	22.9434	42.2531	20.7201	76.5043	27.0783	20.9698	NA	30.4854	NA	34.456	31.8694	121.881	1025.56	25.0488	NA	18.2386	37.7	8.87984	71.4084	40.1477	NA
HNRNPM	Heterogeneous nuclear ribonucleoprotein M;Isoform 2 of Heterogeneous nuclear ribonucleoprotein M	P52272;P52272-2	NA	26.7563	NA	NA	NA	NA	NA	NA	NA	NA	NA	NA	NA	54.4795	NA	47.0461	NA	NA	39.7648	NA	NA	NA	232.509	23.9709	39.2414	NA	10.4734	NA	NA	69.4249	NA	NA	NA	NA	NA	NA	NA	13.5151	NA	NA	NA	NA	108.522	NA	63.5876	43.4937	NA
ARHGDIA	Rho GDP-dissociation inhibitor 1	P52565	64.915	138.054	NA	10.481	34.3385	NA	56.3134	146.857	NA	NA	76.607	NA	NA	72.1503	110.929	NA	NA	26.0231	NA	NA	NA	NA	111.342	51.5488	71.7038	NA	51.2763	36.5619	19.146	82.8857	NA	NA	NA	NA	NA	NA	61.527	60.6987	45.6434	7.05157	NA	NA	NA	38.8988	122.425	39.0073	56.5595
ARHGDIB	Rho GDP-dissociation inhibitor 2	P52566	NA	22.7967	NA	NA	18.3256	NA	26.7874	953.002	NA	NA	NA	14.2905	18.5355	21.1002	NA	17.414	52.9457	18.4847	27.4091	NA	NA	NA	58.384	NA	22.0199	42.7655	56.5508	NA	91.0998	35.2939	NA	NA	NA	NA	NA	NA	33.784	153.844	1593.49	NA	NA	23.943	31.9322	NA	338.155	110.322	NA
HK3	Hexokinase-3	P52790	NA	NA	NA	NA	NA	NA	NA	107.46	NA	NA	NA	NA	NA	NA	17.9531	NA	NA	9.22012	NA	NA	NA	NA	NA	NA	NA	NA	NA	NA	NA	22.0336	NA	NA	NA	NA	NA	NA	NA	NA	206.129	NA	NA	NA	NA	NA	13.1863	NA	NA
CAPZA1	F-actin-capping protein subunit alpha-1	P52907	NA	37.9235	NA	NA	11.3531	14.9909	8.82879	488.131	NA	NA	61.1451	NA	29.7819	52.6843	56.0759	25.0243	26.407	NA	13.5102	10.0104	NA	NA	127.659	51.4852	57.9021	NA	28.3276	NA	22.0526	65.8909	NA	51.3064	NA	21.0464	24.4908	16.4691	11.2552	46.0617	111.83	NA	NA	NA	76.4008	NA	147.998	54.5822	26.1293
CRIP2	Cysteine-rich protein 2;Isoform 2 of Cysteine-rich protein 2	P52943;P52943-2	NA	NA	NA	NA	NA	NA	NA	NA	NA	NA	NA	NA	NA	NA	NA	NA	NA	NA	NA	12.8166	NA	NA	42.7861	12.1327	13.3061	NA	NA	NA	NA	NA	NA	NA	NA	8.38815	NA	NA	NA	NA	NA	NA	NA	NA	NA	NA	13.3732	NA	NA
BLVRA	Biliverdin reductase A	P53004	NA	NA	NA	NA	NA	NA	NA	156.458	NA	NA	NA	NA	NA	NA	NA	NA	NA	NA	NA	NA	NA	NA	71.8306	27.7396	71.5916	NA	NA	NA	NA	119.017	NA	41.4345	NA	NA	NA	NA	NA	32.9344	82.7232	NA	NA	NA	NA	NA	34.5961	NA	NA
COPA	Coatomer subunit alpha;Isoform 2 of Coatomer subunit alpha	P53621;P53621-2	NA	NA	NA	NA	NA	NA	NA	NA	NA	NA	NA	NA	NA	21.2644	NA	NA	NA	NA	24.9257	NA	NA	NA	119.799	NA	NA	NA	NA	NA	NA	NA	NA	NA	NA	NA	NA	NA	NA	NA	NA	NA	NA	NA	NA	NA	NA	39.6091	NA
CTSC	Dipeptidyl peptidase 1	P53634	44.2395	70.7408	59.4242	40.8814	44.6386	61.7599	50.2972	86.9719	64.5363	86.3026	97.6279	30.5868	66.4516	126.121	67.1693	62.015	31.0256	50.9177	87.8716	75.9336	31.7878	34.52	86.9784	59.3504	60.5211	89.9376	43.5542	66.9805	70.5717	132.011	38.9694	85.4801	88.7873	63.9451	78.6783	78.0236	59.0477	46.5565	106.699	22.3655	40.8543	48.0857	66.8064	133.626	84.3583	35.6783	44.622
CRISP3	Cysteine-rich secretory protein 3;Isoform 2 of Cysteine-rich secretory protein 3;Isoform 3 of Cysteine-rich secretory protein 3	P54108;P54108-2;P54108-3	24.3824	113.564	15.0167	28.5724	38.3747	NA	39.9557	144.807	47.2638	76.6193	220.273	11.9405	31.3844	106.634	54.0376	40.1603	24.7025	112.506	136.298	13.4723	21.4641	NA	NA	320.834	105.034	37.2801	92.5364	46.7797	340.701	67.9982	27.762	NA	21.1213	37.4258	NA	NA	130.905	112.909	429.114	21.2006	80.5251	NA	11.1649	47.8832	664.458	189.804	57.5453
RARS1	Arginine--tRNA ligase, cytoplasmic	P54136	NA	25.7321	NA	NA	NA	NA	NA	NA	NA	NA	NA	NA	NA	25.028	NA	NA	NA	NA	NA	NA	NA	NA	79.6616	NA	NA	NA	NA	NA	NA	39.5922	NA	NA	NA	NA	NA	NA	NA	NA	NA	NA	NA	NA	20.687	NA	9.88483	NA	NA
EPHB4	Ephrin type-B receptor 4;Isoform 2 of Ephrin type-B receptor 4;Isoform 4 of Ephrin type-B receptor 4	P54760;P54760-2;P54760-4	NA	20.9047	30.803	11.6236	NA	NA	NA	NA	18.8025	49.9069	NA	NA	NA	8.26053	NA	NA	NA	26.6902	NA	28.9459	12.6081	NA	NA	26.1395	NA	NA	NA	NA	NA	NA	NA	11.1087	22.1608	NA	NA	25.0654	25.2633	18.87	NA	NA	31.6912	NA	NA	NA	11.6188	NA	NA
NAGLU	Alpha-N-acetylglucosaminidase	P54802	28.8022	104.565	94.3259	39.2059	21.7161	61.223	31.6949	NA	34.6003	101.749	104.248	26.4565	88.3799	92.2903	72.5378	77.1755	36.7646	71.7224	45.7075	71.9186	37.6883	77.6606	89.4614	25.0816	51.1741	NA	28.0842	57.6932	44.3548	62.1731	29.7896	70.4366	64.1242	80.6911	70.5992	87.4804	78.4125	46.6318	NA	21.9967	39.3793	46.3304	38.8546	124.125	58.9158	21.6524	89.7696
GALC	Galactocerebrosidase;Isoform 3 of Galactocerebrosidase;Isoform 4 of Galactocerebrosidase	P54803;P54803-3;P54803-4	NA	NA	NA	NA	NA	NA	NA	NA	NA	59.5122	18.5876	NA	NA	59.9827	NA	NA	NA	NA	29.2471	37.5464	13.638	10.7607	25.7918	10.2179	35.8492	NA	22.5003	NA	37.0333	31.8204	7.05302	50.0605	66.789	84.1155	NA	17.3996	20.4953	NA	NA	63.2419	40.5084	35.549	NA	NA	35.8289	NA	NA
NAPA	Alpha-soluble NSF attachment protein	P54920	NA	NA	NA	NA	NA	NA	NA	NA	NA	NA	52.4256	NA	NA	45.2959	NA	NA	NA	NA	NA	NA	NA	NA	127.024	21.7412	36.1676	NA	NA	NA	NA	97.6089	NA	NA	NA	NA	NA	NA	NA	15.4442	NA	NA	NA	NA	27.7234	NA	NA	25.1106	NA
SLURP1	Secreted Ly-6/uPAR-related protein 1	P55000	NA	NA	NA	NA	NA	NA	NA	NA	NA	NA	NA	NA	NA	13.3382	NA	NA	NA	NA	4.36855	NA	NA	NA	NA	NA	NA	NA	NA	NA	NA	65.826	NA	30.2175	NA	12.5079	NA	NA	NA	NA	NA	NA	NA	NA	NA	NA	48.5659	NA	NA
PLTP	Phospholipid transfer protein	P55058	246.532	299.055	272.895	274.811	180.81	174.739	246.255	425.539	166.211	420.05	257.462	139.904	310.266	320.89	395.682	174.736	116.064	218.407	177.358	335.064	221.648	348.014	640.029	237.19	256.287	49.8762	172.286	213.128	251.664	223.919	123.651	347.808	568.573	263.205	225.321	212.139	414.184	135.096	225.616	191.233	155.297	245.368	129.758	349.417	195.34	163.455	235.564
CSE1L	Exportin-2;Isoform 3 of Exportin-2;Isoform 4 of Exportin-2	P55060;P55060-3;P55060-4	NA	NA	NA	NA	NA	NA	NA	NA	NA	NA	13.042	NA	NA	NA	NA	NA	NA	NA	NA	NA	NA	NA	8.72355	NA	NA	NA	NA	NA	NA	NA	NA	NA	NA	NA	NA	NA	NA	NA	NA	NA	NA	NA	NA	NA	NA	NA	NA
AQP5	Aquaporin-5	P55064	37.9276	50.164	55.638	139.994	197.039	72.831	201.991	514.799	40.9794	168.832	313.506	390.938	50.1202	32.558	51.1774	228.306	89.4232	41.0367	207.753	177.045	168.797	136.098	217.62	308.826	405.604	235.022	91.8008	62.8379	108.546	377.598	83.7768	399.99	282.699	45.1868	105.341	66.7861	91.6021	335.708	515.058	42.5138	110.807	253.184	100.92	59.679	94.8616	60.1751	139.788
VCP	Transitional endoplasmic reticulum ATPase	P55072	NA	69.5435	NA	NA	28.4196	NA	34.2089	258.968	NA	32.6257	39.6109	NA	21.5898	146.92	21.4596	65.4918	41.4643	13.5769	46.4189	11.3004	12.9526	NA	233.649	82.1505	81.3198	NA	18.2457	26.2294	18.4404	97.4948	27.6122	104.036	18.4908	31.1673	20.5788	15.3217	21.1326	26.1001	134.455	NA	19.6904	27.6209	104.549	27.4905	106.402	45.7886	NA
HADHB	Trifunctional enzyme subunit beta, mitochondrial;Isoform 2 of Trifunctional enzyme subunit beta, mitochondrial	P55084;P55084-2	NA	88.4956	NA	NA	NA	NA	NA	NA	NA	NA	NA	NA	NA	NA	NA	121.862	NA	NA	102.471	NA	NA	NA	35.6498	18.544	254.91	NA	NA	NA	NA	43.4972	NA	18.9279	NA	NA	NA	NA	NA	NA	NA	NA	NA	143.041	69.2485	NA	NA	83.1086	NA
MANF	Mesencephalic astrocyte-derived neurotrophic factor	P55145	NA	NA	NA	NA	NA	NA	NA	NA	NA	NA	NA	NA	NA	9.0981	NA	NA	NA	NA	28.2359	NA	17.0438	NA	NA	15.9253	NA	NA	NA	NA	NA	8.80967	NA	NA	NA	NA	NA	NA	NA	NA	NA	NA	NA	NA	62.4824	NA	76.9962	NA	14.0604
GP2	Isoform Alpha of Pancreatic secretory granule membrane major glycoprotein GP2	P55259-3	NA	NA	NA	NA	NA	18.093	NA	39.4758	NA	NA	NA	14.9754	NA	NA	NA	19.5682	NA	NA	16.145	NA	NA	NA	34.6008	NA	NA	NA	20.6762	NA	NA	NA	NA	NA	NA	NA	NA	NA	NA	NA	NA	NA	NA	NA	NA	NA	NA	7.65334	NA
LAMB2	Laminin subunit beta-2	P55268	NA	16.3771	NA	NA	7.44294	NA	NA	NA	NA	NA	NA	NA	NA	NA	NA	4.63141	NA	NA	11.692	NA	9.9072	9.61318	NA	NA	NA	NA	3.48	NA	NA	NA	NA	NA	6.72487	NA	17.9872	NA	NA	NA	NA	NA	NA	10.3757	NA	NA	NA	NA	NA
TPD52	Tumor protein D52;Isoform 2 of Tumor protein D52;Isoform 3 of Tumor protein D52;Isoform 4 of Tumor protein D52;Isoform 5 of Tumor protein D52;Isoform 6 of Tumor protein D52;Isoform 7 of Tumor protein D52	P55327;P55327-2;P55327-3;P55327-4;P55327-5;P55327-6;P55327-7	NA	50.7383	27.5436	NA	NA	NA	18.5196	13.3724	NA	NA	19.8502	NA	NA	21.4073	18.8884	18.7083	17.8369	NA	11.001	12.9116	NA	NA	39.2931	19.9327	11.1918	NA	NA	NA	NA	28.1849	NA	NA	25.8549	13.6991	NA	18.9229	NA	9.34894	NA	NA	NA	NA	15.1099	NA	45.5172	25.9543	NA
NPEPPS	Puromycin-sensitive aminopeptidase	P55786	NA	36.5079	NA	7.61918	16.1646	NA	14.5152	49.5834	NA	NA	24.1791	NA	NA	63.2694	31.0782	14.3003	NA	NA	35.4326	NA	5.58813	6.28689	134.445	59.0849	54.4731	NA	21.7686	42.5106	16.8537	33.1558	NA	13.6862	NA	17.2274	NA	NA	NA	42.976	33.2095	NA	20.204	6.19311	81.5304	NA	66.1161	50.9954	NA
BID	BH3-interacting domain death agonist;Isoform 2 of BH3-interacting domain death agonist	P55957;P55957-2	NA	NA	NA	NA	NA	NA	4.43256	NA	NA	NA	NA	NA	NA	NA	NA	NA	NA	NA	NA	NA	NA	NA	33.767	8.17286	7.02987	NA	NA	NA	NA	13.419	NA	NA	NA	NA	NA	10.6374	NA	NA	NA	NA	NA	NA	NA	9.45475	3.79756	NA	NA
EIF6	Eukaryotic translation initiation factor 6	P56537	25.5189	22.0042	NA	NA	19.7606	NA	NA	NA	9.84184	38.29	9.49564	59.5113	NA	26.8737	30.5982	9.98097	14.9095	14.3609	15.0216	NA	31.0814	NA	31.7389	31.601	40.8887	NA	21.9424	NA	45.2952	46.2243	NA	39.2271	NA	NA	NA	8.63729	NA	63.8491	NA	NA	NA	8.78031	34.793	NA	31.772	25.8746	14.1142
RAB25	Ras-related protein Rab-25	P57735	NA	NA	NA	NA	NA	NA	NA	42.2501	NA	NA	NA	NA	NA	NA	NA	NA	NA	NA	NA	NA	NA	NA	21.7741	48.0875	14.802	NA	NA	NA	23.907	91.8078	NA	9.71567	NA	NA	NA	NA	NA	NA	NA	NA	NA	NA	NA	NA	NA	16.255	NA
EPPK1	Epiplakin	P58107	325.9	87.8114	59.6714	640.599	58.1244	NA	114.578	202.45	290.714	336.126	50.268	39.891	92.8946	158.345	49.5832	129.421	511.533	254.485	274.322	262.272	203.219	141.702	246.236	340.517	285.851	NA	60.4999	204.598	54.7134	104.449	135.931	109.186	840.817	115.047	NA	787.937	105.377	137.278	NA	69.3673	57.1278	42.4981	110.834	153.284	40.1191	66.38	107.178
FAM3B	Protein FAM3B;Isoform A of Protein FAM3B;Isoform C of Protein FAM3B	P58499;P58499-2;P58499-3	38.6142	46.6449	27.1926	6.70205	34.2342	20.2162	10.8073	NA	33.7345	66.3067	25.2184	21.5888	NA	112.49	52.6985	21.9802	36.515	59.5318	51.6473	124.342	38.5575	31.4452	45.0644	42.4142	52.086	NA	11.3405	24.5589	27.4523	116.013	60.5109	42.864	70.6284	21.2363	23.3123	46.4565	47.0391	21.3417	NA	21.9781	38.8757	20.8741	13.1512	14.9063	44.8893	20.5982	37.3568
MTPN	Myotrophin	P58546	NA	NA	NA	NA	NA	NA	14.164	67.0749	NA	NA	19.6217	NA	NA	NA	52.6587	NA	18.2072	NA	27.6821	NA	7.88808	NA	71.8637	34.5709	37.3839	NA	8.2238	34.3436	11.127	52.1529	NA	NA	NA	NA	NA	NA	NA	NA	61.9219	NA	NA	NA	NA	NA	31.9949	14.7493	NA
DEFA1;DEFA3	Neutrophil defensin 1;Neutrophil defensin 3	P59665;P59666	184.776	168.829	NA	2100.39	1761.95	501.218	61.2864	67927.2	38.1018	NA	NA	666.462	161.717	NA	3353.11	2571.74	NA	587.92	1193.86	42.6425	501.376	41.6432	307.991	280.281	73.2721	668.056	388.455	NA	133.534	28.4215	275.587	65.949	88.0175	366.593	NA	NA	1065.31	3791.32	25296.6	144.094	157.465	24.8987	184.818	NA	225.716	614.857	NA
ARPC4	Actin-related protein 2/3 complex subunit 4;Isoform 2 of Actin-related protein 2/3 complex subunit 4;Isoform 3 of Actin-related protein 2/3 complex subunit 4	P59998;P59998-2;P59998-3	NA	118.697	13.577	NA	15.819	NA	44.4332	99.9048	NA	NA	178.946	NA	43.3769	43.1899	NA	NA	51.9608	22.1255	31.5222	NA	10.7541	NA	52.632	99.3267	89.8715	NA	61.8888	28.7787	46.0478	21.3009	34.209	99.5364	28.0072	NA	22.2993	NA	NA	85.2143	47.3031	9.36464	22.8087	NA	157.215	54.383	179.079	63.6129	59.5674
CD81	CD81 antigen	P60033	NA	137.554	53.8062	NA	NA	NA	NA	NA	NA	36.0082	77.8756	NA	75.9918	18.7434	NA	NA	NA	NA	48.2332	114.813	30.4514	45.3392	112.966	18.4627	94.9801	NA	NA	66.0724	NA	141.629	NA	150.119	86.4106	115	NA	104.6	NA	NA	NA	NA	NA	NA	NA	119.793	110.901	55.5218	35.8846
TPI1	Triosephosphate isomerase;Isoform 2 of Triosephosphate isomerase	P60174;P60174-3	55.0707	92.6359	12.7969	30.0782	70.382	50.5095	49.6722	764.091	21.9788	31.0145	69.5625	33.3773	36.4597	100.114	77.7328	81.3291	39.8108	24.4216	114.122	19.0216	47.9069	14.1921	423.372	203.94	216.365	70.263	53.6731	66.8264	40.7479	254.505	33.6745	46.6346	31.3147	48.5188	57.2633	38.0702	36.7443	58.3626	284.479	13.5795	30.4674	38.1067	135.383	43.8182	290.995	70.4283	30.6729
MYL6	Myosin light polypeptide 6;Isoform Smooth muscle of Myosin light polypeptide 6	P60660;P60660-2	27.7512	57.4233	NA	39.7495	32.1142	NA	66.9104	681.355	4.6992	13.5231	81.5343	21.0497	20.8777	172.017	108.402	84.1005	23.5412	9.15344	39.9172	45.1479	13.4942	NA	274.812	169.414	101.988	104.857	51.5014	NA	9.21205	137.238	27.3212	62.8494	19.179	NA	14.2273	15.6601	40.1143	65.7543	588.795	2.87214	24.7853	37.8129	57.9117	17.8426	89.4055	64.6819	10.7752
ACTB	Actin, cytoplasmic 1	P60709	49.6154	92.5674	15.821	85.119	77.7916	60.112	103.845	977.172	30.6931	38.6922	148.235	77.3537	62.5228	128.311	113.758	185.355	121.937	93.0196	100.334	46.8147	35.1872	14.7141	460.62	200.612	221.129	160.818	75.646	63.5383	66.0392	401.814	62.0524	108.536	56.0914	46.4061	82.6154	75.6674	88.6569	184.241	1043.41	24.4612	40.5874	89.8309	138.186	39.4763	287.549	80.9005	46.5901
EIF4A1	Eukaryotic initiation factor 4A-I;Isoform 2 of Eukaryotic initiation factor 4A-I	P60842;P60842-2	NA	102.187	16.8384	11.5676	29.3336	NA	21.3993	148.179	NA	NA	525.006	NA	NA	207.787	58.4051	34.7306	NA	NA	NA	NA	13.9433	NA	334.049	17.0292	37.2986	NA	NA	187.749	NA	107.447	NA	NA	NA	NA	NA	NA	15.39	31.3664	NA	NA	NA	NA	51.1603	NA	72.9966	14.8805	NA
PSMA6	Proteasome subunit alpha type-6	P60900	NA	58.1677	NA	NA	18.1574	NA	24.6415	NA	NA	38.0437	53.7039	NA	NA	52.4781	NA	29.8926	NA	15.2401	28.9255	NA	5.25119	NA	35.6428	78.8403	42.6964	NA	16.7264	10.2759	14.2201	29.0942	16.8826	8.68066	NA	NA	NA	NA	NA	33.6722	11.6086	NA	16.3315	16.1673	97.4983	NA	70.0222	29.3041	6.65386
S100A10	Protein S100-A10	P60903	NA	26.0588	NA	NA	NA	NA	45.7398	NA	NA	NA	NA	NA	NA	NA	NA	NA	NA	NA	125.738	NA	39.3651	NA	17.6145	NA	NA	NA	NA	NA	NA	NA	NA	NA	NA	NA	NA	NA	NA	NA	NA	NA	NA	NA	NA	NA	NA	NA	NA
CDC42	Cell division control protein 42 homolog	P60953	NA	44.5232	NA	NA	15.9588	NA	62.1553	264.257	NA	14.0364	77.9956	NA	15.6885	42.1415	67.0074	23.5827	31.7383	23.8297	18.1735	81.7585	18.7686	8.78913	413.644	8.89401	51.215	97.0212	20.743	18.1411	13.1133	62.0316	NA	65.2212	24.9437	47.3103	59.7411	NA	25.1744	31.3013	503.393	NA	19.133	27.7543	34.6713	17.3401	104.732	28.0629	17.1037
DSTN	Destrin	P60981	50.5616	59.4717	21.0297	35.5038	40.138	NA	101.707	362.794	NA	NA	98.2791	NA	24.1431	59.3708	72.5839	NA	40.1389	NA	29.7115	35.2962	NA	NA	228.433	91.1217	97.7493	NA	26.213	NA	28.38	29.3181	NA	NA	25.1628	NA	NA	39.305	NA	74.99	NA	NA	NA	NA	78.0625	NA	86.2999	65.3691	72.064
SPCS3	Signal peptidase complex subunit 3	P61009	11.9086	NA	NA	NA	NA	NA	NA	NA	40.5061	17.8731	NA	13.5961	15.1159	NA	NA	NA	23.412	11.6816	72.7853	58.0981	9.45038	27.022	58.6246	37.5005	NA	NA	NA	NA	21.2202	NA	NA	10.9409	15.3954	NA	NA	NA	53.284	25.2125	NA	18.4697	18.3123	NA	NA	NA	NA	42.3376	16.048
RAB2A	Ras-related protein Rab-2A	P61019	NA	NA	NA	NA	NA	NA	NA	40.5739	NA	NA	NA	NA	NA	NA	NA	37.3404	NA	NA	17.261	NA	NA	NA	5.22176	19.541	16.531	NA	8.97269	NA	NA	15.4042	NA	26.9952	19.1638	NA	NA	NA	NA	11.6989	53.6727	NA	5.236	NA	4.69758	NA	49.5181	13.7525	NA
RAB10	Ras-related protein Rab-10	P61026	NA	11.808	NA	NA	NA	NA	NA	NA	NA	NA	NA	NA	NA	27.7185	NA	NA	NA	NA	27.4575	NA	NA	NA	10.1227	NA	NA	NA	NA	9.11215	NA	26.2873	NA	NA	NA	NA	NA	NA	NA	NA	NA	NA	NA	NA	16.9541	NA	6.125	NA	NA
UBE2N	Ubiquitin-conjugating enzyme E2 N	P61088	NA	NA	NA	NA	NA	NA	NA	225.949	NA	NA	24.5841	NA	NA	27.634	NA	NA	NA	NA	37.761	NA	NA	NA	57.4955	38.1697	57.3987	NA	16.9323	NA	NA	84.9917	NA	NA	NA	NA	NA	NA	NA	29.8	66.0973	NA	NA	NA	37.5352	NA	58.0432	24.299	NA
ACTR3	Actin-related protein 3	P61158	NA	39.8125	NA	26.9798	5.79643	NA	15.1771	288.401	NA	14.7355	31.9048	4.7131	NA	78.3865	31.996	47.4236	63.9944	34.2885	14.1372	21.7823	NA	NA	144.269	59.2838	51.1731	NA	22.2815	24.6064	22.5224	38.1151	16.2986	32.8679	13.1831	39.2597	NA	20.697	16.964	43.5582	287.269	5.584	32.0952	24.0734	61.6754	14.3522	31.3361	34.3431	24.7628
ACTR2	Actin-related protein 2;Isoform 2 of Actin-related protein 2	P61160;P61160-2	NA	40.0655	NA	10.3191	NA	NA	35.1393	360.541	NA	17.3325	112.467	15.9263	NA	75.5344	81.2444	23.9569	15.8769	7.9525	19.8328	31.7835	25.717	NA	171.113	74.9046	63.6828	56.1601	29.1319	70.1166	27.2931	157.926	12.0754	70.9219	23.6854	NA	35.4557	NA	24.5888	78.9118	380.696	NA	13.9809	24.7704	50.9913	23.0524	73.3721	36.7791	60.6169
ARF3;ARF1	ADP-ribosylation factor 3;ADP-ribosylation factor 1	P61204;P84077	NA	27.3509	NA	26.5734	36.6435	NA	45.8562	324.78	NA	NA	46.7002	46.5403	NA	51.8643	67.6432	42.3846	60.1615	21.0321	20.719	26.9639	42.5947	NA	96.7011	45.5925	51.258	35.273	28.2664	23.5553	31.522	50.2983	23.1659	76.9728	NA	41.7606	40.3259	NA	35.1918	30.3536	187.017	39.3937	38.1581	33.7769	36.2974	NA	45.0536	35.0685	24.72
RHOA	Transforming protein RhoA	P61586	NA	53.4836	18.9355	11.9432	8.80711	23.0649	43.6357	209.748	NA	11.6782	53.183	59.0089	17.3339	16.9586	51.9925	32.5746	24.6327	42.7813	36.7889	12.6164	18.9015	NA	101.045	76.0561	70.3125	NA	29.2668	32.2481	40.1057	48.1285	31.5493	29.1059	27.4577	17.8259	NA	NA	20.3522	73.4609	172.088	11.0489	29.9898	29.4846	63.1851	NA	62.2532	42.8692	28.9247
HSPE1	10 kDa heat shock protein, mitochondrial	P61604	NA	NA	NA	NA	NA	NA	NA	NA	NA	NA	NA	NA	NA	NA	NA	NA	NA	NA	NA	NA	NA	NA	NA	8.75466	NA	NA	NA	NA	43.3366	13.746	NA	NA	NA	NA	NA	NA	NA	NA	NA	NA	NA	NA	NA	NA	NA	65.5702	NA
LYZ	Lysozyme C	P61626	624.822	425.994	390.418	516.154	462.917	854.808	677.874	724.601	917.193	684.095	569.271	295.06	412.325	669.565	497.791	727.291	653.836	681.379	357.45	678.882	318.749	336.293	600.139	599.932	608.352	429.109	246.114	531.87	449.057	629.204	709.213	582.04	674.27	601.141	1027.85	618.151	546.766	431.183	364.073	314.014	257.333	599.825	389.721	547.075	367.568	247.496	620.888
B2M	Beta-2-microglobulin	P61769	300.795	189.388	95.2895	245.301	142.782	323.296	302.285	442.694	434.702	342.241	299.659	73.2554	92.8046	120.256	119.581	319.301	242.647	491.618	127.675	408.552	93.2813	161.953	258.425	858.913	807.305	190.276	52.2095	120.168	133.037	172.057	204.111	181.09	468.598	222.739	217.543	739.626	173.687	96.0515	160.425	65.236	90.9813	196.99	92.2531	141.594	118.395	93.4837	282.851
TGFB2	Transforming growth factor beta-2 proprotein;Isoform B of Transforming growth factor beta-2 proprotein	P61812;P61812-2	NA	NA	29.7862	NA	NA	NA	5.95407	NA	15.3622	51.1923	NA	NA	NA	NA	NA	38.002	23.9264	35.9531	29.3289	NA	23.5562	42.9584	NA	NA	15.0977	NA	28.8296	NA	28.2235	NA	17.8481	15.5574	NA	17.2696	16.4525	38.98	NA	82.2104	NA	38.9621	48.0408	39.4382	49.5206	14.8149	25.8535	38.4199	NA
NPC2	NPC intracellular cholesterol transporter 2	P61916	208.859	190.461	66.8749	169.801	232.952	207.522	207.959	228.691	122.02	107.372	147.764	58.826	130.263	145.582	198.974	234.163	151.729	110.662	169.534	279.314	81.6859	112.786	150.583	60.5344	115.786	85.6556	59.7507	213.756	52.9862	158.739	96.4302	122.852	133.198	346.568	104.439	117.92	148.115	112.774	152.014	45.7473	93.1375	38.9179	60.8886	95.2727	197.124	42.5591	75.1925
HNRNPK	Heterogeneous nuclear ribonucleoprotein K;Isoform 2 of Heterogeneous nuclear ribonucleoprotein K;Isoform 3 of Heterogeneous nuclear ribonucleoprotein K	P61978;P61978-2;P61978-3	NA	113.527	NA	7.5237	NA	NA	10.6499	91.3658	NA	NA	42.6063	NA	NA	115.033	10.3865	37.3053	NA	NA	28.886	NA	16.4328	NA	21.8791	35.9266	24.1879	NA	NA	21.8174	34.4	222.953	NA	63.2972	NA	NA	NA	15.7938	8.49254	1.71055	113.23	NA	NA	18.7934	29.8314	14.4302	131.837	53.3503	NA
YWHAG	14-3-3 protein gamma	P61981	NA	12.1435	NA	NA	10.6029	NA	10.0493	223.417	NA	NA	NA	NA	NA	4.47665	6.51059	10.9165	21.8699	NA	NA	NA	NA	NA	52.3712	2.607	3.0126	NA	NA	NA	NA	28.4814	NA	NA	14.4441	NA	NA	NA	NA	21.1403	53.7403	NA	NA	NA	16.0816	NA	19.0089	10.1449	NA
PPP1CB	Serine/threonine-protein phosphatase PP1-beta catalytic subunit	P62140	NA	62.2026	NA	17.8697	22.743	NA	16.2091	129.967	NA	NA	46.159	8.35713	20.9441	42.6688	48.0766	31.8396	34.8021	12.8402	25.2068	23.3768	15.8786	NA	189.026	60.3864	66.7823	NA	26.3037	19.1122	15.7718	83.3648	NA	33.7249	34.9161	15.1914	39.7829	20.4088	18.084	24.8239	153.176	NA	NA	20.827	43.1335	27.6206	82.9574	29.0791	18.2516
RPS8	40S ribosomal protein S8	P62241	NA	23.4061	NA	NA	NA	NA	NA	40.782	NA	NA	6.87055	NA	NA	20.4871	NA	NA	NA	NA	12.8405	NA	NA	NA	27.8839	5.05186	28.1679	NA	NA	NA	NA	16.6169	NA	NA	NA	NA	NA	NA	NA	NA	30.1212	NA	NA	NA	17.5987	NA	45.3237	14.3207	NA
RPS16	40S ribosomal protein S16	P62249	NA	19.6067	NA	NA	8.87237	NA	8.90621	NA	NA	NA	NA	NA	NA	150.618	NA	NA	NA	NA	31.5618	NA	25.0421	NA	NA	97.4629	31.6416	NA	NA	19.0702	37.0044	32.5169	NA	NA	NA	NA	5.85469	NA	12.2836	NA	NA	NA	NA	8.62895	26.5191	NA	59.5661	133.809	34.8674
YWHAE	14-3-3 protein epsilon	P62258	23.0855	55.6907	12.1275	12.6872	20.976	18.4472	31.1269	280.205	28.1412	41.2199	64.9236	31.9467	9.32106	34.2971	29.3265	34.1835	25.9976	25.0857	27.7461	70.3884	17.6432	NA	149.031	112.629	117.472	38.4107	12.925	24.7342	20.6215	113.909	23.6909	26.1333	21.3176	NA	29.0053	37.1664	20.8024	66.8369	155.271	15.0333	29.5283	16.4666	39.9193	23.1296	60.9801	29.7135	35.0966
RPS18	40S ribosomal protein S18	P62269	NA	46.0811	NA	NA	11.1192	NA	24.96	NA	NA	NA	NA	NA	NA	535.211	NA	NA	NA	NA	75.9287	40.8322	26.21	NA	596.603	60.5937	27.466	NA	NA	NA	NA	164.962	NA	52.5811	NA	NA	NA	NA	NA	NA	NA	NA	NA	NA	49.4111	NA	50.5752	59.4428	NA
RPS11	40S ribosomal protein S11	P62280	NA	NA	NA	NA	NA	NA	NA	NA	NA	NA	NA	NA	NA	17.1022	NA	NA	NA	NA	NA	NA	NA	NA	NA	118.338	NA	NA	NA	NA	NA	NA	NA	NA	NA	NA	NA	NA	NA	NA	NA	NA	NA	NA	NA	NA	NA	NA	NA
SNRPD2	Small nuclear ribonucleoprotein Sm D2	P62316	NA	3.41977	NA	NA	NA	NA	NA	NA	NA	NA	145.08	NA	NA	NA	14.03	NA	NA	NA	NA	NA	NA	NA	8.87052	NA	NA	NA	NA	NA	NA	56.8445	NA	NA	NA	NA	NA	NA	NA	NA	NA	NA	NA	NA	NA	NA	NA	NA	NA
TMSB4X	Thymosin beta-4	P62328	85.1309	151.484	7.16722	81.541	86.8188	63.0986	162.102	3131.58	38.2253	8.76653	94.9932	23.1227	31.0368	33.3326	202.668	124.349	17.2125	150.643	103.144	NA	10.1339	NA	1050.17	547.553	223.32	70.2534	53.2493	69.7095	88.3276	664.617	26.6206	107.846	71.1095	42.4501	61.0945	125.195	85.9419	202.992	1272.79	13.8684	22.189	44.5364	42.3654	37.0258	390.569	150.359	19.8094
RPL7A	60S ribosomal protein L7a	P62424	NA	30.5117	NA	NA	12.7765	10.6782	10.8958	99.1552	NA	NA	NA	NA	NA	116.918	NA	NA	NA	NA	33.3239	10.71	NA	NA	70.0852	11.6096	39.0587	NA	6.56745	NA	NA	52.9943	NA	15.4859	NA	NA	NA	16.733	NA	13.0056	75.4428	NA	8.72486	NA	21.615	18.6677	42.0694	22.7017	NA
RAB11A;RAB11A;RAB11B;RAB11B	Ras-related protein Rab-11A;Isoform 2 of Ras-related protein Rab-11A;Ras-related protein Rab-11B;Isoform 2 of Ras-related protein Rab-11B	P62491;P62491-2;Q15907;Q15907-2	NA	42.3637	NA	16.2814	NA	NA	NA	173.39	NA	NA	27.4907	NA	NA	77.4099	32.033	24.9448	34.52	12.1173	30.4438	74.7875	30.9869	NA	102.91	82.0049	56.452	NA	31.7898	NA	15.7802	26.564	NA	115.899	NA	NA	NA	NA	17.3293	30.4395	102.818	NA	10.8957	NA	36.8969	NA	102.473	31.9241	NA
RPS4X	40S ribosomal protein S4, X isoform	P62701	NA	NA	NA	NA	NA	NA	NA	NA	NA	NA	NA	NA	NA	68.1775	NA	NA	NA	NA	NA	NA	NA	NA	97.5766	NA	19.8299	NA	NA	NA	NA	84.4286	NA	27.8875	NA	NA	NA	NA	NA	NA	NA	NA	NA	NA	NA	NA	NA	NA	NA
PPP2CB;PPP2CA;PPP2CA	Serine/threonine-protein phosphatase 2A catalytic subunit beta isoform;Serine/threonine-protein phosphatase 2A catalytic subunit alpha isoform;Isoform 2 of Serine/threonine-protein phosphatase 2A catalytic subunit alpha isoform	P62714;P67775;P67775-2	NA	62.6843	NA	NA	NA	NA	35.8936	NA	NA	23.01	NA	NA	NA	174.307	37.539	63.5084	47.8599	NA	39.926	18.9097	NA	16.0425	60.8961	82.1688	83.1567	NA	18.7283	35.587	43.6622	39.2611	NA	37.4138	NA	NA	NA	24.3726	NA	24.022	NA	NA	22.2344	42.9662	29.6628	11.2129	123.331	89.601	16.0684
RPS6	40S ribosomal protein S6	P62753	NA	NA	NA	NA	NA	NA	NA	48.1983	NA	NA	NA	NA	NA	NA	NA	31.0017	27.5238	NA	NA	58.0548	NA	NA	10.5827	53.896	46.1597	NA	NA	NA	NA	35.6676	NA	NA	NA	NA	NA	NA	NA	NA	62.2611	NA	NA	NA	NA	NA	NA	114.071	NA
H4C1	Histone H4	P62805	15.1327	353.28	NA	103.81	268.879	43.5379	147.896	1711.69	NA	29.2094	54.9992	138.299	59.8869	245.564	151.94	233.405	59.7885	154.973	406.554	121.71	204.905	70.9371	532.684	205.227	89.9491	152.606	113.542	65.7752	93.9948	2772.25	79.155	746.979	47.2028	106.692	15.5544	81.6321	102.218	342.076	153.493	13.6915	82.9843	146.349	167.714	134.901	255.629	578.903	11.6013
RAB1A;RAB1A;RAB1B	Ras-related protein Rab-1A;Isoform 2 of Ras-related protein Rab-1A;Ras-related protein Rab-1B	P62820;P62820-2;Q9H0U4	NA	41.0994	NA	34.4716	60.3958	NA	85.5075	NA	NA	NA	NA	NA	NA	42.4504	17.9473	70.6601	46.9097	NA	102.061	39.6887	NA	NA	68.9941	14.979	NA	NA	23.9359	NA	52.3569	18.125	34.7208	NA	NA	NA	NA	NA	NA	58.7367	76.0863	NA	NA	NA	82.1062	NA	63.7378	86.4285	NA
RAN	GTP-binding nuclear protein Ran	P62826	NA	30.1809	NA	NA	18.9205	NA	60.0563	253.089	NA	NA	NA	NA	NA	168.54	38.1694	NA	66.7341	NA	NA	21.7344	NA	NA	87.0418	96.1856	143.658	NA	31.2651	NA	28.2619	39.593	NA	NA	NA	NA	NA	NA	18.1147	45.7339	356.331	NA	NA	NA	106.142	NA	89.9388	61.2607	NA
RPS28	40S ribosomal protein S28	P62857	NA	18.1992	NA	NA	NA	NA	NA	65.0268	NA	NA	NA	NA	NA	51.2692	NA	66.8711	19.8797	NA	39.2071	NA	NA	NA	16.3128	100.554	88.6882	NA	14.3427	NA	NA	15.9798	NA	NA	NA	NA	NA	NA	NA	NA	NA	NA	NA	NA	18.7036	13.053	34.1731	33.3559	NA
GNB1	Guanine nucleotide-binding protein G(I)/G(S)/G(T) subunit beta-1;Isoform 2 of Guanine nucleotide-binding protein G(I)/G(S)/G(T) subunit beta-1	P62873;P62873-2	NA	38.209	34.8109	NA	31.5264	NA	20.3173	136.408	NA	NA	447.948	67.2869	22.2496	NA	28.5705	73.0334	33.1678	29.8267	NA	166.745	NA	9.64053	NA	46.4496	122.772	NA	23.7021	23.548	17.6769	13.8175	37.5926	206.957	103.014	NA	NA	NA	NA	144.475	NA	9.18724	41.9823	121.978	65.4139	NA	76.1371	NA	46.4764
GNB2	Guanine nucleotide-binding protein G(I)/G(S)/G(T) subunit beta-2	P62879	NA	44.9284	14.5756	NA	36.4873	NA	24.2552	160.438	NA	45.0691	49.2273	17.5506	NA	18.9685	33.5967	33.2192	NA	15.4027	52.9498	40.9155	22.9339	18.0422	104.386	37.6314	109.277	44.1862	12.4125	30.906	12.8622	44.4272	23.4919	25.0835	29.573	28.5396	33.4899	34.2538	30.6666	26.5319	177.949	15.4552	NA	19.4747	17.7099	47.2129	19.2791	9.83755	38.0023
RPL30	60S ribosomal protein L30	P62888	NA	72.7863	NA	NA	4.28583	NA	20.9917	NA	NA	NA	NA	NA	NA	75.4094	NA	27.0636	12.28	NA	43.6443	NA	12.0944	11.5677	50.4383	32.9265	NA	NA	NA	NA	11.8941	115.584	NA	37.8546	NA	NA	NA	NA	19.5926	NA	NA	NA	NA	15.973	19.1115	NA	61.6308	20.1635	NA
PPIA	Peptidyl-prolyl cis-trans isomerase A	P62937	28.6902	67.7125	21.4822	90.9325	97.2885	93.4074	169.227	395.337	46.9827	43.9029	80.287	21.5602	34.8473	134.839	83.4946	299.391	289.6	89.4405	79.2665	25.895	60.5196	31.5178	716.605	220.577	162.43	119.209	176.649	58.9276	120.412	259.014	81.5321	60.4631	35.6673	28.1597	25.293	41.1381	77.2844	227.244	135.217	98.2629	107.831	57.2224	162.923	42.426	180.256	346.742	51.7978
FKBP1A	Peptidyl-prolyl cis-trans isomerase FKBP1A	P62942	NA	16.7755	NA	46.6468	NA	NA	57.7619	1437.85	NA	NA	37.4267	13.9725	NA	29.9286	NA	NA	98.2299	64.7722	28.6011	NA	NA	NA	51.4049	NA	32.5296	NA	13.7777	13.7955	17.307	35.3359	NA	66.5104	NA	NA	NA	18.7106	NA	50.3359	537.014	NA	NA	NA	26.02	NA	73.8831	24.0903	NA
GRB2	Growth factor receptor-bound protein 2	P62993	NA	NA	NA	NA	NA	NA	NA	NA	NA	NA	NA	NA	NA	NA	NA	NA	NA	NA	7.78024	NA	NA	NA	10.5069	6.82029	8.69797	NA	NA	NA	NA	8.93315	NA	NA	NA	NA	NA	NA	NA	5.11563	NA	NA	NA	NA	46.4446	NA	NA	NA	NA
RAC1	Ras-related C3 botulinum toxin substrate 1;Isoform B of Ras-related C3 botulinum toxin substrate 1	P63000;P63000-2	NA	67.5748	23.2336	43.1573	63.0632	NA	69.349	1309.19	NA	44.4366	112.177	47.0468	47.316	74.807	58.287	69.8496	47.5302	39.1489	70.779	69.9171	56.5993	34.7549	411.019	98.6448	146.28	110.449	83.5473	35.4296	61.8442	263.811	16.4368	81.6575	41.8463	51.1708	97.8258	53.4375	40.7291	214.533	902.667	66.8479	38.8698	59.687	63.2705	31.6693	191.471	110.662	51.0285
GNAS	Guanine nucleotide-binding protein G(s) subunit alpha isoforms short;Isoform Gnas-2 of Guanine nucleotide-binding protein G(s) subunit alpha isoforms short;Isoform 3 of Guanine nucleotide-binding protein G(s) subunit alpha isoforms short;Isoform 4 of Guanine nucleotide-binding protein G(s) subunit alpha isoforms short;Guanine nucleotide-binding protein G(s) subunit alpha isoforms XLas;Isoform XLa…	P63092;P63092-2;P63092-3;P63092-4;Q5JWF2;Q5JWF2-2	NA	23.6256	20.9349	NA	30.3856	NA	18.5471	NA	NA	44.8236	99.3582	21.7453	13.3085	NA	NA	23.2359	NA	NA	15.4176	NA	NA	NA	29.9061	38.6148	75.7511	NA	NA	21.9843	26.6477	47.709	22.5214	22.4692	47.1383	33.7309	107.815	15.7122	NA	50.2138	NA	25.874	25.597	38.3742	19.3299	23.5589	21.4416	8.24302	39.2201
YWHAZ	14-3-3 protein zeta/delta	P63104	64.3007	213.687	8.1878	61.2612	85.0059	74.1215	134.875	513.799	NA	21.7635	118.675	17.8876	21.6814	157.363	143.024	134.907	112.296	54.3144	74.7484	53.5811	28.5036	22.0615	549.764	181.107	189.058	131.323	38.5669	133.968	54.3348	390.852	32.7067	108.244	29.1543	44.2762	57.6708	67.0619	75.4457	157.294	671.386	15.5122	30.5974	60.874	122.772	44.8511	268.675	114.013	27.1452
PPP2R2A	Serine/threonine-protein phosphatase 2A 55 kDa regulatory subunit B alpha isoform	P63151	NA	NA	NA	NA	NA	NA	NA	NA	NA	NA	NA	NA	NA	31.2875	NA	NA	NA	NA	NA	NA	NA	NA	67.7239	18.382	22.7193	NA	NA	NA	NA	NA	NA	NA	NA	NA	NA	NA	NA	NA	NA	NA	NA	NA	13.3219	NA	NA	13.1377	NA
RPS21	40S ribosomal protein S21	P63220	NA	32.1634	NA	NA	NA	NA	NA	NA	NA	NA	NA	NA	NA	69.662	NA	NA	12.9526	NA	NA	NA	NA	NA	NA	44.224	23.7649	NA	NA	NA	NA	19.9648	NA	NA	11.7934	NA	NA	NA	NA	10.8695	NA	NA	NA	NA	34.6777	NA	54.5877	NA	NA
RACK1	Receptor of activated protein C kinase 1	P63244	NA	56.4238	NA	NA	17.3506	NA	NA	NA	NA	NA	NA	NA	NA	37.7295	NA	51.9962	40.2954	NA	NA	NA	NA	NA	53.643	62.5439	75.4523	NA	NA	NA	15.3149	NA	NA	NA	NA	NA	NA	NA	NA	NA	NA	NA	16.0825	NA	48.1838	NA	67.6949	31.5822	NA
TPM4	Tropomyosin alpha-4 chain	P67936	NA	NA	NA	NA	4.62667	NA	NA	NA	NA	NA	5.80057	NA	NA	5.74064	NA	8.72405	12.7776	NA	NA	NA	NA	NA	11.4071	20.8727	8.37829	NA	NA	NA	NA	18.5869	NA	9.81748	NA	NA	11.7252	NA	NA	1.35501	NA	NA	NA	NA	NA	NA	10.0637	NA	NA
TPM4	Isoform 2 of Tropomyosin alpha-4 chain	P67936-2	NA	25.4602	NA	NA	NA	NA	26.0414	69.4725	NA	NA	NA	NA	NA	19.4616	NA	30.4152	16.297	NA	NA	NA	NA	NA	28.6349	35.7393	30.1496	NA	NA	NA	NA	48.011	NA	NA	NA	NA	NA	NA	NA	12.3576	NA	NA	NA	NA	9.56371	NA	39.6893	13.4892	NA
UBE2L3	Ubiquitin-conjugating enzyme E2 L3;Isoform 2 of Ubiquitin-conjugating enzyme E2 L3;Isoform 3 of Ubiquitin-conjugating enzyme E2 L3	P68036;P68036-2;P68036-3	NA	23.1829	NA	NA	NA	NA	NA	NA	NA	NA	15.1319	NA	NA	42.4623	NA	NA	NA	NA	NA	NA	NA	NA	14.8777	50.3926	75.1771	NA	NA	NA	NA	82.4831	NA	NA	NA	NA	NA	NA	NA	NA	NA	NA	NA	NA	NA	NA	40.3842	34.6169	NA
EEF1A1;EEF1A1P5	Elongation factor 1-alpha 1;Putative elongation factor 1-alpha-like 3	P68104;Q5VTE0	40.8288	91.4896	10.5394	36.7442	62.524	94.9309	94.0192	698.521	11.1135	19.4417	20.706	41.8231	9.13881	116.17	66.294	83.5155	54.8146	19.8632	29.8228	38.768	35.4909	8.47799	256.225	151.772	123.319	NA	18.2494	49.4197	28.508	244.288	25.4471	64.1738	22.3705	23.2017	29.9972	33.9878	26.9824	163.012	66.9579	12.8068	30.8082	41.5385	183.247	7.38853	117.969	70.5241	24.9342
TUBA1B	Tubulin alpha-1B chain	P68363	26.9773	134.886	NA	33.9593	25.3324	22.0291	93.8119	892.589	11.4298	33.2885	38.5426	NA	19.6589	248.974	66.5123	51.2107	51.4703	35.9783	85.217	63.2392	38.6374	19.8873	758.426	186.018	256.376	83.9208	32.5154	33.9046	48.3681	314.588	14.9067	47.5268	24.9554	40.8391	34.2652	63.2863	31.0617	41.4914	443.013	14.4913	23.7931	35.1145	138.588	33.176	208.597	128.526	14.3995
TUBA4A	Tubulin alpha-4A chain;Isoform 2 of Tubulin alpha-4A chain	P68366;P68366-2	NA	71.2655	NA	NA	NA	NA	17.4607	68.9597	NA	NA	NA	NA	NA	31.9932	NA	NA	NA	NA	62.0269	NA	NA	NA	62.3057	55.3799	71.186	NA	NA	NA	31.0551	76.083	NA	28.6354	NA	NA	NA	NA	NA	106.798	57.0846	NA	NA	NA	46.0383	NA	81.8684	20.8358	NA
TUBB4B	Tubulin beta-4B chain	P68371	45.8474	144.911	NA	37.5394	32.6079	23.3244	103.333	758.853	20.2169	35.3561	52.3407	NA	19.2986	199.481	94.9713	89.3242	85.4753	23.5485	81.3809	36.6826	30.5544	NA	725.417	225.418	239.699	48.8159	35.541	33.3419	44.1494	324.668	25.842	79.088	22.7023	35.5596	41.8968	65.0487	34.748	80.3696	390.388	41.7048	29.6222	43.0307	123.182	43.0226	191.258	128.556	11.7045
HBB	Hemoglobin subunit beta	P68871	NA	16.03	NA	NA	52.0221	59.6729	NA	341.945	NA	NA	NA	NA	NA	NA	NA	NA	211.319	NA	48.6277	NA	NA	NA	135.671	NA	NA	NA	NA	40.069	NA	119.036	NA	NA	NA	NA	NA	NA	NA	NA	NA	NA	31.7452	79.4857	24.7027	NA	42.6414	NA	NA
NOMO3;NOMO1;NOMO2;NOMO2	Nodal modulator 3;Nodal modulator 1;Nodal modulator 2;Isoform 2 of Nodal modulator 2	P69849;Q15155;Q5JPE7;Q5JPE7-2	19.0455	15.8442	NA	17.3499	24.4963	29.4361	32.9864	NA	NA	NA	26.2682	NA	13.6696	38.8984	NA	15.7106	NA	8.9856	24.5978	31.5033	NA	NA	NA	14.8771	NA	NA	NA	9.5014	10.3958	NA	NA	15.7299	47.9641	NA	NA	17.6749	18.1456	18.8054	106.801	NA	NA	14.0242	NA	31.2905	14.7232	NA	17.8214
HBA1	Hemoglobin subunit alpha	P69905	21.0366	NA	NA	26.6512	110.549	149.043	27.4895	NA	NA	NA	NA	NA	13.6152	NA	NA	NA	222.008	NA	NA	NA	NA	NA	NA	NA	NA	NA	25.6536	20.7365	NA	37.004	NA	NA	NA	NA	NA	NA	NA	NA	NA	NA	67.52	32.337	95.3042	NA	18.1204	NA	NA
SIRPA	Tyrosine-protein phosphatase non-receptor type substrate 1;Isoform 2 of Tyrosine-protein phosphatase non-receptor type substrate 1	P78324;P78324-2	NA	NA	NA	NA	19.1955	NA	NA	NA	NA	NA	NA	NA	18.3712	NA	NA	18.3697	NA	18.6269	NA	NA	NA	NA	NA	30.1057	NA	NA	14.038	NA	NA	8.45971	NA	NA	11.8281	32.1634	NA	NA	13.4607	NA	41.3686	NA	25.0037	NA	NA	10.4056	27.9187	NA	NA
CCT2	T-complex protein 1 subunit beta;Isoform 2 of T-complex protein 1 subunit beta	P78371;P78371-2	NA	19.6904	NA	NA	NA	NA	6.18746	NA	NA	NA	NA	NA	NA	5.64059	NA	NA	6.88375	NA	NA	NA	2.76568	NA	22.5448	2.5133	17.5164	NA	NA	NA	NA	8.09765	NA	NA	NA	NA	NA	NA	NA	NA	NA	NA	5.46578	NA	5.78136	NA	12.5069	9.50044	NA
GSTO1	Glutathione S-transferase omega-1	P78417	NA	63.6091	NA	NA	14.3847	NA	28.3338	701.375	NA	NA	24.0755	NA	26.9272	129.427	78.6826	82.8979	28.94	12.6828	119.621	NA	68.1425	NA	320.481	160.942	114.791	NA	85.0427	55.6686	84.2749	17.6643	NA	14.8462	NA	NA	19.4992	18.2745	21.5877	70.114	662.86	25.3152	18.8975	46.6178	132.966	NA	192.045	100.673	29.406
HLA-DRB3;HLA-DRB5	HLA class II histocompatibility antigen, DR beta 3 chain;HLA class II histocompatibility antigen, DR beta 5 chain	P79483;Q30154	NA	NA	NA	NA	NA	NA	NA	NA	NA	NA	59.1411	13.3081	NA	9.98505	NA	NA	NA	NA	16.77	NA	NA	NA	NA	76.3775	NA	NA	NA	NA	NA	32.7048	NA	NA	NA	NA	NA	NA	NA	15.4197	NA	NA	NA	NA	NA	NA	33.9618	23.2647	NA
LCN2	Neutrophil gelatinase-associated lipocalin	P80188	122.686	380.921	143.022	192.316	223.277	92.7044	156.34	822.258	43.2514	157.549	329.611	91.3759	119.888	350.387	494.612	301.098	163.639	128.968	389.892	96.1193	250.437	168.827	121.215	185.059	131.47	167.182	444.519	148.766	257.05	601.694	88.2562	352.907	233.382	277.213	91.5858	183.38	539.227	345.474	450.085	73.4705	202.972	144.103	283.077	215.283	698.801	407.574	111.944
NUCB2	Nucleobindin-2;Isoform 2 of Nucleobindin-2	P80303;P80303-2	155.284	64.2083	70.9399	105.22	90.9059	146.036	172.373	193.484	235.021	173.78	130.587	53.1926	110.493	105.552	104.418	93.8649	92.7749	102.009	84.9939	225.437	33.7375	54.7019	222.786	160.728	137.035	67.4818	47.8804	139.233	45.6493	129.267	131.344	207.011	237.857	159.387	205.732	129.105	126.581	81.3425	57.8948	29.8141	48.713	143.95	61.016	108.961	40.9394	40.1261	60.6549
BASP1	Brain acid soluble protein 1	P80723	NA	NA	NA	NA	NA	NA	NA	18.5686	NA	NA	NA	NA	NA	NA	38.9479	NA	NA	28.2573	14.1797	NA	NA	NA	35.6139	NA	NA	NA	NA	NA	NA	70.1242	NA	12.4165	NA	16.2075	NA	NA	35.0633	NA	1342	NA	NA	NA	NA	NA	45.5089	21.4834	NA
IGLV3-21	Immunoglobulin lambda variable 3-21	P80748	119.959	14.4661	132.973	81.8091	106.172	415.247	48.2787	764.891	26.9155	125.843	147.305	48.0917	328.977	43.5397	197.592	575.97	60.9671	226.89	111.878	NA	174.861	66.2852	176.924	85.9079	104.046	1289.88	44.2181	28.0905	29.4781	106.352	52.2454	55.0226	312.902	37.1042	122.903	67.1519	395.726	71.3903	188.785	19.3632	271.621	49.1926	43.3361	124.914	289.475	92.4886	15.8821
DCD	Dermcidin	P81605	900.055	251.194	127.187	543.597	1351.35	52.5687	609.626	1367.58	634.59	581.223	365.886	426.547	119.367	134.728	811.41	153.759	1691.77	484.551	602.306	469.858	152.424	37.3957	1127.01	194.692	142.154	113.099	115.98	41.6121	57.5466	359.112	1137.57	412.251	419.387	315.42	278.836	147.984	2688.29	328.934	57.9533	148.187	58.3904	466.195	264.147	70.7691	315.622	14.7937	22.547
ARF5	ADP-ribosylation factor 5	P84085	NA	NA	NA	NA	NA	NA	NA	NA	NA	NA	NA	NA	NA	32.9799	NA	NA	NA	NA	NA	NA	NA	NA	80.0143	27.8937	NA	NA	NA	NA	NA	52.3147	NA	NA	NA	NA	NA	NA	NA	35.3612	NA	NA	NA	NA	50.1892	NA	49.5896	NA	NA
RHOG	Rho-related GTP-binding protein RhoG	P84095	NA	NA	NA	NA	NA	NA	NA	NA	NA	NA	NA	NA	NA	NA	NA	NA	NA	NA	NA	NA	NA	NA	15.9049	52.4652	NA	NA	NA	NA	NA	14.4547	NA	NA	NA	NA	NA	NA	NA	NA	NA	NA	NA	NA	NA	NA	NA	NA	NA
MUC5AC	Mucin-5AC	P98088	NA	4233.98	16.9047	36.021	14.061	56.5755	56.2868	191.962	NA	NA	25.8811	12.9902	NA	NA	77.157	23.1527	29.5384	19.1374	48.2676	NA	45.1305	NA	149.51	1049.76	66.0415	NA	41.8522	29.447	20.4765	171.042	14.8864	33.4584	22.5802	39.114	NA	NA	26.9425	21.6022	45.9291	25.9445	34.9652	26.0895	66.1608	40.5638	63.3719	1083.75	NA
FBLN2	Fibulin-2;Isoform 2 of Fibulin-2	P98095;P98095-2	NA	18.2863	50.0448	12.1328	7.8787	NA	25.1573	NA	NA	NA	27.2397	NA	21.4658	20.2795	50.3383	20.9836	25.2797	NA	25.8146	NA	18.2439	6.01813	24.3465	29.5196	9.76467	NA	31.3493	17.9716	10.262	43.3881	NA	28.7849	NA	33.7492	NA	23.9403	42.8839	30.8087	NA	NA	26.4275	11.6355	21.3293	21.9903	66.8032	19.2875	21.2464
HSPG2	Basement membrane-specific heparan sulfate proteoglycan core protein	P98160	167.919	93.7347	46.5002	106.063	110.347	174.061	114.571	147.841	14.3396	90.5105	115.51	56.4262	128.141	135.28	169.353	57.628	98.4521	164.037	75.7983	153.752	100.83	82.7981	240.27	46.2418	224.084	65.0835	37.5812	176.302	52.7193	264.749	116.581	186.328	221.989	159.308	407.683	64.9306	150.374	134.472	114.352	78.9903	33.7732	75.3124	55.4943	113.482	149.752	101.012	74.2329
PITPNA	Phosphatidylinositol transfer protein alpha isoform	Q00169	NA	26.2489	NA	NA	NA	NA	NA	NA	NA	NA	NA	NA	NA	NA	164.427	NA	NA	NA	166.445	NA	NA	NA	5.14438	21.9958	1.70919	NA	NA	NA	NA	NA	NA	NA	NA	NA	NA	NA	NA	NA	NA	NA	NA	NA	17.704	NA	20.8344	NA	NA
SLC25A3	Phosphate carrier protein, mitochondrial;Isoform B of Phosphate carrier protein, mitochondrial	Q00325;Q00325-2	NA	27.0976	NA	NA	6.25999	NA	NA	NA	NA	NA	NA	NA	NA	170.044	NA	23.7158	NA	10.5739	51.3134	27.7521	67.2053	9.83957	153.553	19.1495	NA	NA	NA	23.8122	NA	125.421	NA	83.9908	NA	NA	NA	NA	NA	NA	NA	NA	12.2673	6.91323	17.4483	14.723	NA	43.94	NA
HDLBP	Vigilin;Isoform 2 of Vigilin	Q00341;Q00341-2	NA	11.9711	NA	NA	NA	NA	NA	21.7726	NA	NA	NA	NA	NA	11.5314	NA	11.5236	NA	NA	5.94587	NA	NA	NA	25.8835	6.17343	10.4444	NA	NA	NA	4.53979	18.3905	NA	NA	NA	NA	NA	NA	NA	NA	NA	NA	NA	NA	3.54675	NA	8.17824	NA	8.87965
CLTC	Clathrin heavy chain 1;Isoform 2 of Clathrin heavy chain 1	Q00610;Q00610-2	NA	62.3952	NA	17.2816	13.4462	NA	24.5453	176.451	NA	NA	16.7375	NA	NA	67.5407	17.4512	11.8049	31.7828	7.43303	32.0712	28.0174	13.82	NA	135.171	34.4911	31.116	NA	11.1781	26.0742	18.4514	70.4566	NA	39.8249	48.6211	38.0957	NA	NA	20.6528	26.6649	139.98	NA	NA	12.5028	52.8223	18.3247	32.1063	34.9805	NA
FKBP3	Peptidyl-prolyl cis-trans isomerase FKBP3	Q00688	NA	NA	NA	NA	NA	NA	NA	NA	NA	NA	NA	NA	NA	NA	51.5822	NA	NA	NA	NA	NA	NA	NA	96.8662	23.2783	NA	NA	NA	NA	NA	55.7057	NA	NA	NA	NA	NA	NA	NA	NA	NA	NA	NA	NA	NA	NA	35.8745	NA	NA
SORD	Sorbitol dehydrogenase	Q00796	107.104	28.3444	NA	NA	NA	21.9844	40.6386	NA	NA	NA	NA	NA	NA	80.4057	NA	NA	NA	NA	NA	NA	NA	NA	107.724	36.7795	94.1136	NA	NA	13.7316	NA	60.8988	NA	NA	NA	NA	NA	NA	NA	NA	NA	NA	NA	NA	17.5085	NA	20.5946	NA	NA
HNRNPU	Heterogeneous nuclear ribonucleoprotein U;Isoform 2 of Heterogeneous nuclear ribonucleoprotein U	Q00839;Q00839-2	NA	44.2087	NA	NA	13.1448	NA	NA	78.1033	NA	NA	NA	NA	NA	33.6244	NA	NA	NA	NA	22.0761	NA	13.9026	NA	28.9439	29.8579	NA	NA	NA	NA	NA	32.4328	NA	48.6096	NA	NA	NA	NA	NA	NA	62.5803	NA	NA	NA	18.0855	NA	NA	16.2558	NA
SET	Protein SET;Isoform 2 of Protein SET;Isoform 3 of Protein SET;Isoform 4 of Protein SET	Q01105;Q01105-2;Q01105-3;Q01105-4	NA	102.358	NA	NA	21.3566	NA	23.9881	274.572	NA	23.4671	NA	NA	NA	54.4646	22.9687	51.5767	80.5334	NA	48.4022	NA	NA	NA	158.857	135.88	107.387	NA	30.502	24.5115	29.7709	110.09	28.0918	55.6576	32.144	NA	NA	19.7964	NA	31.4614	97.0446	NA	15.7348	20.4166	101.539	NA	115.466	19.493	NA
CTBS	Di-N-acetylchitobiase	Q01459	29.2603	54.5633	25.0242	20.3815	41.681	41.556	32.1295	124.678	63.075	66.884	56.1169	14.2796	42.587	66.2245	31.0072	59.3266	36.344	36.0645	36.4851	113.153	25.1007	18.8825	84.8357	61.6009	79.2607	30.0085	18.4788	27.9	23.0267	66.4712	22.6853	57.7324	60.0653	71.0858	59.4518	67.9815	42.4773	21.1963	20.7044	13.0946	14.089	30.6879	14.045	42.3466	26.9571	11.2962	28.4733
FABP5	Fatty acid-binding protein 5	Q01469	95.9859	83.3109	11.2097	80.8842	112.946	71.2306	231.723	636.22	24.8135	15.6779	77.4532	56.8316	18.1961	322.698	75.6946	240.827	84.1006	38.8937	117.372	NA	29.9417	NA	172.038	85.9908	112.192	118.385	47.1447	52.7337	42.7477	470.094	39.7438	106.953	34.8544	52.1939	46.7851	25.1628	32.4895	134.948	296.847	16.1341	26.1469	42.4091	389.711	19.1833	166.731	89.1114	8.73385
CAP1	Adenylyl cyclase-associated protein 1;Isoform 2 of Adenylyl cyclase-associated protein 1	Q01518;Q01518-2	NA	117.991	NA	15.8568	23.0809	17.1952	52.551	757.911	7.89434	16.0458	72.1987	18.4821	37.3647	161.374	120.883	81.5859	30.8448	83.8604	78.9299	28.432	37.3684	7.96257	269.154	112.867	110.212	NA	94.6344	62.9574	56.8687	202.156	NA	42.3304	50.7271	15.1891	35.151	24.7597	67.0592	123.749	215.723	16.4791	25.8817	36.5224	93.756	48.7073	195.444	90.2471	18.3654
KRT76	Keratin, type II cytoskeletal 2 oral	Q01546	NA	715.523	NA	33.3503	580.849	24.8566	12.0725	NA	NA	NA	NA	NA	NA	51.7797	85.9992	24.3063	NA	34.2019	47.3267	65.1465	75.3448	NA	266.192	54.1179	46.445	NA	22.4361	34.8817	NA	51.3978	NA	51.8055	NA	27.914	NA	NA	NA	NA	982.568	NA	35.2931	34.3264	NA	101.139	NA	56.5947	NA
PFKP	ATP-dependent 6-phosphofructokinase, platelet type	Q01813	NA	33.6483	NA	NA	NA	NA	NA	NA	NA	NA	NA	NA	NA	43.288	NA	NA	NA	NA	NA	NA	NA	NA	15.6472	26.1696	45.7442	NA	NA	NA	NA	40.9653	NA	NA	NA	NA	NA	NA	NA	NA	NA	NA	NA	NA	NA	NA	NA	13.7362	NA
SEMG2	Semenogelin-2	Q02383	NA	NA	NA	14.6197	24.9773	NA	NA	NA	NA	NA	NA	NA	NA	NA	NA	NA	NA	NA	NA	NA	NA	NA	NA	NA	NA	NA	NA	NA	NA	NA	NA	NA	16.847	NA	NA	NA	NA	NA	NA	NA	NA	NA	NA	NA	NA	NA	NA
DSG1	Desmoglein-1	Q02413	36.7135	34.8886	NA	33.1988	23.7345	NA	47.917	NA	NA	22.6621	22.1479	8.34244	17.5439	71.6022	26.906	28.1612	19.6578	12.0428	53.5518	15.1638	18.3136	NA	45.2334	17.529	38.8719	97.4567	26.9877	NA	9.95377	31.5748	NA	39.3145	23.653	27.3521	NA	NA	8.69625	9.78268	NA	NA	11.9443	38.632	205.761	10.1894	76.0032	7.44292	NA
DSC2	Desmocollin-2;Isoform 2B of Desmocollin-2	Q02487;Q02487-2	158.527	193.98	112.366	156.214	113.622	93.9817	124.573	NA	172.934	107.189	169.217	20.3293	121.598	201.969	137.55	128.194	149.519	153.044	169.479	206.914	155.216	163.965	123.266	182.64	261.926	43.3709	74.5136	134.099	139.015	263.072	93.3663	225.385	385.096	171.622	175.223	112.469	105.4	58.2765	NA	61.7216	65.236	104.974	114.84	151.868	208.505	87.1385	208.038
PLOD1	Procollagen-lysine,2-oxoglutarate 5-dioxygenase 1;Isoform 2 of Procollagen-lysine,2-oxoglutarate 5-dioxygenase 1	Q02809;Q02809-2	54.2342	176.78	84.924	50.4159	49.7167	47.1733	67.9244	261.589	132.545	158.118	133.519	55.306	112.87	173.523	105.344	115.139	61.5991	65.657	102.479	164.462	97.1936	106.196	175.613	92.5008	101.472	13.0882	37.6686	149.979	105.733	142.472	70.3296	200.957	212.8	119.709	142.896	130.517	104.217	40.1425	96.6804	62.0696	54.4859	128.238	62.8102	174.222	112.583	59.9228	127.278
NUCB1	Nucleobindin-1	Q02818	108.295	100.715	60.3762	69.5068	111.653	95.6068	103.489	152.647	162.657	111.304	102.224	78.1502	109.697	112.946	100.961	103.505	71.7543	121.738	92.5379	215.435	57.1117	62.2454	144.416	89.363	96.9944	110.705	45.0658	70.4234	56.1473	122.521	76.3134	114.875	151.983	87.4801	188.016	93.0195	95.9771	95.3021	93.0502	52.3107	57.4092	67.8932	52.4872	87.169	76.31	36.6104	75.8464
RPL6	60S ribosomal protein L6	Q02878	NA	NA	NA	NA	NA	NA	NA	NA	NA	NA	NA	NA	NA	67.2407	NA	NA	NA	NA	NA	NA	NA	NA	52.8204	19.0449	NA	NA	NA	NA	NA	NA	NA	NA	NA	NA	NA	NA	NA	NA	NA	NA	NA	NA	53.9881	NA	NA	30.6895	NA
CFHR1	Complement factor H-related protein 1	Q03591	14.6853	31.1592	NA	7.94641	NA	NA	19.3072	72.2529	NA	NA	NA	NA	15.6212	NA	NA	NA	NA	NA	NA	NA	NA	NA	NA	NA	NA	NA	NA	48.1848	NA	23.8975	NA	NA	5.83558	19.1334	NA	NA	20.3927	NA	114.675	NA	413.65	NA	13.8438	NA	NA	NA	NA
FOLH1	Glutamate carboxypeptidase 2	Q04609	35.828	72.4758	89.1918	57.6961	56.318	79.8519	52.9609	NA	27.4565	71.0315	115.125	13.9782	67.6861	25.93	40.8698	38.8871	11.0291	36.5423	45.902	113.042	34.9695	47.0499	49.1954	31.2949	60.4999	295.863	18.574	83.5201	42.1544	75.3355	45.7846	42.3143	99.5777	45.3126	81.7675	237.559	98.3037	31.4972	74.5587	13.9812	78.5281	67.4158	17.7593	55.2287	55.4827	47.4971	155.246
EIF4G1	Eukaryotic translation initiation factor 4 gamma 1;Isoform B of Eukaryotic translation initiation factor 4 gamma 1;Isoform C of Eukaryotic translation initiation factor 4 gamma 1;Isoform D of Eukaryotic translation initiation factor 4 gamma 1;Isoform E of Eukaryotic translation initiation factor 4 gamma 1;Isoform 7 of Eukaryotic translation initiation factor 4 gamma 1;Isoform 8 of Eukaryotic tran…	Q04637;Q04637-3;Q04637-4;Q04637-5;Q04637-6;Q04637-7;Q04637-8;Q04637-9	NA	NA	NA	NA	NA	NA	2.86572	NA	NA	NA	NA	NA	NA	NA	NA	NA	NA	NA	4.50383	NA	12.4362	NA	31.6122	14.4566	18.0123	NA	12.0244	NA	NA	25.1308	NA	NA	NA	NA	NA	NA	NA	NA	NA	NA	NA	NA	NA	NA	NA	20.2388	NA
KRT17	Keratin, type I cytoskeletal 17	Q04695	NA	82.4922	NA	9.30214	63.9853	NA	124.821	44.5622	NA	16.3168	8.29578	NA	11.8116	264.953	27.7502	42.8683	NA	31.5777	100.831	37.454	26.0474	NA	59.7666	35.502	13.9671	2626.98	NA	24.8812	13.7629	63.7286	10.5681	36.0236	NA	61.9559	NA	NA	NA	58.6985	32.167	NA	27.3179	93.518	125.069	35.2839	27.4649	27.4364	31.165
AKR1C1	Aldo-keto reductase family 1 member C1	Q04828	34.032	12.571	NA	NA	NA	NA	31.4081	NA	NA	NA	NA	NA	NA	NA	NA	1.63204	NA	NA	NA	NA	NA	NA	45.1574	9.60767	18.1059	NA	NA	NA	NA	26.2241	NA	47.4192	NA	NA	NA	NA	NA	NA	NA	NA	NA	NA	NA	NA	16.5518	4.33014	NA
YWHAH	14-3-3 protein eta	Q04917	NA	46.0673	NA	NA	NA	NA	NA	182.7	NA	NA	NA	10.6158	NA	40.7365	NA	NA	12.8679	NA	NA	NA	NA	NA	22.733	39.2896	32.7491	NA	7.93591	NA	NA	9.579	14.8132	35.2847	NA	NA	NA	NA	NA	36.3634	199.612	NA	NA	NA	12.4749	NA	71.2619	9.43111	7.64425
GFPT1	Glutamine--fructose-6-phosphate aminotransferase [isomerizing] 1;Isoform 2 of Glutamine--fructose-6-phosphate aminotransferase [isomerizing] 1	Q06210;Q06210-2	NA	8.10527	NA	NA	NA	NA	10.8803	NA	NA	NA	NA	NA	NA	NA	NA	6.49214	18.7564	NA	NA	NA	NA	NA	44.773	15.3718	18.1236	NA	NA	NA	NA	19.9451	NA	NA	NA	11.6343	NA	NA	NA	NA	NA	NA	NA	NA	3.82943	NA	8.55982	9.02641	NA
PSME1	Proteasome activator complex subunit 1;Isoform 2 of Proteasome activator complex subunit 1;Isoform 3 of Proteasome activator complex subunit 1	Q06323;Q06323-2;Q06323-3	NA	57.7108	NA	NA	9.50976	39.3851	22.9594	80.4391	16.9211	NA	28.8263	NA	NA	43.1588	29.9457	22.4215	15.4471	11.5742	11.7116	NA	NA	NA	269.522	166.679	86.4099	NA	16.1383	NA	30.0961	53.9493	29.6117	NA	NA	NA	NA	32.7495	NA	18.9927	19.4874	15.5748	16.1459	16.734	42.8811	NA	90.0258	47.6628	NA
FMOD	Fibromodulin	Q06828	230.489	78.8172	105.886	83.7623	81.1774	38.3329	69.3588	110.675	36.8256	58.4464	62.2616	150.493	115.895	37.4331	111.569	163.168	92.1871	96.4919	60.3932	58.7207	71.3917	33.527	62.9505	32.0051	28.4297	154.484	146.659	51.5546	31.8047	69.7073	90.3522	75.268	65.1307	76.8993	55.1136	76.7482	57.3206	179.886	317.221	45.7747	79.8467	52.1231	61.8453	30.9161	72.217	27.5112	24.6839
PRDX1	Peroxiredoxin-1	Q06830	109.491	139.089	13.1057	95.2224	133.079	65.1651	147.927	651.392	72.7629	42.6787	49.2342	49.7133	33.3189	125.286	85.5593	97.8359	222.533	50.293	98.2622	35.0235	52.515	27.3341	968.705	598.423	345.959	103.264	76.6984	49.657	114.878	244.216	90.4511	122.912	44.9504	40.8218	61.1514	64.1368	66.8122	198.575	129.644	52.8553	41.547	69.961	278.175	29.6591	280.941	233.511	31.3494
RPL18	60S ribosomal protein L18;Isoform 2 of 60S ribosomal protein L18	Q07020;Q07020-2	NA	27.9694	NA	NA	13.509	NA	19.5982	32.5268	NA	NA	NA	NA	NA	38.8917	NA	NA	NA	NA	32.5169	NA	NA	NA	58.7025	15.7265	10.2932	NA	NA	NA	NA	47.8151	NA	NA	NA	NA	NA	NA	NA	NA	NA	NA	NA	NA	NA	NA	16.6295	20.4734	NA
C1QBP	Complement component 1 Q subcomponent-binding protein, mitochondrial	Q07021	NA	NA	NA	NA	9.09242	NA	NA	NA	NA	NA	NA	NA	NA	NA	NA	NA	NA	NA	NA	NA	NA	NA	NA	10.7228	NA	NA	NA	NA	NA	39.2335	NA	27.8344	NA	NA	NA	NA	NA	NA	NA	NA	NA	NA	NA	NA	NA	NA	NA
CKAP4	Cytoskeleton-associated protein 4	Q07065	NA	23.807	NA	NA	NA	NA	NA	NA	NA	NA	NA	NA	NA	42.1991	8.4437	NA	NA	NA	11.4003	24.0351	NA	NA	20.3738	NA	NA	NA	NA	NA	NA	38.647	NA	26.4877	NA	NA	NA	NA	NA	NA	NA	NA	NA	NA	42.8724	NA	NA	12.2717	NA
TFF3	Trefoil factor 3	Q07654	NA	106.933	187.554	NA	48.8879	64.2996	35.2601	NA	NA	89.7102	64.1221	NA	131.887	96.0019	109.856	68.0506	80.1049	NA	NA	60.7042	15.0316	70.1326	96.8231	67.9768	68.9264	NA	127.697	44.886	22.3876	54.4275	NA	34.6813	NA	NA	NA	46.1966	76.1731	NA	NA	60.6479	89.7872	91.1053	125.303	25.2955	62.1536	148.752	NA
SRSF1	Serine/arginine-rich splicing factor 1	Q07955	NA	NA	NA	NA	NA	NA	NA	77.3709	NA	NA	NA	NA	NA	30.2209	NA	NA	NA	NA	NA	NA	NA	NA	24.3369	NA	NA	NA	NA	NA	NA	53.7507	NA	NA	NA	NA	NA	NA	NA	NA	NA	NA	NA	NA	NA	NA	NA	NA	NA
PCDH1	Protocadherin-1;Isoform 2 of Protocadherin-1	Q08174;Q08174-2	15.6241	31.05	NA	11.6305	9.59598	NA	12.0334	NA	NA	NA	23.2362	NA	NA	NA	18.4406	NA	16.0164	NA	NA	24.3407	NA	NA	27.2714	18.3813	13.5962	NA	NA	NA	NA	15.5496	NA	22.6805	51.0607	8.96414	NA	NA	NA	NA	NA	NA	NA	NA	NA	19.9747	18.5346	NA	9.69981
TGM3	Protein-glutamine gamma-glutamyltransferase E	Q08188	42.1934	50.6412	NA	NA	19.3052	29.1097	11.3109	93.0749	NA	52.3776	40.8045	17.0417	NA	72.7109	29.8611	16.857	23.3378	16.4581	44.5291	NA	12.3933	NA	18.4048	9.83976	45.2127	9.47358	19.4642	39.7186	12.3925	32.5169	34.4864	74.9407	NA	30.3346	NA	3.7565	NA	31.2593	35.146	4.25521	31.1101	77.2672	281.798	10.8204	127.481	7.17169	NA
CRYZ	Quinone oxidoreductase	Q08257	NA	9.15351	NA	NA	7.20888	17.2028	NA	NA	NA	NA	NA	NA	NA	54.3477	NA	NA	NA	NA	NA	NA	NA	NA	19.1158	NA	NA	NA	NA	NA	NA	34.833	NA	NA	NA	NA	NA	NA	NA	NA	NA	NA	NA	NA	40.7153	NA	19.0338	23.091	NA
DDR1	Epithelial discoidin domain-containing receptor 1;Isoform 2 of Epithelial discoidin domain-containing receptor 1;Isoform 4 of Epithelial discoidin domain-containing receptor 1;Isoform 5 of Epithelial discoidin domain-containing receptor 1	Q08345;Q08345-2;Q08345-5;Q08345-6	13.9321	32.8502	20.5081	NA	4.05157	10.1106	NA	NA	NA	8.53695	22.6328	NA	NA	7.14392	29.6667	10.3774	8.73829	NA	10.9545	NA	8.10087	NA	27.3907	14.6572	9.11818	NA	19.1966	17.3187	11.0478	19.6944	NA	35.7337	22.2922	NA	NA	30.0202	36.6503	NA	22.5647	8.84375	NA	17.7927	14.1274	24.4272	28.2602	27.9383	15.5182
LGALS3BP	Galectin-3-binding protein	Q08380	247.444	231.296	115.923	156.585	115.504	196.176	171.802	105.508	275.557	277.965	238.684	60.4597	155.657	217.878	181.457	215.836	183.738	258.263	136.297	320.689	130.124	156.832	250.132	414.12	352.94	102.249	71.1938	157.236	211.742	284.99	188.326	232.939	341.607	225.921	299.182	297.622	160.226	153.959	33.4888	81.2032	69.4943	163.961	106.204	223.05	182.262	91.4787	190.817
MFGE8	Lactadherin	Q08431	75.8144	45.1329	58.2328	174.154	155.235	83.6701	105.285	NA	35.7611	35.9244	63.3334	64.4102	69.7188	58.8916	61.5073	75.7363	145.669	71.3518	62.0332	120.021	107.315	98.157	74.8094	93.9352	83.0568	41.3381	46.4913	29.5967	29.1981	52.7788	70.6615	86.7886	155.233	78.6647	71.5678	108.634	106.806	145.93	110.646	84.0944	102.518	40.9505	32.9555	56.2906	47.5663	69.5361	65.573
DSC1	Desmocollin-1;Isoform 1B of Desmocollin-1	Q08554;Q08554-2	NA	16.496	NA	NA	13.9851	NA	14.6446	21.2641	NA	NA	NA	16.6846	NA	26.5188	62.7992	NA	NA	NA	22.7935	NA	NA	NA	NA	NA	12.6811	NA	NA	NA	NA	22.8177	NA	32.0813	NA	18.4458	NA	NA	NA	NA	NA	NA	14.2745	22.2873	125.686	NA	44.6519	NA	NA
MGAT5	Alpha-1,6-mannosylglycoprotein 6-beta-N-acetylglucosaminyltransferase A	Q09328	50.6413	12.4959	NA	40.5218	NA	NA	41.3341	NA	20.0756	NA	NA	NA	15.4663	7.85624	NA	NA	NA	NA	NA	NA	NA	NA	21.556	NA	NA	NA	13.3631	7.22911	21.1675	NA	23.8407	28.3008	NA	4.25833	NA	NA	NA	NA	NA	NA	NA	NA	NA	NA	NA	8.78955	14.3498
AHNAK	Neuroblast differentiation-associated protein AHNAK	Q09666	71.3159	78.5406	16.8402	30.7189	26.1275	NA	21.8785	135.332	23.4135	NA	33.1641	NA	NA	81.4603	50.3772	25.2204	24.2281	51.19	43.1514	7.6248	13.8722	NA	94.3211	59.5251	29.2736	39.8602	15.2943	32.4695	17.821	41.4967	18.2848	99.0225	NA	13.9107	58.6052	NA	54.9307	19.3162	36.9915	NA	15.973	39.9602	49.8739	NA	72.4188	35.7295	NA
MGAT2	Alpha-1,6-mannosyl-glycoprotein 2-beta-N-acetylglucosaminyltransferase	Q10469	NA	NA	NA	NA	NA	NA	7.69918	NA	NA	NA	11.7209	NA	NA	24.9198	15.1604	NA	17.1372	NA	NA	NA	NA	NA	NA	NA	NA	NA	NA	NA	NA	2.50796	NA	NA	NA	33.7027	29.1922	NA	NA	NA	NA	NA	NA	NA	NA	25.0608	NA	NA	10.305
GALNT2	Polypeptide N-acetylgalactosaminyltransferase 2	Q10471	22.6487	82.7411	30.8528	15.8067	17.3855	NA	24.8029	NA	18.2905	36.7352	39.2257	NA	50.4269	33.2062	63.7756	25.7752	12.5678	55.3605	38.3572	69.3976	29.865	28.4634	99.3939	25.9275	53.3343	NA	19.2755	97.9653	27.0168	84.3411	34.8944	88.0001	32.6379	86.4159	39.5119	79.1629	35.2801	39.5952	NA	19.6056	26.9851	23.6979	13.8664	39.4972	78.2164	27.0056	27.6324
GALNT1	Polypeptide N-acetylgalactosaminyltransferase 1	Q10472	56.5418	68.207	28.8544	34.3209	29.9436	31.8037	36.9673	45.4	35.0856	49.1382	40.1597	19.4319	43.1063	54.1146	66.7522	48.9172	42.6267	36.2927	48.2701	65.0889	33.7069	33.2356	67.7569	47.1928	45.9445	NA	35.9618	56.0179	28.4637	60.0254	25.8011	58.6125	42.461	65.6635	67.558	84.2594	42.4163	37.9441	49.4116	15.3489	25.9662	33.2366	20.932	61.3469	61.7745	27.4806	46.9266
AP1B1	AP-1 complex subunit beta-1;Isoform B of AP-1 complex subunit beta-1;Isoform C of AP-1 complex subunit beta-1;Isoform 4 of AP-1 complex subunit beta-1	Q10567;Q10567-2;Q10567-3;Q10567-4	NA	18.9506	NA	NA	NA	NA	NA	38.5297	NA	NA	NA	NA	NA	NA	NA	NA	14.0639	NA	NA	NA	NA	NA	35.0207	7.91152	NA	NA	9.90008	NA	NA	14.1911	NA	NA	NA	NA	NA	NA	NA	30.4858	10.8917	NA	NA	NA	52.9402	NA	35.1794	NA	6.62525
BST1	ADP-ribosyl cyclase/cyclic ADP-ribose hydrolase 2;Isoform 2 of ADP-ribosyl cyclase/cyclic ADP-ribose hydrolase 2	Q10588;Q10588-2	NA	NA	NA	NA	NA	NA	NA	NA	NA	NA	NA	NA	NA	NA	35.0341	NA	NA	NA	27.0229	NA	NA	NA	NA	NA	NA	NA	50.8661	NA	34.3767	77.2682	NA	NA	NA	NA	NA	NA	20.7708	NA	NA	NA	NA	NA	NA	NA	78.3856	93.4343	NA
ST3GAL1	CMP-N-acetylneuraminate-beta-galactosamide-alpha-2,3-sialyltransferase 1	Q11201	40.1511	66.613	43.4361	51.2467	25.2309	61.1213	65.2025	32.2791	58.6368	60.7028	46.5379	38.6217	49.7863	89.651	69.9631	49.9856	39.5174	35.9945	65.6054	95.4575	53.5494	87.4403	72.8433	42.9961	41.6451	47.7294	32.5931	154.276	36.0901	51.4358	23.0888	59.9842	74.0048	84.1184	103.607	61.1417	75.965	60.8008	60.6807	37.409	29.3643	47.3145	22.8225	71.2925	43.6991	27.4617	56.4899
ST3GAL4	CMP-N-acetylneuraminate-beta-galactosamide-alpha-2,3-sialyltransferase 4;Isoform 2 of CMP-N-acetylneuraminate-beta-galactosamide-alpha-2,3-sialyltransferase 4;Isoform 3 of CMP-N-acetylneuraminate-beta-galactosamide-alpha-2,3-sialyltransferase 4;Isoform 4 of CMP-N-acetylneuraminate-beta-galactosamide-alpha-2,3-sialyltransferase 4;Isoform 5 of CMP-N-acetylneuraminate-beta-galactosamide-alpha-2,3-si…	Q11206;Q11206-2;Q11206-3;Q11206-4;Q11206-5;Q11206-6;Q11206-7	12.7104	15.4902	14.524	NA	6.56978	NA	15.9653	NA	18.502	NA	13.244	NA	NA	NA	22.0082	37.8124	18.599	NA	NA	30.8292	NA	NA	NA	10.8888	NA	NA	20.3811	5.61039	18.5993	10.1329	NA	NA	NA	NA	NA	8.17798	NA	NA	NA	NA	NA	NA	3.15532	NA	NA	35.4867	6.38386
TWF1	Twinfilin-1	Q12792	NA	23.4398	NA	NA	NA	NA	7.00365	94.7401	NA	NA	6.23998	NA	NA	6.50309	NA	NA	NA	NA	NA	NA	NA	NA	32.6556	3.02116	4.46443	NA	NA	NA	NA	20.9594	NA	NA	NA	NA	NA	NA	NA	NA	NA	NA	NA	NA	NA	NA	16.7649	NA	NA
EFEMP1	EGF-containing fibulin-like extracellular matrix protein 1;Isoform 2 of EGF-containing fibulin-like extracellular matrix protein 1;Isoform 3 of EGF-containing fibulin-like extracellular matrix protein 1;Isoform 4 of EGF-containing fibulin-like extracellular matrix protein 1	Q12805;Q12805-2;Q12805-3;Q12805-4	48.748	60.8191	27.7209	18.4197	35.8131	48.732	43.823	147.692	NA	NA	68.7377	NA	19.1808	32.3968	70.9824	60.7025	9.53309	101.018	44.202	NA	24.7075	16.1315	15.8643	50.2716	29.1829	55.625	45.5997	29.9919	19.3562	80.809	24.9911	108.723	22.9936	38.5375	NA	16.9569	54.9976	88.5418	117.774	NA	36.1615	23.3825	48.2042	38.0457	140.098	34.3602	21.0814
FSTL1	Follistatin-related protein 1;Isoform 2 of Follistatin-related protein 1	Q12841;Q12841-2	41.3307	47.2741	NA	16.7763	21.0509	16.9052	14.1867	NA	10.076	15.7201	18.4858	NA	14.3911	25.1783	38.6833	16.7592	16.7506	22.2912	4.54869	NA	3.46425	NA	24.5354	6.84705	14.06	NA	NA	27.8141	NA	10.1321	8.92165	53.3269	57.3805	8.18096	19.5282	17.2841	26.352	19.0599	NA	NA	18.9225	9.669	11.527	24.6974	17.8388	10.2917	2.68592
LMAN2	Vesicular integral-membrane protein VIP36	Q12907	60.2963	24.5594	28.8917	19.9778	24.2995	47.9864	32.0539	40.8455	NA	NA	NA	NA	24.8134	53.4377	57.371	40.6239	12.9115	11.2949	7.40005	21.4751	17.0369	14.4009	18.5035	35.8035	29.1468	NA	12.2562	NA	14.4723	29.071	NA	27.7686	41.2785	34.9941	NA	26.0303	47.265	18.3248	77.5563	7.03907	26.1374	19.4807	17.9936	18.7759	22.8646	7.86923	32.5235
PTPRJ	Receptor-type tyrosine-protein phosphatase eta	Q12913	NA	35.5951	29.0502	NA	11.898	14.948	NA	NA	NA	31.239	37.4329	NA	18.884	NA	25.9002	NA	NA	NA	11.2511	54.7466	16.9789	NA	37.1472	32.2693	28.6501	NA	26.7008	31.1161	14.6356	17.708	22.337	59.9702	22.7662	NA	47.2126	NA	NA	NA	NA	NA	25.3214	9.81197	10.5926	NA	15.1995	28.2818	24.5635
ECH1	Delta(3,5)-Delta(2,4)-dienoyl-CoA isomerase, mitochondrial	Q13011	NA	NA	NA	NA	NA	NA	NA	NA	NA	NA	NA	NA	NA	NA	NA	NA	NA	NA	NA	NA	NA	NA	7.04579	NA	NA	NA	NA	NA	NA	53.1689	NA	NA	NA	NA	NA	6.94738	NA	NA	99.7605	NA	NA	NA	NA	NA	NA	NA	NA
PLA2R1	Secretory phospholipase A2 receptor;Isoform 2 of Secretory phospholipase A2 receptor	Q13018;Q13018-2	NA	NA	NA	23.5641	NA	NA	15.3136	NA	9.11969	NA	NA	NA	NA	NA	NA	NA	NA	NA	22.2615	26.3923	25.3989	48.9319	NA	NA	NA	NA	37.9705	NA	NA	NA	21.0647	17.5793	NA	NA	NA	NA	NA	28.142	NA	35.8038	46.7614	13.3381	NA	NA	NA	NA	NA
MTAP	S-methyl-5'-thioadenosine phosphorylase;Isoform 2 of S-methyl-5'-thioadenosine phosphorylase;Isoform 3 of S-methyl-5'-thioadenosine phosphorylase;Isoform 4 of S-methyl-5'-thioadenosine phosphorylase;Isoform 5 of S-methyl-5'-thioadenosine phosphorylase;Isoform 6 of S-methyl-5'-thioadenosine phosphorylase;Isoform 7 of S-methyl-5'-thioadenosine phosphorylase	Q13126;Q13126-2;Q13126-3;Q13126-4;Q13126-5;Q13126-6;Q13126-7	NA	NA	NA	NA	NA	NA	NA	NA	NA	NA	NA	NA	NA	NA	NA	NA	NA	NA	NA	NA	NA	NA	13.1122	4.86821	NA	NA	NA	NA	NA	24.9602	NA	NA	NA	NA	NA	NA	NA	NA	NA	NA	NA	NA	NA	NA	12.7211	NA	NA
PRDX4	Peroxiredoxin-4	Q13162	37.8208	62.1529	33.9408	79.715	79.5616	101.348	56.9697	8.69349	43.7357	71.4293	55.472	67.945	56.449	89.2443	62.3951	94.7826	75.9233	67.5093	93.6288	79.1655	51.5168	100.048	148.694	75.2606	93.399	50.1212	42.6099	100.688	56.0286	77.6975	41.5174	99.2463	140.743	103.449	95.2286	92.0431	73.5315	29.0972	26.1785	45.7399	36.1477	100.184	44.1301	53.7571	52.8135	39.4224	60.5207
SLC13A2	Solute carrier family 13 member 2;Isoform 2 of Solute carrier family 13 member 2;Isoform 3 of Solute carrier family 13 member 2	Q13183;Q13183-2;Q13183-3	12.4739	21.1427	34.0711	13.956	36.1699	42.7084	36.1275	NA	NA	33.7939	188.26	12.9962	28.1907	13.2631	NA	51.0404	25.1928	15.1422	60.9478	60.4129	47.7808	64.7748	58.916	39.3937	85.9181	NA	NA	63.4499	32.1585	56.6059	22.1821	78.9746	63.6147	16.2558	157.987	20.1915	16.9191	53.071	NA	34.0719	34.0496	50.1039	19.0994	79.7087	24.3265	26.0535	67.2169
CBX3	Chromobox protein homolog 3	Q13185	NA	NA	NA	NA	NA	NA	NA	55.7862	NA	NA	NA	NA	NA	NA	NA	NA	NA	NA	NA	NA	NA	NA	45.3795	NA	NA	NA	NA	NA	NA	NA	NA	NA	NA	NA	NA	NA	NA	NA	NA	NA	NA	NA	NA	NA	NA	NA	NA
PSMD2	26S proteasome non-ATPase regulatory subunit 2;Isoform 3 of 26S proteasome non-ATPase regulatory subunit 2	Q13200;Q13200-3	NA	NA	NA	NA	NA	NA	9.09484	26.9068	NA	NA	NA	NA	NA	17.7235	NA	NA	NA	NA	NA	NA	NA	NA	19.9391	12.9165	NA	NA	NA	NA	NA	32.8901	NA	NA	NA	NA	NA	NA	NA	NA	NA	NA	NA	NA	NA	NA	NA	NA	NA
DNAJC3	DnaJ homolog subfamily C member 3	Q13217	95.4752	63.6699	61.5607	87.7711	93.0135	157.503	111.148	95.7377	109.742	87.4938	100.897	57.2339	73.9042	140.261	97.7798	154.175	57.9881	110.481	65.5674	207.157	44.1197	86.0456	123.893	101.548	93.4275	76.0246	43.5684	74.0398	57.3749	118.03	66.2814	149.417	159.665	150.416	163.882	131.355	131.549	106.817	75.9066	53.6144	38.7136	112.078	46.6181	120.759	49.4933	43.2708	73.8253
SELENBP1	Methanethiol oxidase;Isoform 4 of Methanethiol oxidase	Q13228;Q13228-4	31.4248	53.5402	20.9517	14.203	29.5791	60.5218	50.9075	340.684	15.9099	53.9126	49.9666	NA	26.457	25.6467	50.5803	43.2837	28.6794	13.4462	31.0555	NA	26.0975	14.1469	267.033	217.954	73.8736	71.9946	46.378	19.4426	32.5687	128.43	30.7002	39.3981	25.0348	NA	31.6133	52.5449	21.7204	39.1677	NA	11.8561	56.2764	29.9789	52.8311	18.2281	154.326	51.9976	12.8469
NME3	Nucleoside diphosphate kinase 3	Q13232	86.7832	38.0638	36.8447	66.5667	89.1591	71.0355	60.8532	35.3238	69.3056	72.4181	37.8732	22.2444	29.9671	73.9941	74.1652	66.0717	88.4249	36.034	38.7701	80.7879	35.5114	52.0442	112.717	49.2858	50.2346	NA	22.0517	55.8046	34.5538	57.5585	40.542	49.8853	116.069	73.3822	83.1967	91.3027	41.7396	31.6985	39.7647	26.1527	16.3185	63.3911	26.0688	39.8758	28.6251	29.3592	63.7264
SEMA3F	Semaphorin-3F;Isoform 2 of Semaphorin-3F	Q13275;Q13275-2	NA	6.42253	NA	9.17084	NA	NA	19.0922	NA	NA	NA	NA	NA	20.5751	NA	NA	21.813	NA	11.4699	NA	NA	NA	NA	13.8803	15.1866	NA	NA	14.7883	NA	6.55722	NA	NA	NA	NA	NA	19.7586	23.0086	14.1881	NA	NA	NA	NA	20.5784	NA	28.8952	18.029	NA	3.11894
STX3	Syntaxin-3;Isoform B of Syntaxin-3;Isoform 3 of Syntaxin-3	Q13277;Q13277-2;Q13277-3	NA	NA	NA	NA	2.26501	NA	NA	NA	NA	NA	20.9938	NA	NA	NA	NA	NA	NA	NA	NA	15.0368	NA	NA	NA	NA	11.378	NA	NA	NA	NA	NA	NA	NA	NA	NA	NA	NA	NA	NA	NA	NA	120.407	NA	NA	410.896	NA	NA	NA
SCGB2A2	Mammaglobin-A;Isoform 2 of Mammaglobin-A	Q13296;Q13296-2	NA	471.046	979.815	NA	130.87	3177.58	46.8665	NA	1274.64	NA	115.902	620.861	66.1347	NA	3068.18	103.546	NA	464.476	1570.26	73.5463	1078.74	227.908	475.989	117.147	417.048	357.563	NA	NA	NA	50.7795	4833.48	37.4389	NA	232.977	60.9005	66.5131	188.614	179.572	16.8568	212.255	1655.36	309.901	1343.41	378.671	238.518	NA	463.051
PTK7	Inactive tyrosine-protein kinase 7;Isoform 2 of Inactive tyrosine-protein kinase 7;Isoform 4 of Inactive tyrosine-protein kinase 7;Isoform 5 of Inactive tyrosine-protein kinase 7;Isoform 6 of Inactive tyrosine-protein kinase 7	Q13308;Q13308-2;Q13308-4;Q13308-5;Q13308-6	7.20493	36.4906	NA	30.2932	1.25692	NA	25.6056	NA	NA	NA	64.6779	NA	NA	NA	53.2876	NA	18.4778	19.7229	NA	NA	17.3283	NA	5.50362	NA	NA	26.3438	9.90304	NA	7.03138	NA	NA	NA	NA	2.15871	NA	NA	13.033	9.25416	NA	6.30121	NA	NA	6.49567	14.7872	18.1754	20.0964	NA
PTPRS	Isoform PTPS-MEA of Receptor-type tyrosine-protein phosphatase S;Isoform 2 of Receptor-type tyrosine-protein phosphatase S	Q13332-2;Q13332-6	15.0222	25.4811	13.9259	4.96683	8.74009	14.085	11.6177	NA	11.3452	NA	24.1593	NA	10.3527	14.7545	41.4667	21.1749	NA	15.7686	16.153	27.2418	24.1417	3.25072	22.332	8.82918	17.6017	7.72581	10.9425	16.4366	6.02371	24.6634	9.16988	22.9876	33.4875	25.9221	11.2058	38.5191	16.3382	17.6027	NA	NA	15.2199	8.64812	8.17267	16.9562	21.2481	17.7539	7.18486
SLC14A1	Urea transporter 1;Isoform 2 of Urea transporter 1	Q13336;Q13336-2	NA	NA	NA	NA	NA	NA	12.0383	NA	NA	19.8118	25.5321	NA	NA	NA	NA	NA	NA	NA	NA	56.5962	36.2618	22.6905	21.6382	83.6302	30.2745	NA	NA	NA	NA	30.5761	NA	NA	21.516	NA	111.048	NA	NA	176.39	NA	18.3913	6.42216	19.0026	NA	NA	NA	NA	15.328
MSLN	Mesothelin	Q13421	490.561	707.364	339.916	278.362	772.455	346.016	433.151	315.32	146.678	262.619	224.293	129.741	528.044	361.023	247.414	308.8	268.049	298.834	375.732	455.83	556.919	199.734	662.548	357.793	210.37	426.64	713.698	438.423	190.171	606.606	494.563	367.023	652.14	484.187	244.5	266.623	260.494	683.726	187.619	113.209	413.249	227.557	247.044	1351.69	725.769	308.433	250.914
MSLN	Isoform 3 of Mesothelin;Isoform 2 of Mesothelin;Isoform 4 of Mesothelin	Q13421-2;Q13421-3;Q13421-4	311.214	180.236	205.44	286.673	267.872	331.555	135.493	NA	56.2912	124.177	300.271	NA	254.987	292.96	279.143	351.5	245.468	16.1213	588.719	151.222	312.17	58.5608	300.739	159.213	73.25	NA	276.283	356.506	33.8465	400.713	139.884	207.955	396.678	511.191	173.749	200.196	173.722	15.6481	NA	15.796	118.07	189.484	94.3397	827.464	794.024	74.4997	169.44
OS9	Protein OS-9	Q13438	22.0383	54.8191	51.7104	31.3031	26.9252	60.9707	25.88	33.0688	27.263	56.1118	55.3934	19.0537	51.2867	55.7216	46.2246	68.4441	25.9015	39.262	46.4466	111.123	28.263	41.7722	129.682	78.6449	67.2463	181.311	25.4718	82.6495	28.4011	72.2836	33.7098	85.1675	139.868	94.0645	69.9824	123.824	50.9595	25.0987	14.1162	48.7316	27.4095	65.2805	39.9681	48.1381	45.3668	25.3428	55.1333
ADAM9	Disintegrin and metalloproteinase domain-containing protein 9;Isoform 2 of Disintegrin and metalloproteinase domain-containing protein 9	Q13443;Q13443-2	22.6238	67.5172	13.2443	19.7372	17.7853	36.2269	28.0455	NA	42.72	18.7936	51.6564	15.3514	27.7163	61.324	49.1063	17.448	14.7329	47.937	35.6629	34.7082	13.0278	NA	43.2702	38.3353	22.6133	NA	13.2796	78.3948	14.6932	37.2878	16.0259	24.7375	69.0008	48.6778	66.6372	30.0419	47.6842	56.9437	NA	NA	14.0174	26.2244	18.5489	26.6913	32.1276	18.8888	19.7915
ADAM15	Disintegrin and metalloproteinase domain-containing protein 15;Isoform 10 of Disintegrin and metalloproteinase domain-containing protein 15;Isoform 2 of Disintegrin and metalloproteinase domain-containing protein 15;Isoform 3 of Disintegrin and metalloproteinase domain-containing protein 15;Isoform 4 of Disintegrin and metalloproteinase domain-containing protein 15;Isoform 5 of Disintegrin and me…	Q13444;Q13444-10;Q13444-2;Q13444-3;Q13444-4;Q13444-5;Q13444-6;Q13444-7;Q13444-8;Q13444-9	12.9726	9.78194	10.2544	13.8477	17.7508	NA	18.0892	NA	NA	9.49539	21.0632	NA	NA	24.5847	22.2055	5.84656	31.2398	7.09009	NA	23.0743	NA	NA	9.94356	5.5132	7.79975	NA	NA	16.1376	15.5582	12.561	45.0191	2.72573	8.46186	NA	NA	30.3418	18.2609	NA	NA	17.0553	11.2964	NA	NA	NA	NA	13.2	15.1356
LSAMP	Limbic system-associated membrane protein	Q13449	115.689	158.835	27.5205	59.9171	35.731	104.284	38.986	NA	45.6458	NA	63.8798	NA	139.546	NA	159.959	66.7642	NA	40.6605	88.2143	NA	63.6964	45.8272	29.3829	32.5142	32.1768	NA	46.4961	98.1828	NA	73.3331	NA	93.7052	325.197	83.2818	NA	56.1115	88.8185	23.4488	NA	31.1605	NA	NA	34.9778	29.9984	39.0227	51.6119	45.2058
ASAH1	Acid ceramidase;Isoform 2 of Acid ceramidase	Q13510;Q13510-2	70.3447	72.4898	59.4228	72.9044	183.905	38.7094	98.431	389.39	57.2365	63.5988	131.65	24.4351	105.007	120.388	214.306	147.136	62.3324	84.5669	153.715	67.7065	62.5214	61.5368	97.7903	105.139	71.6181	177.631	149.457	15.9791	45.7515	194.524	84.9008	114.941	90.1467	51.7729	24.458	67.4717	106.902	129.908	26.3679	25.5692	132.377	43.1517	129.508	63.6533	167.33	54.8444	27.1415
DCTN2	Dynactin subunit 2;Isoform 2 of Dynactin subunit 2;Isoform 3 of Dynactin subunit 2	Q13561;Q13561-2;Q13561-3	NA	81.9988	NA	NA	NA	NA	NA	NA	NA	NA	NA	NA	NA	29.2067	NA	NA	NA	NA	NA	NA	NA	NA	76.1954	24.4388	9.66893	NA	NA	88.7018	NA	133.873	NA	NA	NA	NA	NA	NA	NA	NA	NA	NA	NA	NA	NA	NA	18.9255	NA	NA
STIM1	Stromal interaction molecule 1;Isoform 2 of Stromal interaction molecule 1	Q13586;Q13586-2	NA	NA	NA	NA	NA	NA	NA	NA	NA	NA	NA	NA	NA	NA	NA	NA	NA	15.7845	18.6737	13.6411	NA	NA	20.2899	19.1968	NA	NA	NA	NA	NA	NA	NA	NA	NA	NA	NA	NA	NA	NA	NA	NA	13.445	NA	19.4191	NA	NA	27.6719	NA
GFUS	GDP-L-fucose synthase	Q13630	NA	NA	NA	NA	NA	NA	13.3725	237.387	NA	NA	NA	NA	NA	20.185	NA	NA	58.7929	NA	NA	NA	NA	NA	150.749	44.7259	38.2308	NA	NA	NA	NA	143.538	NA	NA	NA	NA	NA	29.8413	NA	NA	NA	NA	NA	NA	15.9316	NA	26.8459	8.87259	NA
MOGS	Mannosyl-oligosaccharide glucosidase;Isoform 2 of Mannosyl-oligosaccharide glucosidase	Q13724;Q13724-2	NA	28.5549	27.2145	NA	NA	NA	NA	NA	NA	30.3733	28.3889	44.0832	23.1569	47.9187	36.6171	NA	16.1122	NA	40.7839	44.9734	34.514	33.6453	61.0752	21.8572	15.2524	NA	25.9842	34.6363	26.7765	45.3897	24.1377	17.8354	42.7872	35.4576	40.2326	48.2091	31.1253	101.501	NA	NA	6.75268	26.8923	17.3188	44.1925	31.1174	18.4054	27.3361
SPTAN1	Spectrin alpha chain, non-erythrocytic 1;Isoform 2 of Spectrin alpha chain, non-erythrocytic 1;Isoform 3 of Spectrin alpha chain, non-erythrocytic 1	Q13813;Q13813-2;Q13813-3	NA	30.929	223.749	NA	NA	NA	7.40217	NA	NA	NA	NA	NA	NA	21.289	7.71154	NA	30.1316	NA	16.9441	NA	NA	NA	34.3974	25.4636	22.9707	NA	132.31	NA	4.44438	39.6342	NA	18.7384	NA	23.6448	106.45	NA	NA	10.4698	30.9753	NA	NA	NA	13.0916	NA	17.697	13.744	NA
PKP1	Plakophilin-1;Isoform 1 of Plakophilin-1	Q13835;Q13835-2	NA	55.171	NA	43.2169	NA	NA	NA	NA	NA	NA	NA	NA	NA	53.0818	NA	4.60166	NA	NA	38.6926	NA	6.87187	NA	12.1433	4.36048	NA	NA	NA	18.1448	14.9343	37.3257	NA	25.9681	4.77851	40.5241	NA	NA	NA	NA	NA	NA	NA	14.5313	126.604	35.3476	26.5065	16.5982	NA
BLMH	Bleomycin hydrolase	Q13867	52.7877	133.333	12.6937	NA	30.544	NA	NA	73.8305	NA	64.0856	44.7653	NA	28.5054	113.412	120.393	32.9702	NA	NA	72.7421	NA	47.4975	NA	64.2871	18.6502	48.3219	NA	51.7657	93.0002	28.4799	101.781	35.0897	36.1051	NA	51.3003	NA	NA	NA	25.8615	73.5709	55.1515	54.4351	40.209	294.414	34.3058	357.936	18.8369	NA
CAPS	Calcyphosin;Isoform 3 of Calcyphosin	Q13938;Q13938-4	NA	NA	NA	NA	5.23742	32.1414	16.7534	NA	NA	41.8714	21.3115	NA	NA	NA	NA	12.3742	NA	NA	10.6907	37.5355	NA	NA	110.985	33.1005	82.8269	NA	NA	11.6282	NA	29.8817	NA	NA	58.2714	NA	NA	NA	NA	16.8821	NA	NA	NA	7.35477	14.445	NA	NA	16.7453	23.994
CEACAM7	Carcinoembryonic antigen-related cell adhesion molecule 7	Q14002	NA	214.468	NA	79.4461	171.24	NA	172	64.3839	NA	NA	254.627	NA	66.9165	53.0713	279.134	478.083	NA	NA	58.5024	48.4177	NA	NA	128.388	385.679	NA	NA	207.215	108.82	97.6461	235.22	NA	277.776	182.047	NA	NA	NA	252.08	53.9559	504.909	NA	199.642	73.3629	99.9656	1305.35	175.144	114.618	NA
COL9A3	Collagen alpha-3(IX) chain	Q14050	33.5142	10.8323	13.6	7.70685	24.1933	19.4127	5.77413	NA	33.5411	44.1003	32.2507	8.31001	13.9333	34.078	38.9278	33.0228	5.48929	28.266	8.66565	44.357	10.5465	NA	50.2441	25.3487	30.659	NA	20.0193	24.1979	19.5797	28.3402	29.5253	21.673	56.5422	68.146	139.557	43.3638	17.3736	25.6635	NA	NA	NA	15.3398	12.3805	16.792	12.5207	7.03884	13.1618
HNRNPD	Heterogeneous nuclear ribonucleoprotein D0;Isoform 2 of Heterogeneous nuclear ribonucleoprotein D0;Isoform 3 of Heterogeneous nuclear ribonucleoprotein D0;Isoform 4 of Heterogeneous nuclear ribonucleoprotein D0	Q14103;Q14103-2;Q14103-3;Q14103-4	NA	27.0754	NA	NA	NA	NA	NA	333.14	NA	NA	NA	NA	NA	NA	NA	66.1983	51.8298	NA	NA	NA	NA	NA	50.4101	38.6196	25.3159	NA	5.22498	13.617	10.5778	19.4752	NA	NA	NA	NA	NA	NA	NA	34.2008	454.368	NA	NA	NA	14.219	NA	60.4494	11.5321	NA
SCARB2	Lysosome membrane protein 2	Q14108	NA	62.556	NA	NA	NA	NA	4.68179	NA	NA	NA	NA	6.90803	NA	39.7585	NA	NA	NA	NA	17.1141	NA	NA	NA	51.0749	NA	NA	NA	NA	NA	NA	39.9798	NA	20.1731	NA	NA	NA	NA	NA	15.4381	NA	NA	15.8331	13.2116	19.5338	NA	NA	29.7265	NA
DAG1	Dystroglycan	Q14118	111.989	197.322	78.8273	90.1567	76.7069	116.421	86.8141	NA	130.935	135.673	172.643	15.7987	149.011	231.199	207.299	120.558	36.4072	99.314	93.6911	172.327	86.0916	80.2592	214.913	112.498	153.845	27.4587	41.916	295.518	88.9567	287.027	55.5209	253.65	213.794	258.949	274.162	212.576	180.393	87.0496	NA	47.2441	66.0518	160.531	64.2413	233.656	133.47	55.576	150.445
TRIM29	Tripartite motif-containing protein 29;Isoform Beta of Tripartite motif-containing protein 29	Q14134;Q14134-2	NA	18.349	NA	NA	NA	NA	NA	NA	NA	NA	NA	1.80575	NA	20.5475	NA	14.2439	NA	NA	NA	NA	NA	NA	15.2266	NA	15.1988	NA	NA	NA	NA	29.0394	NA	14.1098	NA	NA	NA	NA	NA	5.99838	NA	NA	10.9829	7.34021	37.1536	NA	22.3529	23.9527	NA
DCTN1	Dynactin subunit 1;Isoform p135 of Dynactin subunit 1;Isoform 3 of Dynactin subunit 1;Isoform 4 of Dynactin subunit 1;Isoform 5 of Dynactin subunit 1;Isoform 6 of Dynactin subunit 1	Q14203;Q14203-2;Q14203-3;Q14203-4;Q14203-5;Q14203-6	NA	NA	NA	NA	NA	NA	NA	18.4236	NA	NA	NA	NA	NA	NA	NA	NA	NA	NA	NA	NA	NA	NA	30.9925	112.969	NA	NA	6.28873	NA	NA	13.2137	NA	NA	NA	NA	NA	NA	NA	14.4042	NA	NA	NA	NA	NA	NA	NA	NA	NA
DYNC1H1	Cytoplasmic dynein 1 heavy chain 1	Q14204	NA	NA	NA	NA	NA	NA	NA	NA	NA	NA	NA	NA	NA	9.0152	NA	NA	NA	NA	NA	NA	NA	NA	12.4744	15.5059	NA	NA	NA	NA	NA	31.0475	32.0061	NA	NA	NA	NA	NA	NA	NA	NA	NA	NA	NA	NA	NA	NA	8.03923	NA
CTTN	Src substrate cortactin	Q14247	NA	184.44	11.19	NA	NA	NA	16.491	NA	NA	NA	223.668	NA	NA	110.14	NA	NA	NA	NA	80.5754	29.0772	23.5345	NA	31.0182	36.4721	79.5241	NA	15.6218	32.2447	24.5574	29.6408	NA	126.516	NA	19.2212	NA	NA	17.8281	16.6428	NA	NA	8.04211	39.3028	29.8339	36.6292	173.2	55.4439	43.3812
GALE	UDP-glucose 4-epimerase;Isoform 2 of UDP-glucose 4-epimerase	Q14376;Q14376-2	NA	30.8408	NA	NA	NA	NA	NA	NA	NA	25.9643	9.72164	NA	NA	NA	NA	13.6066	22.3791	NA	NA	NA	NA	NA	124.957	29.6279	25.5456	NA	16.445	NA	38.2132	12.5639	NA	NA	NA	NA	NA	4.45832	NA	NA	NA	NA	NA	NA	NA	6.88569	68.4232	70.4259	NA
GAS6	Growth arrest-specific protein 6;Isoform 2 of Growth arrest-specific protein 6;Isoform 3 of Growth arrest-specific protein 6	Q14393;Q14393-1;Q14393-3	47.8772	50.1059	34.9026	26.1142	19.2669	42.0114	24.032	26.2412	39.2054	29.0394	26.3715	18.6008	34.0635	72.8144	56.5857	45.8795	67.0236	46.3144	28.6388	70.8131	22.087	10.7785	55.6087	53.3013	58.6359	NA	19.9162	73.6286	30.0269	63.8156	39.674	71.28	61.8894	43.8642	24.5366	46.1033	30.1555	46.8011	64.7591	18.2704	20.8183	43.3616	18.3828	27.8723	38.0649	19.6329	33.1849
GALNT3	Polypeptide N-acetylgalactosaminyltransferase 3	Q14435	NA	30.4417	37.3527	37.5579	15.4267	38.6441	43.0156	NA	120.962	45.8807	NA	10.9472	24.7417	60.1203	58.5507	42.6278	47.635	41.84	47.5349	15.9135	45.444	17.3699	26.3624	29.8296	71.08	NA	29.7411	24.2292	28.2633	63.3681	21.9987	21.3491	NA	NA	22.5037	NA	64.9337	50.7032	NA	23.7945	14.0408	25.8078	11.7884	50.4838	14.5684	30.8385	51.4794
WFDC2	WAP four-disulfide core domain protein 2	Q14508	334.322	286.251	109.163	147.02	142.874	126.741	120.586	346.376	127.789	107.631	178.278	27.4543	133.948	76.438	156.651	391.996	211.37	245.452	190.818	157.807	163.508	73.5146	133.175	185.342	147.774	286.349	90.1351	180.335	107.002	428.726	114.966	320.976	291.133	146.797	98.7525	118.612	234.199	187.903	246.55	66.2574	161.094	118.615	119.029	191.329	282.508	160.074	119.011
SPARCL1	SPARC-like protein 1	Q14515	24.1248	118.206	83.1004	100.39	55.6179	106.354	131.879	82.4787	66.4628	119.813	52.0395	26.8434	125.96	143.507	426.082	75.8862	51.2475	50.5974	35.5402	243.447	47.798	57.5662	223.295	73.4366	42.6947	NA	35.8021	46.949	65.5232	83.5888	85.3956	73.9599	92.3371	198.422	52.854	107.649	150.808	67.4794	NA	59.9485	20.5187	76.1372	38.3513	409.757	40.5439	14.3611	148.287
DSC3	Desmocollin-3;Isoform 3B of Desmocollin-3	Q14574;Q14574-2	NA	47.5639	12.7537	20.2652	NA	NA	NA	NA	NA	NA	32.8538	NA	NA	43.1135	55.1861	23.7078	NA	NA	10.5269	NA	NA	NA	20.6867	17.2558	NA	NA	11.8352	15.6656	NA	57.9022	NA	24.753	7.48113	NA	NA	NA	27.1648	NA	NA	NA	15.5947	12.2219	13.0463	NA	30.837	7.45427	13.6296
ITIH4	Inter-alpha-trypsin inhibitor heavy chain H4;Isoform 2 of Inter-alpha-trypsin inhibitor heavy chain H4;Isoform 3 of Inter-alpha-trypsin inhibitor heavy chain H4;Isoform 4 of Inter-alpha-trypsin inhibitor heavy chain H4	Q14624;Q14624-2;Q14624-3;Q14624-4	409.158	24.4092	10.3385	4.98201	NA	NA	54.7614	533.326	NA	NA	32.471	15.24	26.0693	24.2963	30.6944	24.5008	NA	27.1139	13.8844	5.80052	17.9238	21.9395	41.2706	31.4895	19.401	NA	22.9863	193.408	12.5581	55.159	NA	26.5362	NA	45.3629	NA	NA	37.4729	21.3983	74.5743	NA	14.8895	15.4309	59.8419	24.2934	44.6951	26.6597	16.7668
MESD	LRP chaperone MESD	Q14696	NA	NA	NA	135.973	NA	NA	NA	NA	NA	NA	NA	NA	NA	27.6031	32.5239	NA	NA	NA	NA	NA	NA	NA	NA	NA	NA	NA	NA	NA	NA	NA	NA	NA	NA	NA	NA	NA	NA	NA	NA	NA	NA	21.3411	NA	NA	NA	NA	NA
GANAB	Neutral alpha-glucosidase AB	Q14697	37.0039	74.5109	55.9573	45.3867	85.3188	89.6491	57.4212	127.602	53.5526	65.3345	74.0416	55.1458	83.2688	71.8832	108.291	74.1191	40.9992	99.9697	69.1553	179.378	101.33	81.2153	148.178	107.766	87.7948	68.2672	38.0795	90.9659	82.2038	149.868	52.2686	105.462	117.229	85.5921	126.974	150.697	93.3475	81.2082	66.1655	31.7113	36.8147	84.7414	29.8661	109.832	41.2019	63.1475	114.949
MBTPS1	Membrane-bound transcription factor site-1 protease	Q14703	NA	NA	NA	NA	NA	NA	29.8959	NA	NA	NA	NA	NA	NA	NA	NA	NA	NA	NA	33.0402	15.2619	NA	NA	NA	69.6107	54.4184	NA	NA	NA	NA	NA	NA	NA	NA	NA	NA	NA	NA	31.3776	NA	NA	NA	NA	NA	NA	NA	NA	NA
MVP	Major vault protein	Q14764	NA	59.399	NA	NA	6.10469	NA	14.3814	60.9256	NA	NA	NA	NA	NA	14.5335	NA	22.755	36.1162	13.7613	25.7735	16.0579	13.2848	NA	57.5445	49.714	8.96091	NA	NA	NA	10.2212	58.0524	19.5714	29.0723	10.8791	NA	NA	NA	NA	31.7272	68.0334	3.68591	29.5052	16.4822	40.0977	NA	20.1097	42.4989	NA
LTBP1	Latent-transforming growth factor beta-binding protein 1;Isoform 4 of Latent-transforming growth factor beta-binding protein 1	Q14766;Q14766-4	24.0014	22.7453	NA	12.4604	11.7187	9.86538	30.2873	NA	26.2308	NA	11.7416	NA	16.839	19.8931	26.6402	8.81921	NA	18.0655	12.1075	19.934	13.8092	NA	18.4293	11.9484	22.7829	NA	NA	NA	NA	20.2498	NA	33.6824	23.0049	17.9655	NA	14.159	18.2687	NA	NA	NA	NA	NA	NA	14.0588	12.7932	33.7861	NA
LASP1	LIM and SH3 domain protein 1;Isoform 2 of LIM and SH3 domain protein 1	Q14847;Q14847-2	NA	22.8717	NA	11.462	3.80588	NA	15.9138	175.473	NA	NA	23.085	NA	NA	NA	NA	NA	20.4018	NA	NA	NA	NA	NA	48.0024	18.0906	21.2466	35.9266	19.0779	7.68666	33.9921	27.0952	NA	NA	NA	NA	NA	NA	NA	24.9206	302.789	NA	NA	16.0569	NA	NA	89.5883	31.5243	NA
PTGR1	Prostaglandin reductase 1;Isoform 2 of Prostaglandin reductase 1	Q14914;Q14914-2	NA	84.3862	NA	NA	NA	NA	NA	NA	NA	NA	16.0271	NA	NA	5.13484	NA	NA	NA	NA	NA	NA	NA	NA	79.5397	20.7267	32.8047	NA	NA	19.0111	5.76562	73.1935	NA	NA	NA	NA	NA	19.4464	NA	NA	NA	NA	NA	NA	NA	12.073	48.989	NA	NA
KPNB1	Importin subunit beta-1	Q14974	NA	NA	NA	NA	NA	NA	341.769	197.321	NA	NA	NA	NA	NA	NA	NA	NA	NA	NA	NA	NA	NA	NA	40.9879	NA	30.116	NA	NA	NA	NA	NA	NA	NA	NA	NA	NA	NA	14.7341	10.0646	94.3744	NA	NA	NA	NA	NA	NA	40.4853	NA
PSMD6	26S proteasome non-ATPase regulatory subunit 6;Isoform 4 of 26S proteasome non-ATPase regulatory subunit 6	Q15008;Q15008-4	NA	NA	NA	NA	NA	NA	NA	NA	NA	410.672	NA	NA	NA	332.136	NA	NA	NA	NA	NA	NA	124.444	NA	31.8065	74.0192	NA	NA	NA	294.459	NA	NA	NA	195.928	NA	606.92	NA	NA	133.957	NA	NA	NA	NA	NA	NA	NA	NA	NA	77.4046
SEPTIN2	Septin-2;Isoform 2 of Septin-2;Isoform 3 of Septin-2	Q15019;Q15019-2;Q15019-3	NA	NA	NA	NA	NA	NA	2.85278	NA	NA	NA	31.0361	NA	NA	8.1243	NA	NA	NA	NA	NA	NA	NA	NA	36.273	19.494	12.3095	NA	NA	NA	7.37905	49.7746	NA	NA	NA	NA	NA	NA	NA	3.57111	NA	NA	NA	NA	5.27514	NA	13.6935	NA	NA
PDIA6	Protein disulfide-isomerase A6;Isoform 2 of Protein disulfide-isomerase A6;Isoform 3 of Protein disulfide-isomerase A6;Isoform 4 of Protein disulfide-isomerase A6;Isoform 5 of Protein disulfide-isomerase A6	Q15084;Q15084-2;Q15084-3;Q15084-4;Q15084-5	57.7665	43.6011	36.5828	27.0299	22.1579	44.2423	32.1259	51.9587	11.9929	62.8909	24.7624	NA	63.2576	86.0216	27.9102	64.7939	26.2589	28.695	48.6146	52.4648	24.7375	27.3153	65.9753	42.9501	35.7991	NA	17.8321	26.2148	55.3338	56.2937	33.0033	32.8974	40.8767	25.0978	24.7676	19.3058	47.053	15.6988	78.8257	16.5682	21.6317	19.639	31.7235	50.2731	59.0558	23.5593	32.4562
PCOLCE	Procollagen C-endopeptidase enhancer 1	Q15113	25.8206	103.961	45.7876	16.2545	22.3173	NA	19.7686	22.7337	16.4933	NA	82.1034	NA	57.561	48.8155	42.2379	18.6707	NA	28.8222	25.9769	27.0086	16.0101	39.3794	43.795	15.8161	39.3011	74.1081	51.8537	136.684	34.8485	43.2016	13.4578	27.6316	36.7802	59.2918	25.9348	39.36	60.6856	40.7618	45.7116	24.6281	46.0035	80.4663	41.9534	77.9513	79.503	52.711	52.6463
PLEC	Plectin;Isoform 2 of Plectin;Isoform 3 of Plectin;Isoform 4 of Plectin;Isoform 5 of Plectin;Isoform 6 of Plectin;Isoform 7 of Plectin;Isoform 8 of Plectin;Isoform 9 of Plectin	Q15149;Q15149-2;Q15149-3;Q15149-4;Q15149-5;Q15149-6;Q15149-7;Q15149-8;Q15149-9	NA	37.6788	NA	12.9203	17.0208	NA	39.1759	135.305	NA	NA	23.5669	NA	NA	76.6358	17.8211	31.9483	12.5513	15.4173	23.7474	45.0374	34.9708	13.2864	140.235	48.0677	32.9626	46.3301	NA	13.3431	NA	39.6091	NA	129.374	21.4581	39.1996	NA	NA	61.3716	13.7172	36.6527	NA	16.098	15.7945	46.1578	21.4934	16.6815	20.4706	NA
PON3	Serum paraoxonase/lactonase 3	Q15166	NA	52.5707	NA	9.71152	10.7563	69.3323	22.2614	NA	28.5646	12.968	22.9839	35.4549	14.9254	21.4534	16.2562	NA	21.6198	19.2961	21.4222	37.7365	15.097	19.3931	29.8475	16.8577	24.6941	31.2963	14.6618	40.0496	9.84287	40.9851	12.6364	23.0742	31.2767	18.4346	21.4288	30.3729	48.9049	13.8722	NA	10.2135	NA	35.9929	16.0715	47.5842	22.1137	12.9229	22.6834
PPA1	Inorganic pyrophosphatase	Q15181	NA	27.2753	NA	NA	NA	NA	32.7672	11.0367	NA	NA	NA	NA	NA	13.5931	NA	NA	23.1332	NA	9.05856	NA	NA	NA	37.8314	40.523	10.332	NA	NA	NA	NA	21.3309	NA	NA	NA	NA	NA	NA	NA	NA	NA	NA	NA	10.2248	NA	NA	26.4776	NA	NA
RCN1	Reticulocalbin-1	Q15293	144.313	119.339	59.6842	90.3725	114.162	127.376	85.6752	120.023	104.853	145.068	162.438	69.4386	83.7595	214.095	200.151	125.9	149.533	172.087	87.0094	292.007	53.3203	57.3169	201.338	323.074	184.495	51.1594	27.6069	242.633	118.556	232.612	76.2624	265.166	279.563	165.741	154.163	200.384	119.016	95.6602	64.4141	31.306	30.4382	139.888	73.2426	126.159	106.986	37.1752	159.634
PCBP1	Poly(rC)-binding protein 1	Q15365	NA	79.8791	NA	13.2865	7.74899	NA	54.8452	353.485	NA	NA	33.9775	NA	15.5899	90.687	45.6338	63.2921	43.7279	NA	27.8939	40.9509	NA	NA	122.867	70.166	61.6518	NA	32.8733	45.3712	36.5689	127.522	NA	33.1124	NA	NA	27.6686	NA	29.7799	50.4648	363.922	NA	23.6536	29.7589	102.471	51.2524	134.186	71.7478	14.7736
ELOB	Elongin-B;Isoform 2 of Elongin-B	Q15370;Q15370-2	NA	25.9445	NA	NA	NA	NA	NA	NA	NA	NA	32.2619	NA	NA	46.9026	NA	NA	NA	NA	NA	NA	NA	NA	50.0458	10.268	27.5908	NA	NA	NA	NA	NA	NA	NA	NA	NA	NA	NA	NA	NA	NA	NA	NA	NA	NA	NA	6.85194	NA	NA
EPHA7	Ephrin type-A receptor 7;Isoform 4 of Ephrin type-A receptor 7	Q15375;Q15375-4	28.5656	20.6806	NA	13.7214	36.3519	NA	33.5659	NA	NA	28.9981	11.3952	NA	15.215	20.7699	17.0648	14.8203	NA	6.3943	46.5794	20.5777	25.1573	NA	52.6648	35.4687	42.7978	NA	10.5184	10.2099	13.5168	64.3522	NA	11.881	63.1455	NA	NA	47.809	20.3226	21.1891	NA	NA	NA	22.6019	NA	12.0244	9.09027	9.44752	27.5674
ANGPT1	Angiopoietin-1;Isoform 2 of Angiopoietin-1	Q15389;Q15389-2	NA	25.2873	NA	11.6804	NA	NA	NA	NA	12.1559	NA	NA	NA	16.7698	NA	11.4781	NA	NA	23.5556	17.8333	7.27174	NA	NA	54.95	17.8661	23.8179	NA	NA	5.79169	NA	28.4168	18.7075	15.913	NA	NA	NA	NA	17.8634	21.3088	NA	NA	NA	NA	NA	NA	34.4271	22.9731	14.5687
PPP1R7	Protein phosphatase 1 regulatory subunit 7;Isoform 2 of Protein phosphatase 1 regulatory subunit 7	Q15435;Q15435-2	NA	29.8139	NA	NA	NA	NA	NA	NA	NA	NA	30.3783	NA	NA	8.58001	NA	NA	NA	NA	NA	NA	NA	NA	49.7253	14.7764	27.2022	NA	NA	NA	9.00305	68.6226	NA	80.0574	NA	NA	NA	NA	NA	45.5175	NA	NA	NA	NA	NA	NA	57.5481	8.47509	NA
TGFBI	Transforming growth factor-beta-induced protein ig-h3	Q15582	10.1553	17.205	16.1661	14.0078	8.59426	NA	11.0935	NA	NA	NA	6.58542	NA	12.3487	9.8159	14.8667	12.1447	12.4624	NA	12.4955	NA	NA	8.21396	15.9533	19.2068	12.3853	NA	5.6735	17.2355	NA	33.4222	NA	25.367	11.5194	19.2667	NA	NA	17.5309	18.6571	NA	NA	18.6975	NA	12.3196	22.2352	20.5719	NA	13.0759
TSN	Translin	Q15631	NA	NA	NA	NA	NA	NA	NA	NA	NA	NA	NA	NA	NA	NA	NA	NA	NA	NA	NA	NA	NA	NA	46.0121	NA	NA	NA	NA	NA	NA	26.0228	NA	NA	NA	NA	NA	NA	NA	NA	80.3045	NA	NA	NA	NA	NA	NA	NA	NA
CHI3L2	Chitinase-3-like protein 2;Isoform 3 of Chitinase-3-like protein 2	Q15782;Q15782-6	251.004	193.487	64.3034	124.461	69.3639	122.544	58.5797	144.332	145.499	141.297	174.101	22.0915	141.931	321.151	118.105	177.729	94.5387	147.826	107.693	163.625	134.43	106.114	147.354	124.931	186.059	371.175	56.4187	188.128	91.5655	133.143	68.773	135.037	196.193	207.124	98.1076	164.039	200.419	85.7585	184.433	52.9044	76.8659	167.532	108.251	312.986	276.676	95.0791	101.577
CST6	Cystatin-M	Q15828	NA	7.91912	NA	NA	7.98086	NA	NA	272.881	NA	NA	16.7917	NA	15.9198	29.1736	24.4545	17.4407	NA	20.5826	19.7717	NA	NA	NA	NA	48.5797	16.3733	NA	26.2112	NA	16.3006	22.1728	NA	NA	NA	NA	NA	NA	NA	14.9543	NA	NA	29.2836	15.6569	89.36	25.7001	109.791	NA	NA
STXBP2	Syntaxin-binding protein 2;Isoform 2 of Syntaxin-binding protein 2;Isoform 3 of Syntaxin-binding protein 2	Q15833;Q15833-2;Q15833-3	NA	NA	NA	NA	NA	NA	NA	NA	NA	NA	7.38942	NA	NA	NA	NA	NA	NA	NA	NA	NA	NA	NA	NA	NA	NA	NA	NA	NA	NA	14.9564	NA	NA	NA	NA	NA	NA	NA	20.1804	NA	NA	NA	NA	NA	NA	NA	NA	12.6164
ATP6AP1	V-type proton ATPase subunit S1	Q15904	36.1549	64.6182	49.4705	51.1208	47.3059	60.7875	49.7423	NA	48.1479	31.8212	84.5239	NA	76.2751	77.667	60.591	45.93	9.08847	66.8335	41.8729	80.8493	43.2691	93.1502	26.8938	51.935	46.7752	58.1597	52.8262	112.165	41.3946	61.5005	29.8518	68.6592	183.06	28.6912	58.6239	51.5155	68.1067	42.8053	39.3547	31.7455	33.3967	96.0352	46.2669	94.063	45.5914	42.0592	60.7005
ZYX	Zyxin;Isoform 2 of Zyxin	Q15942;Q15942-2	NA	NA	NA	NA	NA	NA	NA	44.4878	NA	NA	NA	NA	NA	NA	NA	NA	NA	NA	NA	NA	NA	NA	7.68768	NA	NA	NA	NA	NA	NA	21.035	NA	NA	NA	NA	NA	NA	NA	NA	NA	NA	NA	NA	NA	NA	NA	NA	NA
SEPTIN7	Septin-7;Isoform 2 of Septin-7	Q16181;Q16181-2	NA	37.1119	NA	NA	NA	NA	10.7425	101.488	NA	NA	32.3928	NA	NA	44.8595	NA	NA	NA	NA	6.68734	NA	NA	NA	16.963	10.796	7.40802	NA	NA	22.3154	NA	27.603	NA	NA	NA	NA	NA	NA	NA	21.1181	NA	NA	NA	NA	NA	NA	20.5948	NA	NA
CCDC6	Coiled-coil domain-containing protein 6	Q16204	NA	NA	NA	NA	NA	NA	NA	NA	NA	NA	NA	NA	NA	NA	NA	NA	NA	NA	NA	NA	NA	NA	95.3757	23.8382	13.5011	NA	NA	NA	NA	NA	NA	NA	NA	NA	NA	NA	NA	NA	NA	NA	NA	10.5961	NA	NA	22.1595	NA	NA
IGFBP7	Insulin-like growth factor-binding protein 7;Isoform 2 of Insulin-like growth factor-binding protein 7	Q16270;Q16270-2	50.1722	16.6422	11.3098	5.72463	13.862	NA	NA	37.9572	51.7607	13.6991	23.1552	NA	15.3571	42.2289	23.8356	44.5336	13.1112	33.3992	13.2601	37.4174	9.99006	4.08463	24.2378	29.0697	33.8658	29.4617	7.73842	46.3394	13.8369	52.1479	12.1625	52.0644	44.7333	35.5109	80.3068	83.7175	23.0075	8.26039	44.608	NA	5.41878	15.8647	11.3867	48.1915	36.6375	13.3291	10.1372
PRR4	Proline-rich protein 4	Q16378	2150.9	834.711	788.055	1918.63	1418.26	3241.04	854.925	5077.28	1390.68	1349.45	1470.09	609.61	922.486	1081.5	852.158	1109.65	2777.8	2092.02	1022.37	1575.14	673.936	725.218	2060.48	1862.83	1801.5	1056.91	374.294	1102.45	810.267	1043.84	2405.47	1248.54	2663.02	1719.84	3398.37	2233.79	1295.15	309.644	1395	397.164	1084.69	1493.04	820.697	1438.72	602.849	176.267	1361.31
PRR4	Isoform 2 of Proline-rich protein 4	Q16378-2	289.406	29.3817	19.5117	447.807	277.199	496.423	294.152	2034.74	152.976	83.9808	180.693	47.2574	47.6337	289.854	500.862	305.872	107.933	183.965	267.204	232.335	62.3462	107.684	542.597	73.6008	124.453	44.304	40.3997	101.357	NA	126.546	92.2995	235.075	463.288	387.115	138.314	55.649	359.266	49.2608	284.87	17.5783	30.7349	86.0777	41.2795	145.095	41.4046	26.0796	165.69
CDC37	Hsp90 co-chaperone Cdc37	Q16543	NA	NA	NA	NA	NA	NA	NA	NA	NA	NA	NA	NA	NA	NA	NA	NA	NA	NA	NA	NA	NA	NA	32.0759	17.2584	37.3961	NA	NA	NA	NA	NA	NA	NA	NA	NA	NA	NA	NA	NA	NA	NA	NA	NA	NA	NA	NA	10.3275	NA
ECM1	Extracellular matrix protein 1;Isoform 4 of Extracellular matrix protein 1	Q16610;Q16610-4	NA	37.0503	NA	NA	NA	NA	NA	NA	NA	NA	NA	NA	NA	27.2387	NA	33.2293	NA	105.379	NA	NA	NA	NA	NA	NA	NA	NA	NA	38.1339	NA	74.2139	NA	NA	NA	NA	NA	NA	NA	NA	NA	NA	NA	NA	32.1629	NA	22.9317	NA	NA
PRSS8	Prostasin	Q16651	198.031	189.504	73.7649	100.345	197.866	137.189	84.5877	78.7201	72.4828	27.0158	151.694	22.0566	137.52	76.7268	324.524	133.843	81.855	131.958	97.9409	99.7282	58.72	33.0278	63.0224	75.5842	36.9184	13.7639	35.3733	103.872	29.433	328.378	68.5146	250.211	203.221	123.828	50.0083	119.782	218.645	60.5551	223.729	29.9123	64.72	56.5293	38.5303	67.77	166.628	70.6527	54.8558
MAN2A1	Alpha-mannosidase 2	Q16706	40.0426	70.6079	38.1207	34.2529	16.1213	61.7534	35.4912	NA	56.0025	71.2231	30.9951	10.8585	55.95	78.0181	43.8135	60.9155	34.2626	27.3127	32.304	76.8091	63.0241	41.1914	62.8535	37.967	52.0802	NA	35.2354	78.4563	33.1657	59.9693	29.9078	40.7182	62.111	60.9256	47.5009	64.1518	58.7513	27.3695	NA	35.7838	32.3298	48.3452	14.1747	63.2109	55.7555	21.5205	30.8442
KYNU	Kynureninase;Isoform 2 of Kynureninase	Q16719;Q16719-2	NA	NA	NA	NA	NA	NA	NA	108.59	NA	NA	NA	NA	NA	NA	NA	NA	NA	NA	NA	NA	NA	NA	124.625	40.3864	19.2959	NA	NA	NA	NA	38.3586	NA	NA	NA	NA	NA	NA	NA	NA	NA	NA	NA	NA	NA	NA	NA	15.0279	NA
QPCT	Glutaminyl-peptide cyclotransferase	Q16769	82.1984	88.2541	92.3963	73.0046	42.236	44.7101	74.3006	NA	48.5315	143.452	115.331	60.7573	130.699	176.226	119.147	144.281	129.836	101.29	105.914	112.83	121.251	145.335	63.8983	52.5111	54.017	NA	59.8241	221.015	47.5474	73.6229	23.7266	51.722	52.0536	73.1001	175.711	79.5601	166.21	43.3256	139.229	44.0912	54.9136	74.1003	89.3944	162.604	111.667	80.9754	106.387
UGP2	UTP--glucose-1-phosphate uridylyltransferase;Isoform 2 of UTP--glucose-1-phosphate uridylyltransferase	Q16851;Q16851-2	NA	22.7842	NA	NA	NA	NA	NA	NA	NA	NA	NA	NA	NA	24.238	NA	NA	NA	NA	NA	NA	NA	NA	190.016	37.0036	31.7401	NA	NA	19.9789	NA	107.051	NA	47.5061	NA	7.83319	NA	NA	NA	NA	NA	NA	NA	15.3556	26.7723	NA	29.0583	NA	8.25031
TMEM132A	Transmembrane protein 132A;Isoform 2 of Transmembrane protein 132A	Q24JP5;Q24JP5-2	NA	43.8697	19.7631	16.8381	13.1453	NA	NA	NA	NA	NA	NA	NA	45.6038	NA	53.9545	NA	NA	NA	25.8371	7.54997	40.5387	NA	37.4989	33.1948	43.8138	NA	35.2614	33.4897	NA	38.1725	51.5663	NA	34.6655	39.8916	NA	22.2589	NA	22.3622	14.122	NA	23.4547	16.9898	34.5841	23.8952	68.0552	26.1859	36.4485
LRRC26	Leucine-rich repeat-containing protein 26	Q2I0M4	83.265	338.643	182.113	9.44081	4.29034	97.1836	21.3533	NA	NA	63.8761	74.2587	NA	110.991	28.3586	183.537	31.2641	NA	64.7286	51.6305	32.7766	124.943	51.1578	17.1245	80.6892	132.039	NA	36.4795	89.5941	48.4089	67.3067	NA	49.9657	145.188	43.504	NA	106.926	157.329	NA	NA	140.061	200.128	72.0774	21.7746	91.7304	178.439	101.96	132.715
MGAM2	Probable maltase-glucoamylase 2	Q2M2H8	NA	26.4512	NA	NA	NA	NA	NA	NA	NA	NA	NA	NA	NA	NA	NA	NA	NA	NA	NA	4.19644	NA	NA	20.2736	10.343	13.8145	NA	NA	22.6076	NA	23.1034	NA	20.8645	28.5227	NA	NA	NA	NA	NA	NA	NA	NA	NA	NA	NA	14.9791	NA	NA
KRT24	Keratin, type I cytoskeletal 24	Q2M2I5	NA	59.4262	NA	16.2756	NA	NA	NA	NA	NA	NA	NA	NA	NA	NA	NA	21.9827	NA	NA	26.2393	NA	68.0587	NA	NA	NA	NA	NA	NA	26.3527	NA	18.3887	NA	NA	NA	NA	NA	NA	NA	NA	NA	NA	27.6478	8.24227	NA	23.8526	24.6086	23.3191	NA
LRRFIP1	Leucine-rich repeat flightless-interacting protein 1;Isoform 2 of Leucine-rich repeat flightless-interacting protein 1;Isoform 3 of Leucine-rich repeat flightless-interacting protein 1	Q32MZ4;Q32MZ4-2;Q32MZ4-3	NA	NA	NA	NA	NA	NA	NA	38.4489	NA	NA	NA	NA	NA	NA	NA	NA	NA	NA	NA	NA	NA	NA	28.1125	NA	NA	NA	NA	9.47762	NA	NA	NA	NA	NA	NA	NA	NA	NA	NA	NA	NA	NA	NA	NA	NA	NA	NA	NA
TKFC	Triokinase/FMN cyclase;Isoform 2 of Triokinase/FMN cyclase	Q3LXA3;Q3LXA3-2	NA	23.1372	NA	NA	NA	NA	NA	15.558	NA	NA	NA	NA	NA	NA	NA	NA	NA	NA	NA	NA	NA	NA	90.3626	15.1612	10.0721	NA	NA	NA	NA	39.7621	NA	NA	NA	NA	NA	NA	NA	NA	NA	NA	NA	NA	NA	NA	42.9653	NA	NA
KRT71	Keratin, type II cytoskeletal 71	Q3SY84	NA	122.293	NA	26.5777	28.829	16.3395	131.202	27.307	NA	NA	14.2102	NA	28.5055	57.9177	29.9743	205.445	25.5715	96.2111	81.8452	18.0097	37.0106	NA	461.71	83.9997	22.189	201.038	25.6951	42.7736	21.6583	46.4544	NA	196.312	9.89225	10.0463	NA	NA	NA	7.77035	116.527	NA	33.2225	56.2559	292.652	16.586	18.964	49.223	NA
GNPTAB	N-acetylglucosamine-1-phosphotransferase subunits alpha/beta	Q3T906	20.967	NA	15.3403	NA	NA	NA	NA	NA	NA	NA	49.1697	NA	41.5075	48.3122	NA	NA	NA	NA	NA	NA	NA	NA	50.2592	20.0261	NA	NA	NA	NA	NA	34.2881	NA	NA	42.8138	NA	53.54	49.7986	NA	NA	NA	NA	8.09131	47.8165	NA	60.8236	NA	NA	20.5889
LGALSL	Galectin-related protein	Q3ZCW2	NA	NA	NA	NA	NA	NA	13.4335	12.1346	NA	NA	NA	NA	NA	34.2845	NA	NA	20.377	NA	NA	NA	NA	NA	NA	NA	NA	NA	26.354	NA	NA	NA	NA	NA	NA	NA	NA	NA	NA	12.1927	NA	NA	NA	NA	147.584	NA	23.3028	NA	NA
FLG2	Filaggrin-2	Q5D862	72.1793	24.8765	10.1253	15.0496	63.318	NA	13.3798	86.6985	11.7261	53.0371	13.5348	NA	13.5329	78.7029	16.947	21.6151	7.26664	23.934	21.4248	NA	53.5811	4.80875	8.37703	28.9186	93.9608	NA	12.4155	15.3703	27.9205	21.1285	32.2973	41.491	15.2095	24.7819	NA	NA	NA	31.4841	NA	NA	6.90677	27.8992	83.2083	23.4809	52.3278	11.645	NA
MIA3	Transport and Golgi organization protein 1 homolog;Isoform 2 of Transport and Golgi organization protein 1 homolog	Q5JRA6;Q5JRA6-2	37.135	50.5076	10.2416	35.4688	21.2557	15.1619	23.4434	NA	31.3893	25.8382	16.0433	NA	11.2509	21.4663	29.2414	17.8609	15.5877	41.7366	11.3479	26.0298	NA	NA	51.5265	22.8399	17.7044	NA	NA	36.9674	9.73653	25.7505	NA	20.1152	22.7791	31.2249	21.0806	37.3745	10.2145	13.0076	NA	NA	NA	NA	4.57568	22.9983	13.2965	NA	3.43217
PPM1L	Protein phosphatase 1L	Q5SGD2	16.4991	75.2045	33.9379	25.8395	40.651	84.2277	50.8281	NA	36.0526	49.0116	73.2107	31.7772	56.9394	52.5299	83.1226	53.6541	52.6625	64.0071	36.1002	63.5987	29.4362	NA	67.4837	50.3493	37.6909	NA	19.6718	73.6268	36.426	104.144	32.9997	96.1849	90.969	123.795	118.373	78.6161	48.549	77.9233	NA	29.3229	16.4195	33.3394	20.9907	97.3344	32.3703	16.7057	53.5428
HP1BP3	Heterochromatin protein 1-binding protein 3	Q5SSJ5	NA	NA	NA	NA	NA	NA	NA	49.4406	NA	NA	NA	NA	NA	NA	NA	NA	NA	NA	NA	NA	NA	NA	9.79747	9.0749	NA	NA	NA	NA	NA	13.5817	NA	20.7259	NA	NA	NA	NA	NA	NA	31.7839	NA	NA	NA	NA	NA	3.309	NA	NA
KPRP	Keratinocyte proline-rich protein	Q5T749	NA	219.45	NA	56.0356	44.2244	NA	23.8349	NA	NA	153.899	NA	NA	NA	481.066	37.3021	45.6582	NA	NA	51.7302	NA	17.9178	NA	NA	15.9494	27.086	399.61	NA	33.3483	13.4081	59.6073	NA	21.5692	11.2447	18.2172	NA	NA	NA	160.318	58.7048	NA	11.8238	48.9528	990.013	82.0655	18.664	24.2353	NA
XP32	Skin-specific protein 32	Q5T750	NA	21.8595	NA	NA	7.71864	NA	NA	NA	NA	40.777	NA	NA	NA	22.4114	NA	NA	NA	NA	NA	NA	NA	NA	NA	NA	NA	85.0882	NA	NA	NA	32.4712	NA	11.2336	NA	NA	NA	NA	NA	4.01129	NA	NA	NA	NA	18.8718	17.9781	NA	NA	NA
H3-2	Histone HIST2H3PS2	Q5TEC6	8.96108	134.227	NA	90.7933	11.9863	NA	51.7933	NA	NA	8.88814	7.20038	14.1463	6.49913	43.5287	28.624	80.8642	6.45531	34.3802	26.4165	8.72039	148.283	49.1718	78.4364	82.7135	24.6836	NA	34.1963	5.19073	55.4419	143.567	8.97703	127.365	22.932	2.20337	NA	33.7199	NA	88.5995	NA	NA	40.563	NA	11.6112	16.827	81.3123	148.098	NA
LCN1P1	Putative lipocalin 1-like protein 1	Q5VSP4	2021.28	NA	692.677	857.589	321.305	419.429	638.777	10312.5	612.644	2036.65	707.452	197.51	435.12	414.892	694.312	697.844	524.933	138.061	271.763	1033.88	350.331	675.802	2361.88	386.379	NA	1371.78	280.145	835.518	611.128	132.281	605.512	793.734	1529.02	2023.57	1385.81	567.961	344.219	355.222	2317.31	616.572	299.907	1336.24	490.279	525.741	366.985	474.699	853.897
ANO1	Anoctamin-1;Isoform 2 of Anoctamin-1	Q5XXA6;Q5XXA6-2	NA	NA	NA	NA	17.8213	NA	64.9175	NA	NA	NA	43.243	NA	NA	NA	NA	NA	NA	NA	NA	70.0988	NA	NA	7.48173	45.1921	24.7414	NA	NA	NA	NA	37.9954	NA	14.0077	NA	NA	NA	NA	NA	16.1957	6.60812	NA	14.099	NA	26.4716	NA	NA	12.3577	16.0871
STEAP4	Metalloreductase STEAP4	Q687X5	NA	46.6218	24.7065	NA	12.0951	NA	25.9505	57.5886	NA	67.1388	65.8358	NA	NA	22.5424	53.3313	79.7424	NA	NA	NA	33.0224	41.382	43.2562	48.7555	27.1224	50.6454	NA	42.8462	NA	40.0083	104.558	58.6037	90.7611	NA	NA	100.182	NA	77.8804	64.3802	121.413	26.6412	43.1592	63.6174	31.9848	31.7534	53.8218	26.1488	87.1439
CYB5R2	NADH-cytochrome b5 reductase 2	Q6BCY4	NA	NA	NA	NA	8.37538	NA	NA	23.9099	NA	NA	NA	NA	NA	NA	NA	NA	NA	NA	NA	NA	NA	NA	NA	NA	NA	NA	NA	NA	NA	64.3277	NA	NA	NA	NA	NA	NA	NA	NA	NA	NA	NA	NA	NA	NA	NA	NA	NA
DMKN	Dermokine;Isoform 16 of Dermokine;Isoform 2 of Dermokine;Isoform 3 of Dermokine;Isoform 4 of Dermokine;Isoform 5 of Dermokine;Isoform 6 of Dermokine;Isoform 7 of Dermokine	Q6E0U4;Q6E0U4-16;Q6E0U4-2;Q6E0U4-3;Q6E0U4-4;Q6E0U4-5;Q6E0U4-6;Q6E0U4-7	28.2636	14.2055	NA	NA	64.1829	NA	NA	NA	NA	NA	NA	NA	NA	39.1592	33.0358	NA	NA	NA	24.4535	NA	NA	NA	NA	NA	45.1054	NA	NA	NA	NA	49.0212	NA	25.9583	NA	NA	NA	NA	NA	NA	NA	NA	13.6276	15.1904	90.6344	NA	54.6589	NA	NA
KRT80	Keratin, type II cytoskeletal 80;Isoform 2 of Keratin, type II cytoskeletal 80	Q6KB66;Q6KB66-2	NA	80.9996	24.9059	NA	11.2289	NA	8.78596	NA	NA	6.90339	59.2046	NA	NA	52.6634	19.4163	NA	NA	NA	30.96	NA	NA	NA	11.9865	40.374	NA	NA	NA	22.554	NA	28.2295	NA	38.0832	NA	62.558	NA	NA	NA	12.7947	NA	NA	NA	19.5898	159.138	44.9479	NA	17.6032	NA
PRR27	Proline-rich protein 27	Q6MZM9	640.885	88.6983	211.142	112.892	646.195	377.128	110.423	NA	202.702	252.033	323.585	99.2918	240.89	437.629	249.539	520.328	92.5557	143.225	94.3295	385.503	172.899	226.99	189.361	53.379	99.3194	NA	42.7796	116.03	159.762	588.102	123.187	542.767	NA	643.943	639.762	408.86	265.525	128.548	NA	87.9677	NA	1197.75	121.5	183.205	299.349	36.3904	146.645
PSAPL1	Proactivator polypeptide-like 1	Q6NUJ1	58.1727	130.392	30.0397	17.6964	160.392	32.7308	97.1097	NA	NA	59.142	71.2208	97.0918	129.652	72.1064	111.438	68.1394	NA	33.7309	83.5609	NA	83.6532	32.4751	14.1924	90.063	79.2451	NA	48.2853	29.0375	10.7295	85.5088	29.1525	112.54	34.7341	43.5844	NA	NA	78.9285	86.322	48.6661	71.8755	129.859	46.0035	169.542	34.0098	90.4291	53.4132	15.7694
PLBD1	Phospholipase B-like 1	Q6P4A8	36.6924	67.1468	NA	NA	NA	NA	NA	86.3797	NA	32.8799	10.9015	NA	41.4024	50.84	51.9698	29.6856	NA	NA	43.091	NA	NA	NA	25.0143	9.51791	NA	NA	32.5407	NA	NA	42.917	NA	37.0439	NA	NA	NA	NA	19.1946	9.75883	198.21	NA	NA	32.0003	93.4689	NA	65.2483	32.4264	NA
GOLM2	Protein GOLM2;Isoform 5 of Protein GOLM2	Q6P4E1;Q6P4E1-5	48.0454	89.3796	NA	11.3782	27.8657	25.1533	NA	NA	NA	76.4072	46.2003	20.1897	NA	76.7929	63.5835	21.8325	9.12564	75.5427	NA	19.6668	37.4737	NA	81.4436	65.1265	32.7922	NA	17.0761	82.5773	18.8971	28.0646	NA	20.568	101.296	50.0846	48.6885	64.9988	NA	43.3852	NA	43.0924	NA	43.3395	24.8534	69.661	59.0664	25.3638	58.8189
GGT6	Glutathione hydrolase 6;Isoform 2 of Glutathione hydrolase 6	Q6P531;Q6P531-2	23.6889	38.465	18.431	31.6725	33.8026	12.6133	40.366	NA	38.2048	19.4751	15.3237	19.8933	44.3727	16.4933	NA	41.0255	13.0447	33.2457	70.6336	NA	70.7483	52.4966	NA	37.9022	45.0135	81.2982	40.1216	15.7951	47.1362	19.0807	38.9503	NA	18.0306	NA	NA	19.5324	48.9505	93.1582	33.7353	27.0763	28.1999	34.3191	42.7456	18.7323	35.224	43.8739	31.5043
VWA1	von Willebrand factor A domain-containing protein 1	Q6PCB0	45.2075	29.7118	11.0748	NA	29.7648	NA	41.557	178.424	NA	22.5206	24.7096	24.325	14.4595	30.5941	60.3039	NA	54.0064	11.7627	24.4285	66.2947	14.269	8.65777	43.7144	50.6698	30.7574	NA	22.407	41.4166	34.5814	39.5583	19.0148	29.2681	32.5652	41.6079	84.2377	27.5573	40.1274	53.7619	NA	21.7967	13.3631	22.4843	30.0437	12.4366	22.3962	35.7464	13.7579
SBSN	Suprabasin	Q6UWP8	51.1436	41.6025	NA	28.5054	19.6857	NA	18.6503	190.049	26.6446	NA	37.3752	NA	NA	152.437	64.2758	42.4455	54.314	71.0361	24.5655	NA	48.3138	NA	21.7769	NA	6.45644	NA	12.9286	33.2374	18.6058	54.0371	56.7413	38.0699	16.4882	53.6608	NA	NA	13.9634	13.6251	NA	NA	18.0736	53.1157	89.9311	9.73915	79.9845	NA	NA
OLFM4	Olfactomedin-4	Q6UX06	NA	50.2638	NA	NA	NA	NA	NA	43.4102	NA	NA	NA	NA	NA	NA	NA	22.5366	NA	18.5566	NA	NA	NA	NA	NA	14.9589	NA	NA	34.4967	NA	NA	51.4663	2.10343	NA	97.0176	NA	87.5803	9.92687	70.2227	13.5095	91.5915	56.8092	17.1321	60.4794	14.6031	NA	44.6017	38.1889	NA
CXCL17	C-X-C motif chemokine 17	Q6UXB2	154.456	70.6578	41.7503	329.132	328.074	447.609	343.029	152.238	144.623	119.643	83.2383	40.5185	99.9365	56.3431	142.69	229.92	204.455	371.165	58.938	236.318	46.2636	28.7865	295.895	151.572	113.339	74.1644	27.0851	125.112	28.1316	282.089	231.328	117.119	322.847	206.26	174.546	210.346	87.3382	32.9712	66.1752	24.0196	45.5658	58.0944	35.7425	75.1496	31.8484	31.3167	46.6802
SEZ6L2	Isoform 3 of Seizure 6-like protein 2;Isoform 5 of Seizure 6-like protein 2;Isoform 6 of Seizure 6-like protein 2	Q6UXD5-3;Q6UXD5-5;Q6UXD5-6	NA	50.4971	NA	NA	NA	NA	NA	NA	NA	14.4836	56.3351	NA	NA	NA	NA	242.192	207.276	211.552	267.832	NA	NA	NA	14.7706	166.237	NA	NA	NA	31.9529	NA	105.027	NA	23.8412	37.0058	9.91719	NA	87.9922	118.572	169.023	NA	NA	NA	NA	NA	58.8651	53.1721	72.3981	NA
NPNT	Nephronectin;Isoform 5 of Nephronectin	Q6UXI9;Q6UXI9-5	26.0873	15.272	10.3547	14.7663	NA	23.0266	14.5527	NA	NA	16.3811	NA	8.78743	27.9159	21.6841	NA	17.129	NA	10.3533	NA	28.4301	7.01656	NA	63.0005	14.2427	26.802	NA	6.88497	27.7005	NA	40.4735	12.7185	22.1515	35.836	21.4205	53.8209	28.859	12.7478	10.1017	NA	5.94539	NA	12.1204	NA	29.031	8.6702	5.81868	23.0014
MUC6	Mucin-6	Q6W4X9	NA	NA	NA	NA	NA	NA	NA	NA	NA	NA	NA	NA	NA	NA	NA	NA	NA	NA	NA	NA	NA	NA	NA	NA	NA	NA	NA	56.733	NA	NA	NA	NA	NA	NA	NA	NA	NA	NA	NA	NA	NA	NA	NA	NA	47.0886	NA	NA
SOSTDC1	Sclerostin domain-containing protein 1;Isoform 2 of Sclerostin domain-containing protein 1	Q6X4U4;Q6X4U4-2	14.2304	NA	12.3111	9.37123	11.18	8.04458	9.44128	NA	NA	9.41402	NA	NA	19.2686	16.3799	NA	6.13239	21.6771	10.6806	7.27493	42.4222	3.56532	7.88606	NA	NA	14.6961	NA	3.44242	NA	4.81206	16.9977	NA	7.35041	24.0752	3.00077	7.04643	6.91791	6.53698	3.89451	NA	10.7519	NA	12.0926	4.9009	26.2045	4.69248	8.95968	NA
NAPRT	Nicotinate phosphoribosyltransferase;Isoform 3 of Nicotinate phosphoribosyltransferase	Q6XQN6;Q6XQN6-3	NA	32.2411	NA	NA	16.8793	NA	13.2238	NA	NA	NA	10.4297	3.29244	NA	26.2356	15.0526	NA	39.6858	16.0447	9.71212	NA	NA	NA	31.3854	64.4308	13.7902	NA	11.9364	NA	12.1236	71.4744	NA	31.6183	NA	NA	NA	27.2256	NA	13.9229	78.2625	NA	NA	13.0867	37.0434	NA	81.3283	13.6657	NA
IL34	Interleukin-34;Isoform 2 of Interleukin-34	Q6ZMJ4;Q6ZMJ4-2	NA	42.2686	16.0295	NA	NA	NA	NA	NA	NA	17.5142	57.588	NA	36.8665	60.6604	30.7625	NA	NA	NA	21.1279	31.2599	17.0881	8.14753	26.1769	22.741	35.876	NA	11.1086	37.2149	25.0188	24.6481	NA	40.6328	33.1568	79.9023	NA	32.3147	33.5254	NA	NA	NA	NA	NA	NA	83.4472	55.4715	18.5603	38.3714
NCCRP1	F-box only protein 50	Q6ZVX7	27.5556	49.3201	NA	17.3242	32.2892	NA	49.1544	113.839	NA	28.9723	27.4586	NA	NA	293.527	50.8652	18.1021	41.7021	NA	19.3399	NA	NA	NA	74.677	22.5763	29.0316	NA	17.9301	46.2991	11.7088	68.458	16.7369	30.1429	NA	NA	37.6517	NA	27.0535	60.0523	133.99	NA	15.6646	29.4608	303.822	16.1386	76.5421	46.2744	NA
SND1	Staphylococcal nuclease domain-containing protein 1	Q7KZF4	NA	NA	NA	NA	NA	NA	NA	NA	NA	NA	NA	NA	NA	NA	NA	NA	NA	NA	NA	NA	NA	NA	18.4672	106.597	NA	NA	NA	NA	NA	34.0198	NA	NA	NA	NA	NA	NA	NA	NA	NA	NA	NA	NA	NA	NA	NA	NA	NA
CYFIP1	Cytoplasmic FMR1-interacting protein 1;Isoform 2 of Cytoplasmic FMR1-interacting protein 1;Isoform 3 of Cytoplasmic FMR1-interacting protein 1	Q7L576;Q7L576-2;Q7L576-3	NA	NA	NA	NA	NA	NA	NA	NA	NA	NA	NA	NA	NA	NA	NA	NA	NA	NA	NA	NA	NA	NA	49.4179	NA	NA	NA	20.1676	NA	NA	24.5964	NA	NA	NA	NA	NA	NA	NA	NA	8.56947	NA	NA	NA	NA	NA	NA	30.718	NA
GDPD3	Lysophospholipase D GDPD3;Isoform 2 of Lysophospholipase D GDPD3	Q7L5L3;Q7L5L3-1	NA	NA	NA	NA	7.10945	NA	NA	NA	NA	NA	NA	NA	NA	19.571	34.0033	NA	NA	NA	14.3512	NA	NA	NA	13.1983	52.9886	NA	NA	NA	NA	NA	12.4219	NA	25.5524	NA	NA	NA	NA	NA	NA	NA	NA	NA	NA	48.9242	NA	34.8082	NA	NA
MAMDC2	MAM domain-containing protein 2	Q7Z304	NA	NA	NA	NA	18.4634	NA	18.2177	NA	NA	NA	24.4164	NA	NA	NA	36.9172	NA	NA	NA	NA	NA	NA	NA	25.4048	NA	NA	NA	12.3559	NA	NA	NA	NA	NA	NA	NA	NA	NA	27.6681	18.8981	NA	NA	NA	NA	NA	NA	15.0852	10.661	NA
KRT25	Keratin, type I cytoskeletal 25	Q7Z3Z0	73.574	157.437	NA	1.63618	15.7177	NA	310.958	20.6334	NA	205.708	NA	101.194	10.3921	1145.82	35.8367	457.843	217.619	216.501	1499.99	201.703	158.574	25.8963	31.4097	78.7727	102.294	118.337	19.2058	65.6247	124.726	70.1658	57.3057	153.655	31.3496	38.2613	NA	11.8795	NA	1168.51	60.4686	41.6553	142.622	309.445	7298.11	66.3962	44.1348	577.477	NA
MYH14	Isoform 2 of Myosin-14;Isoform 6 of Myosin-14	Q7Z406-2;Q7Z406-6	NA	74.9838	NA	9.54616	9.85352	64.7148	25.1204	132.289	NA	NA	19.254	NA	NA	22.6533	20.0337	25.9303	28.8031	12.8319	22.3565	20.8803	38.5349	NA	272.335	60.6254	36.3712	NA	8.26958	22.0834	16.8188	53.6137	12.3973	27.0134	18.4121	15.826	NA	17.7518	NA	23.2995	NA	NA	13.4773	16.9094	33.4572	9.09683	48.6413	33.0364	NA
DCXR	L-xylulose reductase	Q7Z4W1	NA	NA	NA	NA	7.75753	NA	NA	NA	NA	NA	NA	NA	NA	NA	NA	NA	NA	NA	NA	NA	NA	NA	12.7007	29.1802	15.5483	NA	NA	NA	NA	9.0066	NA	NA	NA	NA	NA	16.8807	NA	26.5367	NA	NA	NA	NA	NA	NA	13.686	10.1115	NA
VMO1	Vitelline membrane outer layer protein 1 homolog	Q7Z5L0	31.3288	22.7385	28.902	NA	34.4662	55.5126	40.4816	80.5349	NA	NA	NA	NA	NA	42.8223	44.9244	31.237	NA	NA	18.1079	59.9677	NA	NA	NA	24.7197	20.5887	NA	NA	NA	NA	NA	NA	NA	34.2285	NA	NA	28.6254	48.6051	25.0195	20.7094	NA	NA	NA	NA	39.6264	NA	NA	NA
KRT77	Keratin, type II cytoskeletal 1b	Q7Z794	9.6941	99.2978	NA	NA	12.814	NA	NA	17.5179	NA	84.0316	NA	6.15013	NA	39.7111	NA	NA	NA	NA	20.9008	17.2952	NA	NA	25.3158	NA	117.808	NA	NA	81.3153	NA	32.0034	NA	8.66454	NA	26.1143	NA	NA	NA	42.8354	463.351	NA	14.5303	42.9922	45.6258	16.7133	28.6771	NA	NA
VTCN1	V-set domain-containing T-cell activation inhibitor 1	Q7Z7D3	53.2659	43.0838	21.4019	23.528	20.323	NA	26.8862	NA	NA	NA	68.8435	NA	30.9194	23.1748	79.3995	29.8844	NA	NA	19.4942	NA	39.3786	NA	9.6807	39.4979	22.8527	NA	53.9756	NA	21.3154	157.534	NA	40.8442	21.9308	NA	NA	NA	57.3035	45.2283	99.1925	NA	56.6121	31.8735	42.2319	48.7509	138.958	27.1203	36.53
TMED4	Transmembrane emp24 domain-containing protein 4;Isoform 3 of Transmembrane emp24 domain-containing protein 4	Q7Z7H5;Q7Z7H5-3	29.4969	24.1463	30.8197	26.9345	26.3269	NA	45.3242	NA	NA	21.2762	18.4684	NA	40.0871	67.1331	22.386	NA	NA	NA	NA	17.1156	31.1939	NA	23.681	17.0583	18.0722	NA	25.2613	64.4344	18.1385	15.1162	365.157	NA	NA	19.2674	23.0164	NA	39.2268	NA	NA	NA	NA	NA	NA	54.8824	28.5738	NA	33.3148
GALNT5	Polypeptide N-acetylgalactosaminyltransferase 5	Q7Z7M9	36.0892	62.8373	30.1004	55.5068	30.2003	64.2411	47.165	73.0317	81.5996	70.123	49.8558	27.6282	58.4323	56.2149	54.8925	65.4303	42.669	83.4702	55.3711	104.856	44.5825	18.6922	74.2466	52.7959	74.3682	37.9624	45.2773	41.5805	39.8246	119.479	55.5663	101.879	47.6805	43.3413	86.655	55.6869	66.8823	70.7574	27.4153	24.4588	22.7144	35.6765	35.6992	110.675	56.7295	30.1879	32.9674
GALNT7	N-acetylgalactosaminyltransferase 7	Q86SF2	30.4541	41.0196	47.172	34.1636	34.7062	56.031	31.7168	45.9789	36.724	52.9886	37.4901	12.437	41.2418	40.6332	63.8427	52.066	31.4906	29.4059	28.9079	42.2548	32.1415	29.2861	63.0593	49.0415	52.6077	41.4943	17.9238	44.8722	25.9943	64.5902	28.1852	61.6944	45.531	46.5576	70.0312	73.0413	52.2943	38.2644	42.0855	26.5259	21.4691	41.2974	17.9997	65.0953	24.4556	14.7543	39.2537
S100A7A	Protein S100-A7A	Q86SG5	118.641	26.6925	13.5235	6.2434	76.1229	106.662	NA	9257.26	NA	NA	23.446	168.472	19.6453	382.396	78.4112	142.431	5.72897	37.8168	70.6084	NA	171.077	21.7091	NA	46.681	33.8772	172.611	32.6451	22.661	21.8384	106.75	58.8591	48.8494	NA	244.626	23.4141	NA	NA	103.671	NA	NA	97.0056	27.0742	607.055	9.16752	72.4118	13.9105	12.0542
ADGRG6	Adhesion G-protein coupled receptor G6;Isoform 2 of Adhesion G-protein coupled receptor G6;Isoform 3 of Adhesion G-protein coupled receptor G6;Isoform 4 of Adhesion G-protein coupled receptor G6	Q86SQ4;Q86SQ4-2;Q86SQ4-3;Q86SQ4-4	135.788	159.802	65.3166	91.6297	108.041	47.821	88.9567	98.2926	62.2878	61.7024	70.5847	37.0158	103.264	76.6615	109.174	98.6027	77.7593	85.8704	104.108	112.108	63.7666	42.5578	101.897	107.228	57.931	166.574	41.9811	51.6499	57.7437	204.875	48.586	136.693	156.132	187.917	72.2416	99.9793	71.2595	96.6094	138.495	34.6108	61.0707	44.7518	28.8145	121.938	141.186	52.2197	64.4592
GALNT10	Polypeptide N-acetylgalactosaminyltransferase 10;Isoform 2 of Polypeptide N-acetylgalactosaminyltransferase 10	Q86SR1;Q86SR1-2	NA	31.3811	NA	NA	12.4927	43.109	NA	NA	NA	NA	NA	NA	NA	45.9369	40.6803	NA	21.6972	NA	NA	31.2583	NA	NA	NA	NA	NA	NA	NA	49.8263	NA	NA	27.6932	NA	17.2869	NA	16.4794	NA	33.9904	NA	NA	NA	NA	NA	NA	9.79668	6.85408	NA	NA
TMPRSS11B	Transmembrane protease serine 11B	Q86T26	NA	87.2991	NA	NA	NA	NA	NA	NA	NA	NA	NA	NA	NA	NA	NA	NA	NA	NA	NA	NA	NA	NA	7.74823	NA	NA	NA	NA	15.888	NA	68.9601	NA	28.1938	NA	NA	NA	NA	NA	NA	NA	NA	NA	NA	NA	19.8919	27.6609	4.95251	NA
OAF	Out at first protein homolog	Q86UD1	62.5543	36.7142	97.2131	79.5748	48.9033	57.4716	73.0411	NA	52.1859	66.2718	109.671	17.0511	89.068	77.0371	97.2325	94.5403	75.9396	64.4909	NA	52.7848	99.6691	169.889	71.8898	53.0762	63.3806	NA	54.3222	45.9434	85.4898	NA	35.7931	NA	35.9456	NA	54.1178	43.678	129.007	14.7465	NA	65.67	50.2096	NA	52.8903	66.5603	37.1545	54.9543	71.7576
RTN4RL2	Reticulon-4 receptor-like 2	Q86UN3	NA	NA	NA	NA	NA	NA	94.18	NA	NA	NA	NA	NA	NA	NA	NA	NA	NA	NA	NA	NA	NA	NA	NA	6.51052	NA	NA	NA	NA	NA	23.6571	NA	19.6793	NA	NA	NA	NA	NA	NA	NA	NA	NA	NA	NA	NA	11.2862	NA	NA
CAND1	Cullin-associated NEDD8-dissociated protein 1	Q86VP6	NA	23.2565	NA	NA	NA	NA	NA	NA	NA	NA	18.0646	NA	NA	24.3784	17.1487	NA	14.3242	NA	NA	NA	NA	NA	53.9132	17.6884	12.8544	NA	NA	30.3631	NA	31.2488	NA	4.30644	NA	NA	NA	NA	NA	18.5842	NA	NA	NA	NA	11.562	NA	22.7892	5.1548	NA
VSIG10L	V-set and immunoglobulin domain-containing protein 10-like;Isoform 2 of V-set and immunoglobulin domain-containing protein 10-like	Q86VR7;Q86VR7-2	42.7714	73.4025	41.4673	NA	24.6188	19.6157	NA	NA	29.3857	NA	93.4811	NA	55.0755	20.7485	144.094	26.8476	13.6903	27.6719	49.1924	9.97122	30.3412	NA	33.0749	NA	50.872	NA	7.1415	32.6383	31.1071	53.2478	31.8928	50.1354	90.8816	32.5754	30.9396	25.6829	25.8686	72.3367	NA	9.14169	38.9907	37.5323	19.1098	91.5331	75.9433	14.2048	15.5425
LSR	Lipolysis-stimulated lipoprotein receptor;Isoform 4 of Lipolysis-stimulated lipoprotein receptor;Isoform 5 of Lipolysis-stimulated lipoprotein receptor;Isoform 6 of Lipolysis-stimulated lipoprotein receptor	Q86X29;Q86X29-4;Q86X29-5;Q86X29-6	116.221	55.585	24.1765	76.0694	76.7269	115.426	79.1991	85.6326	75.132	49.7576	61.7364	30.6418	57.5275	60.083	92.8295	90.7068	76.1093	67.1737	52.9883	101.716	29.6888	28.4225	70.5552	58.2686	56.7242	63.4254	24.1743	70.265	31.5922	80.5403	41.7858	53.3915	98.2924	47.4714	91.1208	57.3449	58.0847	73.3383	46.5111	29.2955	32.9171	46.942	26.2346	73.2159	41.1616	18.7313	33.4248
TICAM2;TMED7;TMED7	Isoform 2 of TIR domain-containing adapter molecule 2;Transmembrane emp24 domain-containing protein 7;Isoform 2 of Transmembrane emp24 domain-containing protein 7	Q86XR7-2;Q9Y3B3;Q9Y3B3-2	NA	38.0055	NA	17.6068	15.7524	NA	NA	NA	NA	20.2255	NA	NA	23.2156	31.3472	25.6141	31.711	NA	NA	NA	NA	NA	5.9424	NA	18.2267	NA	NA	NA	NA	NA	64.991	NA	35.9305	13.4439	NA	21.9226	14.8869	NA	NA	NA	NA	NA	12.7224	16.1333	16.5484	NA	NA	24.1762
XYLT1	Xylosyltransferase 1	Q86Y38	NA	44.9539	29.2849	NA	14.6745	NA	8.45524	NA	82.8221	35.2388	NA	NA	49.938	43.2319	31.1459	23.3459	31.877	11.9747	NA	16.2291	15.715	NA	27.0224	25.0394	12.6302	NA	15.1088	31.9715	17.9835	22.3799	NA	14.1268	27.9944	NA	35.2837	31.5613	29.6006	79.5143	NA	27.6492	11.8769	31.1479	12.1522	118.828	NA	17.7026	46.0364
HRNR	Hornerin	Q86YZ3	NA	NA	NA	8.83202	28.9199	37.4302	9.76289	15.4436	NA	NA	NA	NA	NA	NA	NA	NA	NA	11.2943	NA	NA	NA	NA	2.89226	NA	NA	NA	NA	NA	NA	24.9337	NA	35.3956	NA	12.8102	NA	NA	NA	NA	NA	NA	NA	NA	NA	NA	NA	NA	NA
PLD3	5'-3' exonuclease PLD3	Q8IV08	56.3313	NA	NA	15.9677	26.9337	NA	30.0057	NA	NA	22.828	NA	27.2684	42.2728	54.8323	NA	37.6367	74.2908	20.9249	27.6331	NA	NA	20.5781	NA	67.1588	69.969	NA	113.005	15.5533	43.4935	NA	22.7306	NA	58.4497	NA	NA	NA	49.0388	75.7423	NA	22.0473	45.7299	21.0574	128.488	40.4975	42.2146	35.4165	23.573
SERPINA12	Serpin A12	Q8IW75	NA	NA	NA	NA	28.0119	NA	NA	110.207	NA	50.2949	NA	39.0584	NA	18.56	19.3014	NA	NA	NA	52.5052	NA	NA	NA	NA	NA	NA	NA	20.9953	NA	NA	72.4566	NA	33.1594	NA	25.4618	NA	NA	NA	27.5654	NA	10.6274	24.9078	54.5793	45.7128	NA	67.7234	NA	NA
SULF2	Extracellular sulfatase Sulf-2;Isoform 2 of Extracellular sulfatase Sulf-2	Q8IWU5;Q8IWU5-2	70.2576	38.3122	12.5716	15.7145	18.5451	27.8648	44.9429	NA	8.48946	12.1239	44.791	8.75851	26.7089	24.5227	39.1758	23.8852	9.66385	13.9243	11.2229	80.0746	18.0504	8.97552	18.7655	11.3183	24.2335	NA	6.76769	52.3476	NA	37.0849	16.4551	15.1715	35.2129	16.8252	52.5934	17.1224	34.0959	25.0527	NA	7.01428	6.65133	24.6142	8.75528	42.797	20.4817	2.3468	25.6617
ALDH16A1	Aldehyde dehydrogenase family 16 member A1	Q8IZ83	NA	22.91	NA	NA	NA	NA	NA	NA	NA	NA	NA	NA	NA	15.3781	NA	NA	NA	NA	NA	NA	NA	NA	86.3761	35.596	22.3406	NA	NA	NA	NA	49.5356	NA	7.71671	NA	NA	NA	NA	NA	NA	NA	NA	NA	NA	2.8488	NA	17.714	NA	NA
ABI1	Abl interactor 1;Isoform 10 of Abl interactor 1;Isoform 2 of Abl interactor 1;Isoform 3 of Abl interactor 1;Isoform 4 of Abl interactor 1;Isoform 5 of Abl interactor 1;Isoform 6 of Abl interactor 1;Isoform 7 of Abl interactor 1;Isoform 8 of Abl interactor 1;Isoform 9 of Abl interactor 1	Q8IZP0;Q8IZP0-10;Q8IZP0-2;Q8IZP0-3;Q8IZP0-4;Q8IZP0-5;Q8IZP0-6;Q8IZP0-7;Q8IZP0-8;Q8IZP0-9	NA	22.255	NA	NA	NA	NA	NA	NA	NA	NA	NA	NA	NA	3.7645	NA	NA	NA	NA	NA	NA	NA	NA	14.1192	NA	NA	NA	NA	NA	NA	42.4902	NA	NA	NA	NA	NA	NA	NA	NA	NA	NA	NA	NA	NA	NA	NA	NA	NA
KRT78	Keratin, type II cytoskeletal 78	Q8N1N4	NA	134.861	57.3248	21.0185	30.4941	NA	34.3078	76.3511	NA	51.0049	NA	NA	NA	59.2898	39.1191	32.5886	43.379	24.8525	26.1592	60.115	9.16244	12.1691	61.2553	37.6124	27.7605	112.949	NA	45.165	22.729	63.9892	NA	32.6343	NA	48.716	7.39555	NA	NA	44.6651	26.716	11.0768	34.0134	35.4504	262.612	29.1071	19.5895	66.8469	NA
GPD1L	Glycerol-3-phosphate dehydrogenase 1-like protein	Q8N335	NA	NA	NA	NA	NA	13.2977	NA	NA	NA	NA	NA	NA	NA	NA	NA	NA	NA	NA	NA	NA	NA	NA	31.8721	29.3763	26.361	NA	NA	NA	NA	13.3992	NA	NA	NA	NA	NA	15.5082	NA	NA	NA	NA	NA	NA	NA	NA	18.41	NA	NA
GALNT16	Polypeptide N-acetylgalactosaminyltransferase 16;Isoform 2 of Polypeptide N-acetylgalactosaminyltransferase 16	Q8N428;Q8N428-2	16.6411	15.4297	NA	14.4871	NA	50.4238	23.3278	NA	27.6292	37.5706	13.7306	NA	19.0317	12.1795	18.5944	11.7067	NA	17.3227	14.2756	10.5648	13.5612	16.619	54.7117	17.4294	19.2985	NA	NA	20.1713	7.43456	35.3867	NA	12.2655	49.8691	35.6246	19.7469	30.0786	11.2543	24.2529	NA	4.55191	NA	12.3589	NA	29.2994	22.6338	5.817	14.5431
[truncated: 241 more rows]
